# Supplementary material for: Direct and indirect effects of a pH gradient bring insights into the mechanisms driving prokaryotic community structures
Source: Microbiome. 2018 Jun 11;6:106. doi: 10.1186/s40168-018-0482-8 (PMC5996553; doi:10.1186/s40168-018-0482-8)
Supplement: Supplementary file 4 — Table S6 Random Forests (RF) models for each OTU (no significant values are reported as "0"). (XLSX 660 kb) [file 40168_2018_482_MOESM4_ESM.xlsx]

## Sheet: Sorted indirect 2
Response	R2_fit	R2_validation	pH_CaCl2	Ca	Mg	Al	B	Fe	Mn	Cu	Zn	P	CEC	Soy_yield	Litter	SOM	K	NO3	pH	Ca+Mg	indirect1	indirect2
OTU171_p_Actinobacteria_g_Lapillicoccus	0.567558	0.0602614	0	0	0	0	0.0111176	0	0.0045134	0.0135096	0	0	0	0.26669	0	0	0	0.271727	0	0	0.0291405	0.538418
OTU1348_p_Verrucomicrobia_Ambiguous_taxa	0.514344	0.0629473	0.00266092	0	0	0	0	0	0	0	0	0.0100971	0	0.0189475	0	0.261474	0	0.221165	0.00266092	0	0.0100971	0.501586
OTU676_p_Firmicutes_g_Turicibacter	0.539813	0.0465825	0	0	0	0	0	0	0.00170444	0	0.0140553	0.0319667	0	0	0.0140638	0.00313681	0.0276352	0.447251	0	0	0.0477264	0.492087
OTU1088_p_Proteobacteria_g_Desulfovibrio	0.508892	0.0905449	0	0	0	0.0217308	0	0	0	0	0	0	0	0	0	0	0	0.487161	0	0	0.0217308	0.487161
OTU1064_p_Proteobacteria_g_Zoogloea	0.478046	0.152727	0	0	0	0	0	0	0	0	0	0	0	0	0	0.203298	0	0.274748	0	0	0	0.478046
OTU169_p_Actinobacteria_g_Janibacter	0.4949	0.0579491	0.0125896	0	0	0	0	0	0	0.00366831	0	0.00902206	0	0	0	0.152294	0.0102425	0.307083	0.0125896	0	0.0126904	0.46962
OTU577_p_Firmicutes_g_Lysinibacillus	0.454848	0.0937128	0	0	0	0	0	0	0	0	0	0.0160173	0	0.128749	0.0282897	0	0.281792	0	0	0	0.0160173	0.438831
OTU1123_p_Proteobacteria_	0.467416	0.366724	0	0	0.0118414	0	0	0	0	0	0	0.0187866	0	0.406626	0.0301618	0	0	0	0	0.0118414	0.0187866	0.436788
OTU1178_p_Proteobacteria_g_Aeromonas	0.431613	0.0879006	0	0	0	0	0	0	0	0	0	0	0	0	0.431613	0	0	0	0	0	0	0.431613
OTU158_p_Actinobacteria_g_uncultured	0.473026	0.0147522	0.00515963	0	0	0	0	0.00443853	0	0.0286529	0	0.00434331	0	0	0.0815985	0	0.347045	0.0017886	0.00515963	0	0.0374347	0.430432
OTU1322_p_TM6_g_uncultured_Nautiliales_bacterium	0.429657	0.0825622	0	0	0	0	0	0	0	0	0	0	0	0	0.190518	0.0486217	0.0074421	0.183076	0	0	0	0.429657
OTU391_p_Bacteroidetes_g_uncultured	0.467261	0.00525503	0	0	0	0.00299183	0.00727888	0	0	0	0.0283719	0	0	0	0.41784	0	0	0.0107778	0	0	0.0386426	0.428618
OTU385_p_Bacteroidetes_	0.445434	0.0722725	0.0149965	0	0	0.00596081	0.00521618	0	0	0	0	0	0	0	0	0	0.254767	0.164493	0.0149965	0	0.011177	0.41926
OTU607_p_Firmicutes_g_Clostridium_sensu_stricto_16	0.460659	0.129547	0	0	0	0	0	0.0423306	0	0	0	0	0	0.0271214	0.0510007	0	0.340207	0	0	0	0.0423306	0.418329
OTU412_p_Chlamydiae_g_uncultured	0.479098	0.385275	0.067424	0	0	0	0	0	0	0	0	0	0	0	0.142871	0.268803	0	0	0.067424	0	0	0.411674
OTU569_p_Firmicutes_g_Cohnella	0.407779	0.49319	0	0	0	0	0	0	0	0	0	0	0	0	0	0	0	0.407779	0	0	0	0.407779
OTU5_p_Euryarchaeota_g_uncultured_methanogenic_archaeon	0.446008	0.358448	0	0	0.0390147	0	0	0	0	0	0	0	0	0	0	0.0274553	0	0.379538	0	0.0390147	0	0.406993
OTU642_p_Firmicutes_g_Roseburia	0.464994	0.0951573	0	0	0	0	0.0612247	0	0	0	0	0	0	0	0	0	0	0.403769	0	0	0.0612247	0.403769
OTU370_p_Bacteroidetes_g_uncultured_bacterium	0.519738	0.000332041	0.00839254	0.0172419	0.0424747	0	0.00843367	0.00581392	0	0	0.00661305	0.00708234	0.023394	0.243389	0.0278328	0	0	0.12907	0.00839254	0.0597166	0.0513369	0.400292
OTU90_p_Acidobacteria_g_Geothrix	0.473625	0.0672783	0.0105385	0	0	0	0.066725	0	0.00294793	0	0	0	0	0.0730618	0.0572207	0.263131	0	0	0.0105385	0	0.0696729	0.393414
OTU337_p_Bacteroidetes_g_Chryseobacterium	0.393455	0.087429	0	0.000502741	0	0	0	0	0	0	0	0	0	0.0396313	0	0.353321	0	0	0	0.000502741	0	0.392953
OTU182_p_Actinobacteria_g_Herbiconiux	0.443707	0.0936418	0	0.000766485	0	0	0	0	0	0	0	0.0511136	0	0.391827	0	0	0	0	0	0.000766485	0.0511136	0.391827
OTU647_p_Firmicutes_g_Desulfosporosinus	0.520465	0.0304235	0.0948533	0.00136779	0.00723755	0.0186703	0.00669995	0	0.000286919	0	0	0.00393478	0	0	0	0.31214	0	0.0752749	0.0948533	0.00860534	0.029592	0.387415
OTU745_p_Planctomycetes_Ambiguous_taxa	0.491226	0.25901	0	0	0	0	0	0	0.0753933	0.00878818	0.0158368	0.00423921	0	0	0.332596	0	0.0107608	0.0436119	0	0	0.104257	0.386969
OTU533_p_Cyanobacteria_g_uncultured_bacterium	0.653575	0.393918	0.013138	0.0120357	0.00479299	0.00474607	0	0	0	0.210862	0	0	0.0217655	0	0.0518709	0.0410878	0.276824	0.0164518	0.013138	0.0168287	0.237374	0.386235
OTU397_p_Chlamydiae_	0.488325	0.106939	0	0	0	0	0	0.10524	0	0	0	0	0	0	0.00500451	0.37808	0	0	0	0	0.10524	0.383085
OTU845_p_Proteobacteria_	0.45322	0.000686698	0	0	0	0.010453	0	0.000204151	0.0631544	0	0	0	0	0	0	0	0.0548744	0.324534	0	0	0.0738116	0.379409
OTU1023_p_Proteobacteria_g_Sphaerotilus	0.550497	0.038956	0.000899057	0.00881076	0	0	0	0.0203309	0.0591667	0.0681973	0.00489487	0.0159354	0	0	0.18716	0.0205758	0.164526	0	0.000899057	0.00881076	0.168525	0.372262
OTU1035_p_Proteobacteria_g_Noviherbaspirillum	0.505794	0.017348	0	0.0316148	0.0446703	0	0.055768	0.00153887	0	0	0	0.00495502	0	0	0	0	0	0.367247	0	0.0762851	0.0622619	0.367247
OTU679_p_Firmicutes_g_uncultured_bacterium	0.366286	0.164907	0	0	0	0	0	0	0	0	0	0	0	0.021795	0.133538	0	0	0.210953	0	0	0	0.366286
OTU1157_p_Proteobacteria_g_uncultured_bacterium	0.680861	0.324211	0	0.00461136	0	0	0.00229384	0.22191	0	0.0504292	0.036601	0	0	0.0771384	0.0388554	0	0.215487	0.0335347	0	0.00461136	0.311234	0.365016
OTU191_p_Actinobacteria_g_Myceligenerans	0.381848	0.118391	0	0	0	0	0	0	0	0.00256033	0.0150919	0	0	0	0.139964	0	0.224231	0	0	0	0.0176522	0.364196
OTU581_p_Firmicutes_g_Solibacillus	0.454786	0.0568273	0	0	0	0	0	0	0	0	0.0958986	0	0	0.0586772	0.267201	0	0	0.0330096	0	0	0.0958986	0.358887
OTU953_p_Proteobacteria_Ambiguous_taxa	0.394547	0.493572	0	0	0	0	0	0	0	0	0	0.0368011	0	0.171266	0	0	0	0.18648	0	0	0.0368011	0.357746
OTU209_p_Actinobacteria_g_Virgisporangium	0.467097	0.00413836	0	0	0	0	0.00202297	0	0	0	0	0	0.108788	0.00264225	0	0.145748	0.00708423	0.200811	0	0	0.110811	0.356286
OTU1185_p_Proteobacteria_	0.385463	0.156091	0	0	0	0.0310351	0	0	0	0	0	0	0	0.15447	0	0.199958	0	0	0	0	0.0310351	0.354428
OTU1000_p_Proteobacteria_g_uncultured	0.431249	0.314471	0	0	0.039607	0	0	0	0	0	0.0390739	0	0	0	0	0	0	0.352568	0	0.039607	0.0390739	0.352568
OTU726_p_Parcubacteria_g_uncultured_soil_bacterium	0.418919	0.0169712	0.00530187	0.00160126	0.0326925	0.0161539	0.0108074	0	0	0	0	0	0	0	0	0.180039	0	0.172324	0.00530187	0.0342937	0.0269613	0.352362
OTU477_p_Chloroflexi_g_uncultured_bacterium	0.545104	0.0601822	0	0.0283385	0.0128566	0	0	0	0.00397319	0.108	0.00106293	0.0389289	0	0	0	0.228647	0.123297	0	0	0.0411952	0.151965	0.351944
OTU599_p_Firmicutes_g_uncultured	0.351389	0.13487	0	0	0	0	0	0	0	0.00159961	0	0	0	0.00258992	0	0	0.322152	0.0250476	0	0	0.00159961	0.34979
OTU937_p_Proteobacteria_g_Skermanella	0.520306	0.204054	0	0	0	0	0	0.0575298	0	0	0.0696998	0	0.0447056	0	0.22508	0.119083	0	0.00420764	0	0	0.171935	0.348371
OTU229_p_Actinobacteria_g_Kibdelosporangium	0.419947	0.127283	0.00792345	0	0	0.021621	0	0	0	0	0	0	0.0427475	0	0	0.326264	0.0213916	0	0.00792345	0	0.0643685	0.347656
OTU689_p_Firmicutes_g_uncultured_bacterium	0.410903	0.0107202	0	0	0	0	0	0.0301801	0.0241855	0	0.00729153	0	0.00220672	0	0.347039	0	0	0	0	0	0.0638638	0.347039
OTU888_p_Proteobacteria_	0.44227	0.0125668	0	0	0.00163679	0	0.0472624	0	0.00107775	0.039628	0.00500307	0.00104573	0	0	0.00491038	0	0.171039	0.170667	0	0.00163679	0.0940169	0.346616
OTU1026_p_Proteobacteria_g_Xenophilus	0.403438	0.00810036	0	0	0.0313353	0	0	0	0.0133378	0.00256012	0.00962658	0	0	0.000232812	0	0.346345	0	0	0	0.0313353	0.0255245	0.346578
OTU1170_p_Proteobacteria_g_Arcobacter	0.345351	0.21688	0	0	0	0	0	0	0	0	0	0	0	0.345351	0	0	0	0	0	0	0	0.345351
OTU142_p_Actinobacteria_g_Frankia	0.424549	0.0855008	0	0	0.025245	0	0	0	0.0145387	0	0	0.029453	0.0131974	0	0.342115	0	0	0	0	0.025245	0.0571891	0.342115
OTU1248_p_Proteobacteria_g_uncultured	0.509971	0.385028	0	0	0	0	0.170064	0	0	0	0	0	0	0.145703	0.096286	0	0.0082191	0.089699	0	0	0.170064	0.339907
OTU927_p_Proteobacteria_g_Azospirillum	0.391108	0.157304	0	0.00248968	0	0	0	0.0260465	0.0247021	0	0	0	0	0.00261805	0	0	0	0.335252	0	0.00248968	0.0507486	0.33787
OTU877_p_Proteobacteria_g_Starkeya	0.418742	0.00452159	0	0	0.0428113	0	0.023509	0	0	0	0.00249736	0.0139375	0	0	0	0	0.335987	0	0	0.0428113	0.0399438	0.335987
OTU914_p_Proteobacteria_Ambiguous_taxa	0.540238	0.00611992	0	0	0	0	0.191804	0	0	0.0144919	0	0	0	0.279352	0	0.0510164	0	0.00357324	0	0	0.206296	0.333942
OTU818_p_Proteobacteria_g_Pseudochrobactrum	0.426606	0.0787813	0.0371354	0.0556387	0	0	0	0	0	0	0	0	0	0.333832	0	0	0	0	0.0371354	0.0556387	0	0.333832
OTU1245_p_Proteobacteria_	0.572728	0.152348	0.00102385	0	0	0	0	0	0.0379133	0.0847882	0	0	0.115538	0	0	0.0732379	0.256301	0.00392594	0.00102385	0	0.23824	0.333464
OTU614_p_Firmicutes_g_Clostridium_sensu_stricto_9	0.332585	0.504555	0	0	0	0	0	0	0	0	0	0	0	0	0	0	0	0.332585	0	0	0	0.332585
OTU1276_p_Proteobacteria_g_Panacagrimonas	0.436353	0.119037	0	0	0	0	0	0.0627169	0	0	0	0	0.0414249	0.0445112	0.0308631	0.248465	0	0.00837159	0	0	0.104142	0.332211
OTU323_p_Bacteroidetes_g_Pseudarcicella	0.347221	0.151211	0	0	0.00530997	0	0	0.0106199	0	0	0	0	0	0	0	0.331291	0	0	0	0.00530997	0.0106199	0.331291
OTU381_p_Bacteroidetes_g_uncultured_bacterium	0.419115	0.0186747	0.00153929	0.0353492	0.00826183	0.00894496	0	0	0	0	0.0339211	0	0	0	0.0045914	0.316827	0	0.00968061	0.00153929	0.043611	0.0428661	0.331099
OTU224_p_Actinobacteria_	0.346347	0.210194	0	0	0	0	0.0166634	0	0	0	0	0	0	0	0.0147988	0.314885	0	0	0	0	0.0166634	0.329684
OTU960_p_Proteobacteria_g_Candidatus_Midichloria	0.34416	0.0541755	0	0	0	0	0.00693541	0	0	0	0.0075262	0.000827142	0	0	0	0	0.328872	0	0	0	0.0152888	0.328872
OTU317_p_Bacteroidetes_g_Cytophaga	0.347437	0.358195	0	0	0	0	0	0	0.00412531	0	0	0	0.0178274	0	0	0	0.325485	0	0	0	0.0219527	0.325485
OTU928_p_Proteobacteria_g_Defluviicoccus	0.325303	0.200352	0	0	0	0	0	0	0	0	0	0	0	0	0	0.0298713	0.175946	0.119485	0	0	0	0.325303
OTU1102_p_Proteobacteria_	0.457675	0.00115719	0	0	0	0	0.10399	0.0186675	0.00795486	0	0.00123296	0.000562251	0	0.040607	0.233085	0	0.0258534	0.025723	0	0	0.132407	0.325268
OTU86_p_Acidobacteria_g_uncultured_Acidobacteriales_bacterium	0.46695	0.0492686	0	0	0	0	0	0.00166731	0.00101744	0.0892977	0.0497192	0	0	0	0	0	0.289905	0.0353436	0	0	0.141702	0.325249
OTU547_p_Elusimicrobia_	0.466425	0.00553549	0	0.0222402	0	0	0	0.00416769	0.0553429	0.0350133	0	0	0.0251469	0.00273853	0	0	0.121477	0.200299	0	0.0222402	0.119671	0.324514
OTU609_p_Firmicutes_g_Clostridium_sensu_stricto_2	0.368902	0.122516	0	0	0	0	0	0	0	0	0.00186074	0	0.0428857	0	0	0.147744	0	0.176411	0	0	0.0447465	0.324155
OTU517_p_Cyanobacteria_	0.425925	0.0719502	0.0783366	0	0	0	0.0250677	0	0	0	0	0	0	0.102317	0.199572	0.0206319	0	0	0.0783366	0	0.0250677	0.322521
OTU851_p_Proteobacteria_g_Cohaesibacter	0.413496	0.0534989	0	0	0	0.0636992	0	0	0.0319172	0	0	0	0	0	0.261783	0	0	0.056096	0	0	0.0956164	0.317879
OTU970_p_Proteobacteria_g_uncultured_bacterium	0.377843	0.0630246	0	0	0.00745706	0	0.0466451	0	0	0	0.00711615	0	0	0	0.316625	0	0	0	0	0.00745706	0.0537613	0.316625
OTU667_p_Firmicutes_g_Ruminococcaceae_UCG_014	0.494872	0.0435323	0	0	0.0317577	0	0	0.0575353	0	0	0	0.0898268	0	0.0646058	0.0847225	0.166424	0	0	0	0.0317577	0.147362	0.315753
OTU640_p_Firmicutes_g_Mobilitalea	0.462838	0.0832184	0	0.0366126	0	0	0	0	0	0	0	0	0.110895	0	0.31533	0	0	0	0	0.0366126	0.110895	0.31533
OTU1314_p_Tenericutes_g_uncultured_bacterium	0.39861	0.114834	0	0	0	0	0	0	0.0216861	0	0.0558111	0	0.00709565	0	0.0661985	0.123179	0	0.124639	0	0	0.0845929	0.314017
OTU245_p_Actinobacteria_g_Streptosporangium	0.313259	0.010645	0	0	0	0	0	0.000882744	0	0	0	0	0	0.22019	0.00080867	0.0913777	0	0	0	0	0.000882744	0.312377
OTU1238_p_Proteobacteria_g_Pseudomonas	0.336519	0.0680441	0	0	0	0	0	0.00437017	0	0.0202373	0	0	0	0.0239009	0	0	0.288011	0	0	0	0.0246075	0.311912
OTU1049_p_Proteobacteria_g_Vogesella	0.337248	0.019975	0.00141531	0	0.000580913	0	0.00646968	0	0	0	0.017803	0	0	0.275556	0	0.0299338	0.000377301	0.0051119	0.00141531	0.000580913	0.0242727	0.310979
OTU238_p_Actinobacteria_	0.310743	0.187768	0	0	0	0	0	0	0	0	0	0	0	0.206559	0.104184	0	0	0	0	0	0	0.310743
OTU331_p_Bacteroidetes_g_uncultured	0.421623	0.0355256	0	0	0	0.00385793	0.0968174	0	0	0	0.0133956	0	0	0	0	0	0.0948799	0.212672	0	0	0.114071	0.307552
OTU524_p_Cyanobacteria_	0.384496	0.074855	0.0351184	0	0.0279916	0	0	0	0	0	0.0172279	0	0	0	0	0.0954531	0	0.208705	0.0351184	0.0279916	0.0172279	0.304158
OTU611_p_Firmicutes_g_Clostridium_sensu_stricto_5	0.355795	0.0792609	0	0	0.037566	0	0	0.0153066	0	0	0	0	0	0	0.0751319	0.218587	0.00920366	0	0	0.037566	0.0153066	0.302923
OTU303_p_Bacteroidetes_	0.352204	0.0831952	0	0	0.022597	0	0	0	0	0	0.00587982	0	0.0216165	0	0	0.143406	0	0.158705	0	0.022597	0.0274963	0.30211
OTU658_p_Firmicutes_g_Pseudobacteroides	0.361112	0.0142078	0	0	0	0	0.00307021	0	0.0561589	0	0.000750173	0	0	0.301133	0	0	0	0	0	0	0.0599793	0.301133
OTU1312_p_Tenericutes_g_Spiroplasma	0.425687	0.0833068	0.0325043	0	0.073429	0.0109804	0	0	0.00382896	0	0	0.00438335	0	0	0	0.238528	0.00611993	0.0559129	0.0325043	0.073429	0.0191927	0.300561
OTU1183_p_Proteobacteria_g_Cellvibrio	0.436347	0.0944074	0	0	0	0.104878	0.00191342	0	0.0221687	0	0	0	0.00854293	0	0.106234	0.19261	0	0	0	0	0.137503	0.298844
OTU418_p_Chlorobi_g_uncultured_bacterium	0.45874	0.0312395	0	0	0	0.000159504	0.138054	0.0115398	0	0.00595088	0.00380164	0	0.000928089	0	0.293735	0	0	0.00457145	0	0	0.160434	0.298306
OTU321_p_Bacteroidetes_g_Larkinella	0.363568	0.060679	0	0	0	0	0	0	0	0	0.036823	0	0.0284721	0.0555401	0	0.242733	0	0	0	0	0.0652951	0.298273
OTU875_p_Proteobacteria_g_Pseudolabrys	0.380814	0.60146	0	0	0	0	0	0	0	0	0	0	0.0848283	0	0	0.295986	0	0	0	0	0.0848283	0.295986
OTU147_p_Actinobacteria_g_Geodermatophilus	0.475524	0.03706	0	0	0	0.018499	0	0.14736	0	0	0.0138522	0	0	0.0206852	0	0.15014	0	0.124988	0	0	0.179711	0.295813
OTU1150_p_Proteobacteria_	0.364973	0.0378752	0	0.00299399	0.00750886	0	0	0.0012408	0.0196404	0	0.0387172	0	0	0	0	0.294872	0	0	0	0.0105028	0.0595984	0.294872
OTU10_p_Thaumarchaeota_Ambiguous_taxa	0.404583	0.0531649	0	0.0201727	0	0	0	0.0406031	0	0	0	0.0484327	0.00179593	0	0.00791192	0	0.285667	0	0	0.0201727	0.0908317	0.293579
OTU829_p_Proteobacteria_g_Rhodoplanes	0.417075	0.0356972	0.00116319	0	0.0138696	0	0	0	0	0.0560617	0	0.0531451	0	0.047077	0	0.000474151	0.245284	0	0.00116319	0.0138696	0.109207	0.292835
OTU404_p_Chlamydiae_g_uncultured_Chlamydia_sp.	0.401459	0.153351	0	0	0	0	0.00153929	0	0.0667169	0	0	0.0410254	0	0	0	0.103881	0	0.188296	0	0	0.109282	0.292177
OTU1350_p_Verrucomicrobia_g_uncultured_Verrucomicrobia_bacterium	0.462972	0.0502865	0	0	0	0	0	0	0	0	0	0	0.171766	0.233517	0	0	0	0.0576896	0	0	0.171766	0.291206
OTU1053_p_Proteobacteria_	0.477703	0.00358342	0.0188593	0	0	0	0	0	0.0416707	0	0	0.121662	0.004737	0	0	0.0590357	0.116655	0.115084	0.0188593	0	0.168069	0.290774
OTU448_p_Chloroflexi_Ambiguous_taxa	0.367069	0.200618	0	0	0.0406379	0.0358378	0	0	0	0	0	0	0	0	0	0.290593	0	0	0	0.0406379	0.0358378	0.290593
OTU127_p_Actinobacteria_g_Corynebacterium_1	0.486202	0.204362	0	0	0.0286657	0	0	0.0399704	0.0258922	0	0.0425234	0.0596486	0	0.289501	0	0	0	0	0	0.0286657	0.168035	0.289501
OTU572_p_Firmicutes_g_uncultured	0.386865	7.06747e-05	0	0.00415661	0	0	0.00165429	0.0378386	0	0.0545334	0	0	0	0	0	0	0.265138	0.0235443	0	0.00415661	0.0940263	0.288682
OTU1093_p_Proteobacteria_g_Geobacter	0.312825	0.105824	0	0.00642393	0	0	0	0	0	0.0157376	0.00266154	0	0	0	0	0	0	0.288002	0	0.00642393	0.0183991	0.288002
OTU357_p_Bacteroidetes_g_Parafilimonas	0.576491	0.0568694	0.0127896	0	0	0.0257804	0.0220137	0.0592511	0	0.13432	0.00811203	0	0.0271463	0.0572447	0.145139	0.0189958	0.065698	0	0.0127896	0	0.276623	0.287078
OTU270_p_Actinobacteria_g_uncultured_actinobacterium	0.509465	0.122513	0	0	0.0193978	0	0	0.00609775	0.114942	0	0.0824073	0	0	0	0	0	0	0.28662	0	0.0193978	0.203447	0.28662
OTU1051_p_Proteobacteria_g_Nitrosospira	0.511762	0.00903086	0	0	0.030396	0	0	0	0.0504094	0	0.0814464	0.0359348	0.0275913	0.285984	0	0	0	0	0	0.030396	0.195382	0.285984
OTU525_p_Cyanobacteria_Ambiguous_taxa	0.482506	0.0900773	0.0108891	0	0	0	0	0	0	0	0	0	0.186662	0	0.142774	0.14218	0	0	0.0108891	0	0.186662	0.284955
OTU207_p_Actinobacteria_g_Rugosimonospora_sp._260305	0.463271	0.0895615	0	0	0	0	0	0	0.0789484	0.0321465	0.0248876	0.00105815	0.0421566	0	0.0169304	0.195454	0.0716895	0	0	0	0.179197	0.284073
OTU7_p_Miscellaneous_Crenarchaeotic_Grou_p_g_uncultured_crenarchaeote	0.466171	0.0317296	0	0.00284106	0	0	0	0.00363224	0.00219967	0.157605	0.0166983	0	0	0	9.4438e-05	0	0.177171	0.105929	0	0.00284106	0.180135	0.283194
OTU170_p_Actinobacteria_g_Knoellia	0.40208	0.0225354	0.014791	0	0	0.0262865	0	0	0	0.00573887	0	0.0736915	0	0	0	0	0.219019	0.0625532	0.014791	0	0.105717	0.281572
OTU439_p_Chloroflexi_g_uncultured_bacterium	0.427809	0.250235	0	0	0	0.00336661	0	0.0199215	0.0212405	0	0.102126	0	0	0.231792	0.00120312	0	0	0.0481585	0	0	0.146655	0.281154
OTU149_p_Actinobacteria_g_uncultured	0.280461	0.1006	0	0	0	0	0	0	0	0	0	0	0	0	0.0742971	0.0245709	0.0337957	0.147797	0	0	0	0.280461
OTU1367_p_Verrucomicrobia_g_Verrucomicrobium	0.31612	0.262569	0	0.0158175	0	0	0.0102687	0	0	0	0	0	0.0104958	0	0.21265	0	0	0.0668884	0	0.0158175	0.0207644	0.279538
OTU1104_p_Proteobacteria_	0.365464	0.00463641	0.0336701	0.0392568	0	0.0136197	0	0	0	0	0	0	0	0.278918	0	0	0	0	0.0336701	0.0392568	0.0136197	0.278918
OTU1200_p_Proteobacteria_g_Pantoea	0.459364	0.315877	0	0	0	0	0	0.0412946	0.0842211	0.0205564	0.0345811	0	0	0	0	0.0800269	0	0.198684	0	0	0.180653	0.27871
OTU541_p_Elusimicrobia_g_uncultured_bacterium	0.46936	0.070189	0	0.0257485	0	0.00591039	0	0.05823	0.0374275	0.0259042	0	0.0035809	0.035546	0.00483185	0.0040629	0	0.229055	0.039062	0	0.0257485	0.166599	0.277012
OTU680_p_Firmicutes_	0.325385	0.0164396	0	0	0	0	0	0	0	0	0	0	0.049687	0	0	0.0860408	0.189657	0	0	0	0.049687	0.275698
OTU1194_p_Proteobacteria_g_uncultured_bacterium	0.489935	0.0879021	0	0.00590179	0	0	0	0	0	0	0	0.163461	0.044899	0.0241433	0	0.21297	0	0.0385598	0	0.00590179	0.20836	0.275673
OTU816_p_Proteobacteria_g_uncultured	0.496576	0.0494965	0	0	0	0	0	0	0.000916623	0.127613	0.0926557	0	0	0.0538885	0	0.15539	0.0661119	0	0	0	0.221186	0.27539
OTU602_p_Firmicutes_g_Clostridium_sensu_stricto_1	0.444337	0.268158	0	0.0747335	0.0677803	0	0.0268548	0	0	0	0	0	0	0.174024	0	0	0	0.100945	0	0.142514	0.0268548	0.274968
OTU59_p_Acidobacteria_Ambiguous_taxa	0.280025	0.0665081	0	0	0	0	0	0	0	0.00593501	0	0	0	0	0.27409	0	0	0	0	0	0.00593501	0.27409
OTU106_p_Acidobacteria_Ambiguous_taxa	0.446301	0.0115359	0	0	0	0.00400946	0.0212665	0	0	0.00566984	0.106664	0	0.0353503	0	0.217892	0	0.0541095	0.0013393	0	0	0.17296	0.273341
OTU1347_p_Verrucomicrobia_	0.335029	0.0204536	0	0	0	0	0	0	0	0	0	0.047206	0.0152219	0.0656751	0	0.0768302	0.0627275	0.0673685	0	0	0.0624279	0.272601
OTU643_p_Firmicutes_g_Tyzzerella	0.387396	0.11412	0.0506806	0.0100663	0	0	0	0	0	0	0.037411	0	0.0174364	0	0	0.240237	0	0.0315641	0.0506806	0.0100663	0.0548474	0.271801
OTU1175_p_Proteobacteria_	0.331196	0.0901114	0	0	0.0207141	0.00341202	0.0355879	0	0	0	0	0	0	0.00215917	0	0	0	0.269322	0	0.0207141	0.039	0.271482
OTU596_p_Firmicutes_g_Streptococcus	0.352616	0.261558	0	0	0	0	0.0206164	0	0.060924	0	0	0	0	0	0.0727396	0.198336	0	0	0	0	0.0815404	0.271075
OTU387_p_Bacteroidetes_g_Mucilaginibacter	0.558665	0.108177	0.0563598	0.101601	0	0.0145705	0	0	0.000369233	0.0676659	0.0123079	0	0.0348648	0	0.156138	0	0.0819507	0.0328373	0.0563598	0.101601	0.129778	0.270926
OTU1019_p_Proteobacteria_g_Pelomonas	0.394667	0.151803	0.0651486	0	0	0	0	0.0416474	0	0	0	0.0170546	0	0.0137508	0	0	0	0.257066	0.0651486	0	0.058702	0.270817
OTU1158_p_Proteobacteria_g_uncultured_delta_proteobacterium	0.517111	0.00558932	0	0	0.00126846	0	0.245085	0	0	0	0	0	0	0	0.270092	0	0	0.000665662	0	0.00126846	0.245085	0.270758
OTU899_p_Proteobacteria_g_Granulibacter	0.472956	0.0622537	0.0104863	0.0140375	0	0	0	0	0.0659657	0.082183	0.0273923	0	0.00216858	0	0	0.0345661	0.236156	0	0.0104863	0.0140375	0.17771	0.270722
OTU772_p_Proteobacteria_Ambiguous_taxa	0.359456	0.0727976	0	0	0.0225382	0	0.0124177	0	0.0400909	0	0.0146598	0	0	0	0.0244355	0	0.234533	0.0107804	0	0.0225382	0.0671685	0.269749
OTU1122_p_Proteobacteria_g_uncultured_delta_proteobacterium	0.520121	0.0485622	0.00590634	0.00357941	0.0207087	0.0333988	0	0.0943975	0.00137608	0	0.0915393	0	0	0	0.00837965	0	0.260835	0	0.00590634	0.0242881	0.220712	0.269215
OTU248_p_Actinobacteria_g_Actinoallomurus	0.487708	0.0319987	0.00679159	0.0106612	0.000903941	0.0105991	0.00565717	0.120266	0	0	0.0640229	0	0	0.0280822	0	0	0.18922	0.0515036	0.00679159	0.0115651	0.200545	0.268806
OTU995_p_Proteobacteria_g_uncultured_bacterium	0.364841	0.0670706	0	0	0.0380637	0.00825276	0.0502253	0	0	0	0	0	0	0	0	0	0.0761275	0.192171	0	0.0380637	0.058478	0.268299
OTU1220_p_Proteobacteria_	0.485983	0.329738	0	0.0565729	0	0	0	0	0	0.0882426	0	0	0.073424	0	0.195463	0	0.072281	0	0	0.0565729	0.161667	0.267744
OTU382_p_Bacteroidetes_g_Aureispira	0.494253	0.109073	0	0	0	0	0	0	0	0.0296517	0	0.197042	0	0	0.0945252	0.0173186	0.13334	0.0223755	0	0	0.226693	0.267559
OTU1160_p_Proteobacteria_g_uncultured_bacterium	0.489112	0.112433	0	0.00840259	0.139227	0.0253399	0	0.0329847	0	0	0	0	0.0161585	0	0.0471486	0	0	0.219851	0	0.147629	0.074483	0.267
OTU340_p_Bacteroidetes_g_uncultured_Bacteroidetes_bacterium	0.329301	0.129002	0	0	0.0292418	0	0	0	0	0	0	0	0.0342609	0.0261614	0.0316959	0.207941	0	0	0	0.0292418	0.0342609	0.265798
OTU1366_p_Verrucomicrobia_g_uncultured_bacterium	0.372544	2.67954e-05	0	0	0.00293263	0	0	0	0.0225126	0	0.00504409	0.0761891	0.00164028	0.000926466	0	0	0.263299	0	0	0.00293263	0.105386	0.264225
OTU878_p_Proteobacteria_g_uncultured	0.523207	0.0305977	0.076375	0	0	0.000607886	0.0189228	0.125559	0	0.0144206	0.0243354	0	0	0	0.0432129	0	0.219773	0	0.076375	0	0.183846	0.262986
OTU427_p_Chloroflexi_g_uncultured_bacterium	0.568153	0.27388	0	0	0.278257	0.0119921	0	0	0.0151862	0	0	0	0	0.262718	0	0	0	0	0	0.278257	0.0271783	0.262718
OTU847_p_Proteobacteria_g_uncultured_bacterium	0.357464	0.00653302	0	0	0	0	0	0	0	0.0207956	0.0740217	0	0	0	0.0375457	0.159592	0.0573842	0.00812464	0	0	0.0948173	0.262647
OTU419_p_Chlorobi_g_uncultured_Chlorobi_bacterium	0.34178	0.380833	0	0	0.0794081	0	0	0	0	0	0	0	0	0	0.171816	0	0	0.0905558	0	0.0794081	0	0.262372
OTU956_p_Proteobacteria_	0.390252	0.0920005	0	0	0	0	0	0	0	0	0	0.0171812	0.110796	0	0.0568031	0.00784002	0.197632	0	0	0	0.127977	0.262275
OTU1109_p_Proteobacteria_	0.400371	0.0042963	0.00638128	0.0318235	0.0235724	0	0	0.00125858	0	0.00729672	0	0.0681119	0	0.0165952	0	0.245332	0	0	0.00638128	0.0553959	0.0766672	0.261927
OTU318_p_Bacteroidetes_g_Dyadobacter	0.356866	0.292172	0	0	0	0	0	0.0433731	0.0520575	0	0	0	0	0	0	0.261435	0	0	0	0	0.0954306	0.261435
OTU539_p_Elusimicrobia_	0.379341	0.111943	0.0688259	0	0	0	0	0	0	0	0.0491165	0	0	0	0	0.140765	0	0.120633	0.0688259	0	0.0491165	0.261398
OTU768_p_Proteobacteria_	0.383804	0.00323107	0	0.0106211	0	0	0	0.00284957	0.0248195	0.00373856	0.0808094	0	0	0.00592855	0	0.00677209	0.167507	0.0807583	0	0.0106211	0.112217	0.260966
OTU1241_p_Proteobacteria_	0.590328	3.70628e-06	0	0	0.0966715	0	0.132503	0	0	0.049816	0	0.050688	0	0.131308	0.0402008	0.0244701	0	0.0646708	0	0.0966715	0.233007	0.26065
OTU582_p_Firmicutes_g_Sporosarcina	0.304968	0.0445587	0	0	0	0	0	0	0	0.0444138	0	0	0	0.0966392	0.00453328	0.136785	0.0225964	0	0	0	0.0444138	0.260554
OTU859_p_Proteobacteria_g_Shinella	0.306039	0.118127	0	0	0	0	0	0	0	0.0459499	0	0	0	0	0	0	0.189657	0.0704322	0	0	0.0459499	0.260089
OTU289_p_Actinobacteria_	0.387569	0.0258174	0.00107165	0	0.0540719	0.00329319	0	0	0	0.0547593	0.0134092	0	0.0015351	0	0.0378046	0	0.221624	0	0.00107165	0.0540719	0.0729968	0.259429
OTU632_p_Firmicutes_	0.336363	0.339903	0	0	0	0	0	0	0	0	0.0769828	0	0	0.147547	0.0948251	0	0	0.0170085	0	0	0.0769828	0.25938
OTU1112_p_Proteobacteria_g_Anaeromyxobacter	0.57431	0.137964	0.00563798	0	0	0	0	0.159499	0.0572255	0.0590264	0.0338652	0	0	0.0862411	0	0	0.172814	0	0.00563798	0	0.309616	0.259055
OTU650_p_Firmicutes_g_uncultured	0.538962	0.0042355	0	0.00845745	0.0117002	0	0	0	0.090532	0	0.160403	0	0.00915272	0.0835754	0	0.163688	0.0114528	0	0	0.0201577	0.260088	0.258716
OTU309_p_Bacteroidetes_g_Parabacteroides	0.348021	0.0533575	0	0	0	0.0216716	0	0	0.0679895	0	0	0	0	0.25836	0	0	0	0	0	0	0.0896611	0.25836
OTU1325_p_TM6_g_uncultured_soil_bacterium	0.299213	0.0546591	0	0	0	0	0	0	0.04136	0	0	0	0	3.86722e-17	0	0	0	0.257854	0	0	0.04136	0.257854
OTU591_p_Firmicutes_g_Alloiococcus	0.272156	0.160254	0	0	0	0	0	0	0	0	0.0145264	0	0	0	0.0631527	0.194477	0	0	0	0	0.0145264	0.25763
OTU221_p_Actinobacteria_Ambiguous_taxa	0.357345	0.0663421	0	0	0	0	0	0	0	0.0997503	0	0	0	0.200352	0	0.0572434	0	0	0	0	0.0997503	0.257595
OTU519_p_Cyanobacteria_	0.557431	0.0247334	0.118483	0	0	0.0946567	0	0	0.0849413	0.0030179	0	0	0	0.25609	0	0.000241316	0	0	0.118483	0	0.182616	0.256332
OTU292_p_Armatimonadetes_	0.35421	0.0433352	0	0	0	0.0738553	0	0	0.0245306	0	0	0	0	0	0	0.147552	0	0.108272	0	0	0.0983859	0.255824
OTU1206_p_Proteobacteria_	0.39072	0.0937772	0.0391056	0	0.00972519	0	0	0	0.0541041	0	0.0323945	0	0	0	0	0.131537	0	0.123853	0.0391056	0.00972519	0.0864986	0.25539
OTU51_p_Acidobacteria_Ambiguous_taxa	0.534509	0.0722017	0	0.0167662	0	0.00543561	0	0.101385	0	0.135917	0.0181401	0	0.00174488	0.0235648	0	0.00867421	0.222882	0	0	0.0167662	0.262622	0.255121
OTU4_p_Euryarchaeota_g_uncultured_archaeon	0.502019	0.000297338	0.0216811	0	0.0186414	0	0.0949164	0.000278669	0	0.0138643	0	0.0601143	0.03788	0.0302214	0	0	0.136817	0.0876049	0.0216811	0.0186414	0.207054	0.254643
OTU534_p_Cyanobacteria_	0.370687	0.55911	0	0	0.0265277	0	0	0	0.0897305	0	0	0	0	0	0	0.225314	0.029115	0	0	0.0265277	0.0897305	0.254429
OTU1113_p_Proteobacteria_	0.400641	0.0134084	0	0	0	0.0441266	0	0.037222	0	0.0318687	0	0	0.034265	0	0	0	0.159544	0.0936148	0	0	0.147482	0.253159
OTU243_p_Actinobacteria_g_Sinosporangium	0.374237	0.114383	0	0	0	0	0	0	0.118793	0	0.00330814	0	0	0	0.0944482	0	0.157687	0	0	0	0.122101	0.252136
OTU19_p_Thaumarchaeota_g_uncultured_crenarchaeote	0.475638	0.0100219	0	0.00604313	0	0	0	0	0	0.00740284	0	0.210093	0	0	0	0	0.25089	0.00120863	0	0.00604313	0.217496	0.252098
OTU179_p_Actinobacteria_g_Amnibacterium	0.289861	0.00769361	0	0.00925188	0.0150377	0	0	0.0108927	0	0	0.002744	0	0	0.251935	0	0	0	0	0	0.0242896	0.0136367	0.251935
OTU774_p_Proteobacteria_g_Brevundimonas	0.452404	0.0119159	0.00429067	0	0	0	0	0	0	0	0	0.0214562	0.174893	0.214727	0.0370368	0	0	0	0.00429067	0	0.196349	0.251764
OTU166_p_Actinobacteria_Ambiguous_taxa	0.287354	0.0341141	0	0	0.0237274	0	0.0130492	0	0	0	0	0	0	0	0	0	0.228499	0.0220785	0	0.0237274	0.0130492	0.250578
OTU505_p_Chloroflexi_g_uncultured_Bellilinea_sp.	0.461301	0.0072435	0.0120205	0	0.168388	0	0.00513922	0	0	0	0	0.0257123	0	0	0.128776	0	0.121265	0	0.0120205	0.168388	0.0308516	0.250041
OTU808_p_Proteobacteria_	0.472622	0.00037161	0	0	0	0	0.201132	0.0115577	0	0	0.0103331	0	0	0	0	0.2496	0	0	0	0	0.223022	0.2496
OTU1062_p_Proteobacteria_g_Uliginosibacterium	0.409513	0.000697286	0	0.0212951	0	0	0	0.000377333	0	0.110672	0.0282283	0	0	0	0.00587434	0	0.186574	0.0564921	0	0.0212951	0.139277	0.24894
OTU606_p_Firmicutes_g_Clostridium_sensu_stricto_13	0.326925	0.23958	0	0	0	0	0.0342244	0	0	0	0	0.0445792	0	0	0	0.0753346	0	0.172786	0	0	0.0788036	0.248121
OTU239_p_Actinobacteria_g_Nocardiopsis	0.300485	0.141344	0	0.0166098	0	0.0252726	0	0.0111731	0.000433969	0	0	0	0	0	0	0	0	0.246995	0	0.0166098	0.0368797	0.246995
OTU555_p_Firmicutes_g_Tumebacillus	0.344372	0.449917	0	0.0310545	0	0	0.0212205	0	0	0.0142073	0.0311769	0	0	0	0	0	0	0.246713	0	0.0310545	0.0666047	0.246713
OTU1228_p_Proteobacteria_g_uncultured_gamma_proteobacterium	0.282712	0.128852	0	0	0	0	0	0	0	0.0365046	0	0	0	0	0	0	0.1659	0.0803074	0	0	0.0365046	0.246207
OTU218_p_Actinobacteria_g_uncultured	0.330632	0.0821976	0	0	0	0	0	0	0.0670975	0	0.0173979	0	0	0	0	0.246136	0	0	0	0	0.0844955	0.246136
OTU1120_p_Proteobacteria_	0.362613	0.00608304	0	0.0407335	0.00496954	0.0178904	0	0.0171571	0	0.00656034	0.0119139	0.0111473	0.0101654	0.110905	0.12748	0.00223559	0	0.00145513	0	0.045703	0.0748345	0.242076
OTU764_p_Planctomycetes_g_uncultured	0.578887	0.327013	0	0	0	0	0	0.235774	0	0	0	0.0901771	0.0110294	0	0	0.241907	0	0	0	0	0.33698	0.241907
OTU204_p_Actinobacteria_g_Planosporangium	0.256752	0.181666	0	0	0	0	0.00448338	0	0	0	0.0107327	0	0	0.0256178	0	0.215918	0	0	0	0	0.0152161	0.241536
OTU641_p_Firmicutes_g_Natranaerovirga	0.246811	0.0397382	0	0	0	0	0	0.00619691	0	0	0	0	0	0	0.0929536	0.02624	0.121421	0	0	0	0.00619691	0.240614
OTU137_p_Actinobacteria_g_uncultured_bacterium	0.344894	0.0482948	0	0	0	0	0	0.0351232	0.032183	0.0371703	0	0	0	0.0988081	0	0	0	0.14161	0	0	0.104477	0.240418
OTU231_p_Actinobacteria_g_Pseudonocardia	0.310573	0.0133019	0	0.000730643	0	0.0121756	0	0	0	0	0.0327839	0.00759811	0.0188534	0.157382	0	0.071339	0.00970961	0	0	0.000730643	0.071411	0.238431
OTU353_p_Bacteroidetes_g_Hydrotalea	0.544152	0.026689	0.00852047	0	0	0	0.014479	0.0362107	0.0452787	0.0765824	0	0	0.124705	0	0.238376	0	0	0	0.00852047	0	0.297255	0.238376
OTU907_p_Proteobacteria_Ambiguous_taxa	0.337577	0.103107	0	0	0	0	0	0	0	0.0458391	0	0.0549883	0	0	0	0.157985	0.0787652	0	0	0	0.100827	0.23675
OTU261_p_Actinobacteria_g_Gaiella	0.430624	0.196398	0	0	0	0	0	0.103746	0	0	0.0351719	0	0.0556303	0.119201	0	0	0.116875	0	0	0	0.194548	0.236076
OTU368_p_Bacteroidetes_g_uncultured_bacterium	0.508093	0.000309084	0	0	0.0222715	0	0	0.228493	0	0.00272994	0	0	0.0190318	0	0	0	0.186529	0.0490379	0	0.0222715	0.250255	0.235567
OTU1188_p_Proteobacteria_g_Nitrosococcus	0.572545	0.00219701	0.0654948	0	0.0295027	0	0.00333937	0.0721241	0	0.00678342	0.000700767	0	0.159716	0.00173046	0.0415312	0	0.00602959	0.185592	0.0654948	0.0295027	0.242664	0.234884
OTU110_p_Actinobacteria_	0.365895	7.85779e-07	0.0391548	0	0	0	0	0	0.0126776	0	0.0794597	0	0	0.216743	0	0.017859	0	0	0.0391548	0	0.0921373	0.234602
OTU526_p_Cyanobacteria_Ambiguous_taxa	0.336296	0.0667797	0.0424785	0	0.0282686	0	0	0	0.0182056	0	0.0101477	0	0.00328129	0	0.0627374	0.171177	0	0	0.0424785	0.0282686	0.0316347	0.233914
OTU1132_p_Proteobacteria_g_uncultured_delta_proteobacterium	0.31674	0.0717083	0	0	0	0.0414352	0	0	0	0.0414508	0	0	0	0.233854	0	0	0	0	0	0	0.082886	0.233854
OTU1323_p_TM6_g_uncultured_organism	0.312288	0.50694	0	0	0	0	0.0120585	0.00498134	0.0200484	0	0.0416395	0	0	0	0	0	0.130686	0.102874	0	0	0.0787278	0.23356
OTU1226_p_Proteobacteria_	0.398642	0.135299	0	0	0	0	0.0902953	0	0.0613286	0.0134671	0	0	0	0	0	0.233551	0	0	0	0	0.165091	0.233551
OTU1318_p_TM6_Ambiguous_taxa	0.393227	0.0261387	0.00632567	0	0.00272814	0	0.0713384	0	0.00596826	0	0.0607932	0	0.0137926	0	0.230493	0	0	0.0017871	0.00632567	0.00272814	0.151893	0.232281
OTU349_p_Bacteroidetes_g_Filimonas	0.653573	0.144101	0.0364453	0	0.125282	0.11547	0	0.126068	0	0	0	0	0.0184354	0.00142979	0	0	0.0953483	0.135095	0.0364453	0.125282	0.259973	0.231873
OTU1355_p_Verrucomicrobia_g_Candidatus_Methylacidiphilum	0.460387	0.00565219	0	0	0	0	0	0.120239	0	0.0563734	0	0	0.0521523	0.0564257	0	0	0.0603528	0.114843	0	0	0.228765	0.231622
OTU332_p_Bacteroidetes_	0.281463	0.353659	0	0	0	0	0	0	0	0	0	0	0.0499855	0.0444074	0.0365193	0.0819513	0.0685995	0	0	0	0.0499855	0.231478
OTU73_p_Acidobacteria_g_uncultured_bacterium	0.389744	0.0951136	0	0.0295168	0	0	0	0	0.0109744	0.0377424	0	0.0511951	0.0295168	0	0.15677	0	0.0740287	0	0	0.0295168	0.129429	0.230798
OTU161_p_Actinobacteria_g_Kineosporia	0.471451	0.0833833	0	0.00548258	0	0	0	0.0678093	0	0	0.167528	0	0	0	0.00465302	0.225978	0	0	0	0.00548258	0.235337	0.230631
OTU965_p_Proteobacteria_g_uncultured_soil_bacterium	0.388344	0.0703216	0	0	0.0792762	0	0	0.0330662	0.0456629	0	0	0	0	0.230339	0	0	0	0	0	0.0792762	0.0787291	0.230339
OTU573_p_Firmicutes_g_Pasteuria	0.418096	0.415036	0	0	0	0.00843241	0.179688	0	0	0	0	0	0	0	0	0	0	0.229976	0	0	0.18812	0.229976
OTU535_p_Cyanobacteria_g_uncultured_bacterium	0.534835	0.00370439	0	0	0	0	0	0.0900747	0.0601724	0.101924	0.0420065	0.0108645	0	0.0739368	0.0243457	0.131511	0	0	0	0	0.305042	0.229793
OTU1181_p_Proteobacteria_g_Pseudoalteromonas	0.229113	0.248899	0	0	0	0	0	0	0	0	0	0	0	0	0.224006	0	0	0.00510722	0	0	0	0.229113
OTU536_p_Cyanobacteria_g_uncultured_cyanobacterium	0.394969	0.000366994	0	0	0	0.0424241	0.0295105	0.078183	0	0.0158499	0	0	0	0.210078	0.0189235	0	0	0	0	0	0.165967	0.229002
OTU753_p_Planctomycetes_Ambiguous_taxa	0.37179	0.00300646	0	0.0127177	0	0	0	0	0.0368973	0.041068	0.0539769	0	0	0.0276664	0	0.199463	0	0	0	0.0127177	0.131942	0.22713
OTU542_p_Elusimicrobia_g_uncultured_soil_bacterium	0.316656	0.175622	0	0	0.00487933	0	0.0815445	0	0	0	0	0.00387597	0	0	0	0	0	0.226356	0	0.00487933	0.0854205	0.226356
OTU58_p_Acidobacteria_g_uncultured_bacterium	0.301773	0.349086	0	0	0.0428625	0	0	0	0	0	0	0.0332135	0	0.0528215	0	0	0.172876	0	0	0.0428625	0.0332135	0.225697
OTU500_p_Chloroflexi_g_uncultured_Thermomicrobia_bacterium	0.246214	0.207122	0	0	0.00388882	0	0	0	0	0	0.0098787	0	0.00693919	0	0	0	0.220661	0.00484596	0	0.00388882	0.0168179	0.225507
OTU955_p_Proteobacteria_g_uncultured_bacterium	0.423318	0.0350623	0	0	0.020383	0	0.0474829	0.0772469	0	0.0367618	0.0033893	0.0139016	0	0.0215658	0.0685306	0	0.0321598	0.101896	0	0.020383	0.178782	0.224152
OTU654_p_Firmicutes_g_.Eubacterium._coprostanoligenes_group	0.467662	0.000287617	0	0.00356431	0	0	0	0	0	0.0197938	0.0197501	0.00932859	0.192355	0	0.0156212	0	0.207249	0	0	0.00356431	0.241228	0.22287
OTU1363_p_Verrucomicrobia_g_Prosthecobacter	0.294921	0.0703404	0	0	0	0	0	0.0180238	0.0540775	0	0	0	0	0	0.0686078	0	0	0.154212	0	0	0.0721013	0.22282
OTU1215_p_Proteobacteria_g_uncultured	0.459097	0.066606	0.000448075	0	0	0	0	0.13097	0.0596233	0.00553323	0.0399972	0	0	0	0	0.0279683	0.152933	0.0416232	0.000448075	0	0.236124	0.222524
OTU476_p_Chloroflexi_	0.71768	0.368198	0.00211587	0.00372895	0	0.0291493	0.00209061	0.36944	0.00620239	0	0.0828112	0	0	0.152595	0.0695475	0	0	0	0.00211587	0.00372895	0.489693	0.222142
OTU1057_p_Proteobacteria_g_Candidatus_Accumulibacter	0.267389	0.0384167	0	0	0.00167287	0	0	0	0	0	0.0439435	0	0	0.220892	0	0.000881184	0	0	0	0.00167287	0.0439435	0.221773
OTU76_p_Acidobacteria_g_uncultured_Acidobacteria_bacterium	0.427707	0.399821	0	0	0	0.040615	0	0	0	0	0	0.166288	0	0	0	0.0943371	0	0.126467	0	0	0.206903	0.220804
OTU958_p_Proteobacteria_g_uncultured	0.424441	0.0311675	0.00598365	0	0	0	0.0349862	0.014263	0.0229738	0.00430485	0.112248	0.00108698	0.00963087	0	0.21708	0.00188405	0	0	0.00598365	0	0.199493	0.218964
OTU763_p_Planctomycetes_g_Singulisphaera	0.386288	0.0099007	0	0.0234326	0.0605209	0.0126684	0	0.00840552	0.00141447	0.0514088	0.00760572	0.00212613	0	0	0	0.21398	0	0.00472596	0	0.0839536	0.083629	0.218706
OTU1060_p_Proteobacteria_g_Propionivibrio	0.228594	0.27741	0	0	0	0	0	0	0	0	0.0109361	0	0	0	0.177694	0.0399634	0	0	0	0	0.0109361	0.217658
OTU308_p_Bacteroidetes_g_Dysgonomonas	0.288476	0.0955849	0	0.00730795	0	0	0.0636347	0	0	0	0	0	0	0	0.0350839	0.165668	0	0.0167817	0	0.00730795	0.0636347	0.217533
OTU162_p_Actinobacteria_g_Georgenia	0.375797	0.00101087	0	0	0.00741811	0	0	0.00121155	0	0.140831	0.00934395	0	0	0	0.0304579	0	0.185381	0.00115349	0	0.00741811	0.151387	0.216992
OTU265_p_Actinobacteria_g_uncultured_bacterium	0.447581	0.00923781	0	0	0	0	0	0.0357729	0	0	0	0.191451	0.00433262	0	0	0	0.216025	0	0	0	0.231557	0.216025
OTU691_p_Fusobacteria_g_Leptotrichia	0.414526	0.095266	0	0	0.141458	0	0	0	0	0	0	0.0572994	0	0	0.101169	0	0	0.114599	0	0.141458	0.0572994	0.215768
OTU1212_p_Proteobacteria_g_Coxiella	0.468202	0.0871829	0	0.0106044	0.00145823	0	0	0	0	0.227713	0	0	0.0134427	0	0.00221555	0	0.212074	0.000693914	0	0.0120627	0.241156	0.214983
OTU621_p_Firmicutes_g_uncultured_Thermoanaerobacterales_bacterium	0.362615	0.085433	0	0.0277128	0.064658	0	0	0	0.0557904	0	0	0	0	0	0.10265	0.0131628	0	0.0986407	0	0.0923708	0.0557904	0.214454
OTU814_p_Proteobacteria_g_Rhodoblastus	0.475338	0.000989206	0.0388572	0	0	0	0	0.0115639	0.0996667	0	0.0813972	0	0.0304182	0.200818	0	0	0.0126169	0	0.0388572	0	0.223046	0.213435
OTU1329_p_Verrucomicrobia_g_uncultured_bacterium	0.371301	0.0412144	0	0	0	0	0.0907165	0	0	0.0603092	0.00756587	0	0	0.00715988	0	0.0346495	0.161325	0.00957444	0	0	0.158592	0.212709
OTU1029_p_Proteobacteria_	0.414188	0.0167608	0	0	0	0	0	0.173116	0	0	0	0	0.0285069	0.0138506	0	0	0.169021	0.029694	0	0	0.201623	0.212566
OTU1114_p_Proteobacteria_g_uncultured_bacterium	0.339709	0.055418	0	0	0	0	0	0.00755257	0.0237415	0	0	0	0.0961724	0	0.212243	0	0	0	0	0	0.127466	0.212243
OTU324_p_Bacteroidetes_g_Rhodocytophaga	0.521165	0.104437	0.158216	0.0361672	0	0.0788932	0.0194905	0.0105732	0.00046335	0	0	0.00512113	0	0.21224	0	0	0	0	0.158216	0.0361672	0.114541	0.21224
OTU762_p_Planctomycetes_g_Schlesneria	0.259192	0.216019	0	0	0.0130311	0	0	0	0	0	0	0	0.0340521	0	0	0	0	0.212109	0	0.0130311	0.0340521	0.212109
OTU24_p_Acidobacteria_	0.367694	0.0691448	0	0.00218362	0	0.117664	0	0.0138454	0	0.0226287	0	0	0	0	0.0423578	0	0	0.169015	0	0.00218362	0.154138	0.211372
OTU585_p_Firmicutes_g_Staphylococcus	0.460327	0.218152	0	0.0259593	0.0262073	0.0454128	0	0	0	0.128068	0.0234197	0	0	0	0.0110505	0.00747812	0.19273	0	0	0.0521666	0.196901	0.211259
OTU776_p_Proteobacteria_g_Phenylobacterium	0.349672	0.21615	0.0150156	0	0	0	0.0236063	0.00367925	0.0967005	0	0	0	0	0	0	0	0	0.210671	0.0150156	0	0.123986	0.210671
OTU628_p_Firmicutes_g_uncultured	0.328964	0.124429	0	0	0.0161971	0	0	0.0694449	0.0315082	0	0.00185154	0	0	0.0241877	0	0.134585	0	0.0511892	0	0.0161971	0.102805	0.209962
OTU949_p_Proteobacteria_	0.493253	0.0188259	0	0	0	0	0	0.239882	0.016358	0.0166214	0.0106497	0	0	0	0	0.00678668	0.200146	0.00280929	0	0	0.283511	0.209742
OTU935_p_Proteobacteria_g_Pararhodospirillum	0.374523	0.103817	0	0	0	0	0	0.0353257	0	0.00607305	0.123642	0	0	0.0353257	0	0.0328543	0	0.141303	0	0	0.165041	0.209483
OTU934_p_Proteobacteria_g_Oceanibaculum	0.286891	0.236806	0	0.058899	0	0	0	0.0188428	0	0	0	0	0	0	0	0	0.20915	0	0	0.058899	0.0188428	0.20915
OTU465_p_Chloroflexi_g_uncultured_Ktedobacteria_bacterium	0.492695	0.0143284	0	0	0.0322633	0	0	0.0905	0.0880147	0.00929395	0.0504894	0.00229332	0.0115754	0.116889	0	0.0913755	0	0	0	0.0322633	0.252167	0.208265
OTU722_p_Parcubacteria_	0.523259	0.245555	0	0	0.152715	0.15914	0	0.00318433	0	0	0	0	0	0.0777585	0	0.130461	0	0	0	0.152715	0.162324	0.20822
OTU837_p_Proteobacteria_	0.39082	0.0160214	0.0051739	0	0.0216545	0.0135496	0	0.0818412	0	0	0.00225477	0.0585942	0	0.199919	0	0.00783237	0	0	0.0051739	0.0216545	0.15624	0.207752
OTU1047_p_Proteobacteria_g_Pseudogulbenkiania	0.246088	0.217603	0	0	0	0	0.0378052	0	0	0.000912626	0	0	0	0	0.0781074	0.0297936	0.0702472	0.0292225	0	0	0.0387178	0.207371
OTU406_p_Chlamydiae_g_Candidatus_Metachlamydia	0.395812	0.0323821	0.0180002	0	0	0	0.0151552	0.0433294	0	0.112732	0	0	0	0	0.0711435	0	0	0.135452	0.0180002	0	0.171217	0.206595
OTU843_p_Proteobacteria_g_Methylocystis	0.25005	0.133732	0.0277989	0.0146046	0	0	0	0	0	0	0	0	0.00129359	0	0.177485	0	0	0.0288681	0.0277989	0.0146046	0.00129359	0.206353
OTU863_p_Proteobacteria_	0.250782	0.0447915	0	0	0	0	0	0.0349458	0	0.00241891	0.00707581	0	0	0	0	0	0.114336	0.0920058	0	0	0.0444405	0.206341
OTU584_p_Firmicutes_g_uncultured_bacterium	0.445715	0.161239	0	0	0	0	0	0.226664	0	0	0.0014101	0.0114445	0	0	0	0.00399757	0.202199	0	0	0	0.239519	0.206196
OTU1017_p_Proteobacteria_g_Ottowia	0.381932	0.172107	0	0	0	0	0.143889	0	0.0319764	0	0	0	0	0	0.141168	0	0	0.0648987	0	0	0.175866	0.206067
OTU122_p_Actinobacteria_g_uncultured_Actinomycetales_bacterium	0.336476	0.0241834	0.00518977	0.0475344	0	0.0537248	0.008885	0.015103	0	0	0	0	0	0	0	0.0123023	0.0104138	0.183323	0.00518977	0.0475344	0.0777128	0.206039
OTU33_p_Acidobacteria_g_Telmatobacter	0.486452	0.10782	0.0170325	0.0291129	0.00819702	0.0324966	0.023815	0.164288	0	0.00626531	0	0.000900968	0	0.19924	0	0.0051044	0	0	0.0170325	0.0373099	0.227766	0.204344
OTU815_p_Proteobacteria_g_Tardiphaga	0.407696	0.11915	0	0	0	0.0440492	0	0	0	0	0	0.160438	0	0.203209	0	0	0	0	0	0	0.204488	0.203209
OTU115_p_Actinobacteria_g_Aciditerrimonas	0.298027	0.463121	0	0	0	0	0	0	0	0	0	0.0951683	0	0	0.202859	0	0	0	0	0	0.0951683	0.202859
OTU1256_p_Proteobacteria_g_Hydrocarboniphaga	0.301363	0.0622217	0	0	0	0	0	0.0424883	0	0.0562374	0	0	0	0	0.027215	0	0	0.175422	0	0	0.0987257	0.202637
OTU921_p_Proteobacteria_Ambiguous_taxa	0.252554	0.134169	0	0	0	0	0	0	0	0.0500106	0	0	0	0.00492002	0.0199494	0	0.177674	0	0	0	0.0500106	0.202544
OTU714_p_Microgenomates_g_uncultured_candidate_division_WS6_bacterium	0.336149	0.00577269	0.00630118	0.0469639	0	0	0	0	0	0.08011	0.00095027	0	0	0	0.114334	0	0.0874898	0	0.00630118	0.0469639	0.0810603	0.201824
OTU806_p_Proteobacteria_g_Methylovirgula	0.447393	0.0173331	0.0673582	0	0.0180767	0.0750521	0.0601082	0.00583235	0.0192543	0	0	0	0	0	0.022835	0.178876	0	0	0.0673582	0.0180767	0.160247	0.201711
OTU421_p_Chlorobi_g_Ignavibacterium	0.416228	0.131569	0	0	0.170026	0	0.00748267	0	0	0	0	0.0371931	0	0	0	0.0315003	0	0.170026	0	0.170026	0.0446758	0.201526
OTU683_p_Firmicutes_g_Pelosinus	0.285954	0.0140034	0	0	0	0	0	0	0.00314782	0	0.0639265	0.00358005	0.0143667	0	0	0	0	0.200933	0	0	0.085021	0.200933
OTU1059_p_Proteobacteria_g_Methyloversatilis	0.231973	0.114561	0	0	0	0	0.0016544	0.0115937	0.0181609	0	0	0	0	0.0304628	0.0167752	0	0	0.153326	0	0	0.031409	0.200564
OTU551_p_Fibrobacteres_g_uncultured	0.292644	0.112211	0	0	0	0	0	0.0082383	0	0	0	0.0390461	0.0457068	0	0	0	0.199653	0	0	0	0.0929912	0.199653
OTU942_p_Proteobacteria_g_Geminicoccus	0.38062	0.073592	0	0	0	0	0	0.0762423	0	0.105215	0	0	0	0.199163	4.65552e-17	0	0	0	0	0	0.181457	0.199163
OTU1291_p_Proteobacteria_	0.301977	0.0121745	0.00559147	0	0	0	0	0	0	0.0698114	0.0135352	0	0.0139515	0	0	0.107642	0.0900852	0.0013599	0.00559147	0	0.0972981	0.199087
OTU1345_p_Verrucomicrobia_g_uncultured_Spartobacteria_bacterium	0.55616	0.280453	0.140179	0.109161	0	0.0649589	0.0184867	0.00269079	0.00136018	0.0145937	0.00615566	0	0	0.197813	0	0.000761481	0	0	0.140179	0.109161	0.108246	0.198575
OTU636_p_Firmicutes_g_Lachnoclostridium_5	0.412655	0.450093	0.0179539	0	0	0	0	0	0.196361	0	0	0	0	0.179687	0	0	0.0186534	0	0.0179539	0	0.196361	0.198341
OTU480_p_Chloroflexi_g_Ktedonobacter	0.624312	0.179109	0	0	0.012091	0.0107852	0	0.235427	0.000571515	0.0953569	0.0729696	0	0	0	0.018545	0.00929632	0.16927	0	0	0.012091	0.415111	0.197111
OTU444_p_Chloroflexi_Ambiguous_taxa	0.405288	0.0197263	0	0.0467099	0	0.130254	0	0	0.0322929	0	0	0	0	0.144423	0	0	0	0.0516075	0	0.0467099	0.162547	0.196031
OTU567_p_Firmicutes_Ambiguous_taxa	0.278566	0.513877	0	0	0	0	0	0	0	0.0306962	0	0	0.0529336	0	0	0	0	0.194937	0	0	0.0836298	0.194937
OTU52_p_Acidobacteria_g_uncultured_Acidobacteria_bacterium	0.313546	0.153037	0.0181604	0.0744917	0	0.0117183	0	0	0	0.0105417	0.003895	0	0	0.194739	0	0	0	0	0.0181604	0.0744917	0.026155	0.194739
OTU1333_p_Verrucomicrobia_g_Pedosphaera	0.66253	0.309194	0.00451641	0.0103912	0.00510489	0	0	0	0.0375502	0.345715	0.0507392	0.0037656	0.0110299	0	0	0.0726637	0.121054	0	0.00451641	0.0154961	0.4488	0.193717
OTU17_p_Thaumarchaeota_	0.434276	0.101313	0.0319129	0	0.0107405	0.0259621	0	0	0.0288653	0	0.0397857	0.0368726	0.0671744	0.101437	0	0.00441727	0.0871087	0	0.0319129	0.0107405	0.19866	0.192963
OTU175_p_Actinobacteria_g_Terrabacter	0.555096	0.272068	0.100832	0.117351	0.0123202	0.076205	0	0.00505619	0	0	0.0170183	0.0342384	0	0.192075	0	0	0	0	0.100832	0.129671	0.132518	0.192075
OTU1260_p_Proteobacteria_g_Solimonas	0.334514	0.058714	0	0	0	0	0	0	0	0.00153842	0.0325425	0	0.109268	0	0	0.0121096	0.0872451	0.0918111	0	0	0.143348	0.191166
OTU114_p_Actinobacteria_g_uncultured	0.447025	0.000879245	0	0	0	0	0	0.0255395	0	0.0856774	0.0362188	0.0916257	0.0170672	0	0	0	0.190896	0	0	0	0.256129	0.190896
OTU1006_p_Proteobacteria_g_Limnobacter	0.263793	0.0228849	0	0	0	0	0	0.0505439	0	0.0225621	0	0	0	0.027813	0	0.0222279	0.140646	0	0	0	0.073106	0.190687
OTU1337_p_Verrucomicrobia_g_Cerasicoccus	0.411679	0.400121	0	0.143814	0	0	0	0	0.047851	0	0.0297024	0	0	0	0	0.0385304	0.151781	0	0	0.143814	0.0775534	0.190312
OTU913_p_Proteobacteria_	0.630457	0.292837	0.0520875	0.105297	0.00208687	0.101332	0.0123467	0.167143	0	0	0	0	0	0.18765	0.00251504	0	0	0	0.0520875	0.107384	0.280821	0.190165
OTU828_p_Proteobacteria_g_Rhodomicrobium	0.443516	0.0439102	0	0	0	0	0.151467	0.0642804	0	0.0304772	0.00727736	0	0	0.0160223	0	0.173992	0	0	0	0	0.253502	0.190014
OTU1369_p_WCHB1_60_g_uncultured_bacterium	0.478086	0.129766	0.0114304	0.0615594	0.00318492	0	0.000222691	0	0.00167615	0.053948	0	0	0.156651	0	0.01105	0	0.128044	0.0503197	0.0114304	0.0647443	0.212498	0.189413
OTU163_p_Actinobacteria_g_Actinotalea	0.344239	0.0645398	0.0442558	0.0061805	0	0.0129714	0	0.0779238	0.0121281	0	0	0	0.00176111	0.0352455	0	0.0108016	0	0.142971	0.0442558	0.0061805	0.104784	0.189018
OTU415_p_Chlorobi_g_uncultured_bacterium	0.351908	0.0143713	0	0.0722194	0.0148106	0.0101932	0	0.0127004	0	0	0.00697435	0	0.0466986	0.0699136	0	0	0.118398	0	0	0.08703	0.0765666	0.188311
OTU578_p_Firmicutes_g_Planococcus	0.371011	0.0273708	0	0	0	0	0	0	0.0559946	0.123295	0.00381451	0	0	0.0124667	0.162279	0	0	0.0131619	0	0	0.183104	0.187907
OTU1222_p_Proteobacteria_g_uncultured_bacterium	0.439773	0.0101791	0	0	0	0.00204826	0	0	0	0.212533	0.0375439	0	0	0	0.00267676	0.0100607	0.174911	0	0	0	0.252125	0.187648
OTU129_p_Actinobacteria_	0.274892	0.124286	0	0	0	0.0548678	0	0.0028121	0	0.0176182	0.00715735	0.00479752	0	0.159004	0.00354102	0.00287005	0.0222238	0	0	0	0.087253	0.187639
OTU902_p_Proteobacteria_g_Roseococcus	0.37171	0.0636407	0	0	0	0.0015299	0.0880707	0	0	0	0.0861563	0	0.00933111	0	0.00311037	0	0	0.183512	0	0	0.185088	0.186622
OTU360_p_Bacteroidetes_g_Segetibacter	0.471183	1.97499e-05	0	0	0	0	0.0136735	0.148089	0.000293459	0	0	0	0.123062	0	0	0.00761299	0.117578	0.0608746	0	0	0.285118	0.186065
OTU326_p_Bacteroidetes_g_Sporocytophaga	0.527697	0.24402	0.11429	0.128359	0.00380513	0.0772594	0.00644593	0.0124559	0	0	0	0	0	0.179413	0.00440932	0.0012595	0	0	0.11429	0.132164	0.0961612	0.185082
OTU874_p_Proteobacteria_g_Labrys	0.502945	0.200177	0.110697	0.0819976	0.000861706	0.112041	0.00761349	0	0	0.00235699	0.00159789	0.00260487	0	0.17587	0	0.00516972	0.00213419	0	0.110697	0.0828593	0.126215	0.183174
OTU778_p_Proteobacteria_	0.496583	0.00517782	0.003281	0	0	0.0156077	0	0.0637119	0.19552	0	0	0	0.0356043	0	0.162075	0.0155444	0.00523887	0	0.003281	0	0.310444	0.182858
OTU343_p_Bacteroidetes_	0.674591	0.134137	0	0	0	0.0363599	0	0.236284	0	0.0313251	0.185291	0	0.00249094	0	0.0874423	0	0.095398	0	0	0	0.491751	0.18284
OTU952_p_Proteobacteria_	0.333003	0.438235	0	0	0.150215	0	0	0	0	0	0	0	0	0.182787	0	0	0	0	0	0.150215	0	0.182787
OTU1154_p_Proteobacteria_g_Oligoflexus	0.382739	0.020352	0.0332433	0	0	0.00187338	0.00319369	0	0	0.0600902	0	0.102041	0	0.0266006	0.00179645	0.1539	0	0	0.0332433	0	0.167198	0.182298
OTU597_p_Firmicutes_	0.383189	0.00827809	0.0294686	0	0	0	0	0	0.134156	0	0.0377235	0	0	0.00485056	0.17699	0	0	0	0.0294686	0	0.171879	0.181841
OTU1139_p_Proteobacteria_g_Sorangium	0.462197	0.0918296	0	0	0.0624198	0	0.0506397	0.157954	0	0	0	0	0.00992834	0	0.0430407	0.0137473	0	0.124467	0	0.0624198	0.218522	0.181255
OTU712_p_Microgenomates_	0.322752	0.279493	0.0413118	0	0	0	0	0	0	0	0.101469	0	0	0	0	0	0.179971	0	0.0413118	0	0.101469	0.179971
OTU822_p_Proteobacteria_g_uncultured_bacterium	0.287264	0.0529434	0	0	0	0	0	0	0.0950728	0.0124308	0	0	0	0.0166493	0	0.0127471	0.00247138	0.147893	0	0	0.107504	0.179761
OTU989_p_Proteobacteria_g_Sphingomonas	0.274594	0.0424723	0.0254752	0.012007	0.00437335	0	0	0	0	0	0.0513462	0	0.00229156	0	0.039998	0.0746226	0.0644797	0	0.0254752	0.0163804	0.0536377	0.1791
OTU8_p_Thaumarchaeota_	0.392157	0.00517246	0	0.00067974	0	0.0131584	0	0	0.12783	0	0	0	0.0715481	0	0.174014	0	0.00492711	0	0	0.00067974	0.212537	0.178941
OTU898_p_Proteobacteria_g_Gluconobacter	0.22274	0.0327913	0	0	0.00249636	0	0.0349905	0.00698773	0	0	0	0	0	0	0	0.0822765	0	0.0959888	0	0.00249636	0.0419782	0.178265
OTU528_p_Cyanobacteria_	0.420134	0.0166847	0.0197458	0	0.133752	0	0.00267083	0.0398002	0	0.00363632	0	0.0429883	0	0	0	0	0.177541	0	0.0197458	0.133752	0.0890956	0.177541
OTU834_p_Proteobacteria_	0.246692	0.15681	0	0.0270186	0.00880202	0	0	0	0.0341791	0	0	0	0	0	0.176693	0	0	0	0	0.0358206	0.0341791	0.176693
OTU674_p_Firmicutes_g_Asteroleplasma	0.383603	0.00279821	0.0283453	0.000253565	0	0	0.0719071	0.0282388	0.00456523	0	0.0742939	0	0	0	0.175971	0	0	2.74706e-05	0.0283453	0.000253565	0.179005	0.175999
OTU411_p_Chlamydiae_g_Candidatus_Rhabdochlamydia	0.307702	0.0408524	0.00712769	0	0	0	0	0.125359	0	0	0	0	0	0	0.030974	0.00686802	0.137374	0	0.00712769	0	0.125359	0.175216
OTU180_p_Actinobacteria_g_Curtobacterium	0.186604	0.115271	0	0	0	0	0	0	0.0116192	0	0	0	0	0	0.133465	0	0.04152	0	0	0	0.0116192	0.174985
OTU905_p_Proteobacteria_g_uncultured_bacterium	0.374219	0.0717267	0.0421127	0	0.0589407	0	0	0.00213229	0.0964861	0	0	0	0	0	0	0.174547	0	0	0.0421127	0.0589407	0.0986184	0.174547
OTU631_p_Firmicutes_g_uncultured	0.316716	0.175688	0	0	0	0	0.00537706	0.0527876	0	0	0.0840946	0	0	0	0.00363363	0.144466	0.026357	0	0	0	0.142259	0.174456
OTU974_p_Proteobacteria_Ambiguous_taxa	0.448526	0.0853288	0	0.108185	0	0	0	0.0270462	0	0	0.139999	0	0	0	0	0.038065	0	0.135231	0	0.108185	0.167045	0.173296
OTU277_p_Actinobacteria_g_Conexibacter	0.231296	0.0441657	0	0	0	0	0	0	0	0.0143471	0.0442297	0	0	0	0.172719	0	0	0	0	0	0.0585768	0.172719
OTU481_p_Chloroflexi_g_uncultured	0.492204	0.140615	0	0	0	0	0	0.112291	0	0	0	0	0.207243	0.0528953	0.0838762	0.0358985	0	0	0	0	0.319534	0.17267
OTU425_p_Chloroflexi_g_Longilinea	0.360709	0.072895	0	0	0	0.0347482	0.0601335	0	0	0.00334398	0.0904422	0	0	0.0919055	0	0.0801359	0	0	0	0	0.188668	0.172041
OTU1261_p_Proteobacteria_g_uncultured	0.489145	0.149261	0	0	0	0	0	0.106114	0	0	0	0	0.211321	0.151901	0	0.0198088	0	0	0	0	0.317435	0.17171
OTU684_p_Firmicutes_g_Selenomonas_3	0.245647	0.158165	0	0	0.0145778	0	0	0.00719247	0	0	0.0522731	0	0	0.16886	0.00274414	0	0	0	0	0.0145778	0.0594655	0.171604
OTU825_p_Proteobacteria_g_Hyphomicrobium	0.308734	0.00902006	0.0291366	0.0198607	0.00165271	0.0589777	0.0279758	0	0	0	0	0	0	0.151838	0	0	0	0.0192925	0.0291366	0.0215134	0.0869536	0.17113
OTU319_p_Bacteroidetes_g_Emticicia	0.380342	0.0168948	0	0.0017328	0	0	0	0.00836714	0	0	0	0.199262	0	0	0	0.0212725	0.149707	0	0	0.0017328	0.207629	0.17098
OTU938_p_Proteobacteria_g_Telmatospirillum	0.214873	0.13796	0.0105417	0	0	0	0	0.0332905	0	0	0	0.000971234	0	0	0	0.137902	0	0.0321672	0.0105417	0	0.0342618	0.17007
OTU1368_p_WCHB1_60_	0.298967	0.0447777	0	0	0	0	0	0	0.0787519	0.0501538	0.000505224	0	0	0	0	0.103891	0.0523022	0.0133626	0	0	0.129411	0.169556
OTU939_p_Proteobacteria_g_Thalassospira	0.251436	0.268795	0	0	0	0.0826358	0	0	0	0	4.45063e-06	0	0	0	0	0.168795	0	0	0	0	0.0826403	0.168795
OTU497_p_Chloroflexi_Ambiguous_taxa	0.406701	0.0094352	0	0	0	0.0378823	0.00161753	0.164988	0	0.0123769	0.0211086	0	0	0.153766	0	0	0.0149621	0	0	0	0.237973	0.168728
OTU436_p_Chloroflexi_g_uncultured_bacterium	0.324876	0.0258732	0.0541316	0	0	0.0707048	0.000955358	0.0305952	0	0	0	0	0	0	0	0.0147539	0	0.153735	0.0541316	0	0.102255	0.168489
OTU717_p_Nitrospirae_g_uncultured_bacterium	0.488909	0.129643	0.116722	0.0456165	0	0.126143	0	0.0159821	0	0	0.0136056	0.00237442	0	0.168466	0	0	0	0	0.116722	0.0456165	0.158105	0.168466
OTU802_p_Proteobacteria_g_uncultured_bacterium	0.489927	0.00959348	0	0	0	0	0	0.0220758	0.00971313	0	0	0	0.289811	0.0201111	0.099515	0	0	0.0487007	0	0	0.3216	0.168327
OTU562_p_Firmicutes_g_Oceanobacillus	0.389408	0.317017	0	0	0.126983	0	0	0	0.094349	0	0	0	0	0	0	0	0.168076	0	0	0.126983	0.094349	0.168076
OTU1028_p_Proteobacteria_g_Zhizhongheella	0.356884	0.136743	0	0.0509215	0.029742	0	0	0	0	0.0877393	0	0	0.0207244	0	0.0311332	0	0	0.136624	0	0.0806635	0.108464	0.167757
OTU298_p_Armatimonadetes_g_uncultured_bacterium	0.443541	0.000464051	0	0.0366657	0	0	0	0.00641854	0	0	0.0153945	0.00344914	0.214943	0	0	0.0469994	0	0.11967	0	0.0366657	0.240205	0.16667
OTU374_p_Bacteroidetes_	0.416685	0.0924577	0	0	0.250501	0	0	0	0	0	0	0	0	0.166184	0	0	0	0	0	0.250501	0	0.166184
OTU1309_p_Spirochaetae_g_uncultured	0.38815	0.0765492	0.0117306	0.0427928	0	0	0	0	0.157044	0	0.0106507	0	0	0	0	0.054146	0	0.111785	0.0117306	0.0427928	0.167695	0.165931
OTU15_p_Thaumarchaeota_Ambiguous_taxa	0.5619	0.120049	0	0	0	0	0.00153163	0.311063	0	0	0	0.0839876	0	0.000511746	0	0.00195514	0.146685	0.0161657	0	0	0.396583	0.165317
OTU21_p_Woesearchaeota_.DHVEG_6._g_uncultured_archaeon	0.260761	0.0414385	0	0	0	0	0	0	0	0.0462485	0	0.0492911	0	0	0	0	0.148791	0.0164304	0	0	0.0955396	0.165221
OTU359_p_Bacteroidetes_g_Sediminibacterium	0.390485	0.0290558	0	0	0	0	0	0.160907	0.0397687	0.0200786	0	0	0.00465701	0	0.0170147	0.0176653	0.0370637	0.0933304	0	0	0.225411	0.165074
OTU1217_p_Proteobacteria_g_Legionella	0.369985	0.07742	0	0.0650592	0	0	0	0	0	0	0	0.0821277	0.0590126	0.016819	0	0	0.146966	0	0	0.0650592	0.14114	0.163785
OTU968_p_Proteobacteria_	0.300732	0.271915	0.0654895	0	0.0326593	0	0	0	0	0.0181487	0	0.0207412	0	0	0.00120382	0	0	0.162489	0.0654895	0.0326593	0.0388898	0.163693
OTU976_p_Proteobacteria_	0.319469	0.00803315	0.0648269	0	0	0.0652081	0.00608069	0	0	0	0.0200237	0	0	0.036618	0.126306	0	0.000406314	0	0.0648269	0	0.0913125	0.16333
OTU530_p_Cyanobacteria_g_uncultured_bacterium	0.4976	0.0373051	0.0097229	0	0	0	0	0.0186764	0.107416	0.0616729	0.0858872	0.0168644	0.0347015	0.00658334	0.000779038	0	0.120831	0.0344655	0.0097229	0	0.325218	0.162658
OTU613_p_Firmicutes_g_Clostridium_sensu_stricto_8	0.406388	0.229695	0	0.00203142	0.0400088	0	0	0	0.0130726	0.189806	0	0	0	0	0.161469	0	0	0	0	0.0420402	0.202879	0.161469
OTU458_p_Chloroflexi_g_uncultured_Chloroflexi_bacterium	0.464763	0.00481522	0	0	0.00289012	0.00677081	0	0.00355248	0	0	0	0	0.290263	0	0	0.141192	0.0200945	0	0	0.00289012	0.300587	0.161286
OTU156_p_Actinobacteria_g_uncultured_bacterium	0.331593	0.0498344	0	0	0	0	0.171059	0	0	0	0	0	0	0	0	0.0981474	0	0.0623865	0	0	0.171059	0.160534
OTU710_p_Lentisphaerae_	0.414007	0.0770146	0	0	0.224868	0	0	0.0292328	0	0	0	0	0	0.159906	0	0	0	0	0	0.224868	0.0292328	0.159906
OTU529_p_Cyanobacteria_Ambiguous_taxa	0.26511	0.0465883	0	0.0187613	0	0	0	0	0.0129107	0	0	0	0.0739669	0	0	0.137925	0	0.0215462	0	0.0187613	0.0868776	0.159471
OTU901_p_Proteobacteria_g_Rhodovastum	0.337993	0.0715306	0	0	0	0.00568563	0	0.036961	0	0.0052215	0	0	0.13077	0	0.03481	0	0.124545	0	0	0	0.178638	0.159355
OTU1340_p_Verrucomicrobia_	0.457112	0.0126474	0	0	0.0219136	0	0	0	0.0744676	0.0479788	0.0380562	0	0.115421	0	0	0	0.0740717	0.0852026	0	0.0219136	0.275924	0.159274
OTU437_p_Chloroflexi_	0.430233	0.0843562	0.029594	0.0350743	0	0.0736195	0	0	0.114174	0.0116914	0.00701811	0	0	0.0233829	0.128606	0	0.0070726	0	0.029594	0.0350743	0.206503	0.159061
OTU884_p_Proteobacteria_g_Paracocccus	0.365469	0.0510086	0	0	0	0	0	0	0.130068	0	0.0764108	0	0	0.15899	0	0	0	0	0	0	0.206479	0.15899
OTU1335_p_Verrucomicrobia_g_uncultured_bacterium	0.494092	0.0139606	0	0	0	0	0.07859	0.049552	0	0	0	0.0277102	0.179405	0	0.158834	0	0	0	0	0	0.335258	0.158834
OTU1010_p_Proteobacteria_Ambiguous_taxa	0.329397	0.00626502	0	0	0	0.0195599	0	0.0855889	0	0	0	0.0522581	0.0148187	0.000896025	0.000899214	0	0.0931852	0.0621913	0	0	0.172226	0.157172
OTU1063_p_Proteobacteria_g_uncultured	0.254379	0.027845	0	0	0.0130896	0	0	0	0.00572007	0.0103613	0	0.0243273	0.0437687	0.00945185	0	0.0060447	0.112826	0.0287891	0	0.0130896	0.0841775	0.157112
OTU579_p_Firmicutes_g_Planomicrobium	0.345033	0.0250064	0.00344198	0.00199594	0.0137679	0	0	0.133163	0	0.027245	0	0	0.00860496	0	0	0.0812518	0.0755623	0	0.00344198	0.0157639	0.169013	0.156814
OTU402_p_Chlamydiae_Ambiguous_taxa	0.27265	0.0946583	0.00074368	0.049337	0	0.0311809	0	0	0	0	0	0.0353252	0	0.0772981	0	0	0.0716695	0.00709589	0.00074368	0.049337	0.0665061	0.156063
OTU1061_p_Proteobacteria_g_Sulfuritalea	0.287398	0.0581865	0	0	0	0	0	0	0	0	0	0.00692294	0.124934	0	0.0683817	0	0.087159	0	0	0	0.131857	0.155541
OTU395_p_Candidate_division_SR1_g_uncultured_bacterium	0.434497	0.0141468	0.0287328	0.00338488	0	0.0771081	0.0242951	0.124412	0	0	0.00868981	0.0139284	0	0	0.153946	0	0	0	0.0287328	0.00338488	0.248433	0.153946
OTU644_p_Firmicutes_g_Tyzzerella_3	0.295748	0.00330633	0	0.0437563	0.0167196	0.07127	0	0	0.0102576	0	0	0	0	0	0	0.153744	0	0	0	0.0604759	0.0815276	0.153744
OTU28_p_Acidobacteria_g_Acidicapsa	0.254126	0.04392	0.0329022	0	0.00866434	0	0	0	0.00101803	0	0.00541024	0	0.0526488	0	0	0.0892073	0.022987	0.0412882	0.0329022	0.00866434	0.059077	0.153483
OTU246_p_Actinobacteria_g_Motilibacter	0.352535	0.083663	0	0	0	0.0225902	0	0	0.11947	0	0.0576375	0	0	0.0225902	0	0.130247	0	0	0	0	0.199698	0.152837
OTU1202_p_Proteobacteria_g_Tatumella	0.306395	0.0730923	0	0	0	0.0435328	0	0	0.033434	0	0	0.0771293	0	0	0.152299	0	0	0	0	0	0.154096	0.152299
OTU718_p_Nitrospirae_g_uncultured_bacterium	0.518096	0.138507	0.00769596	0.0119471	0.0187837	0.0100341	0.000274369	0.0669783	0.0362412	0.130019	0.0109973	0	0.0728863	0	0	0.000519621	0.116861	0.0348582	0.00769596	0.0307308	0.327431	0.152239
OTU1180_p_Proteobacteria_g_Thalassotalea	0.31834	0.0875296	0	0	0	0	0	0	0	0.0543156	0.112196	0	0	0.0227948	0	0.129034	0	0	0	0	0.166511	0.151829
OTU598_p_Firmicutes_g_Christensenellaceae_R_7_group	0.395047	0.0346669	0.102684	0.000835411	0.0417434	0.0575626	0	0	0.0406588	0	0	0	0	0	0	0.124467	0	0.0270956	0.102684	0.0425788	0.0982214	0.151562
OTU361_p_Bacteroidetes_g_Taibaiella	0.337473	0.172206	0	0	0	0	0	0.125307	0.0167977	0.044722	0	0	0	0	0	0	0.150647	0	0	0	0.186827	0.150647
OTU450_p_Chloroflexi_g_uncultured_Chloroflexi_bacterium	0.397644	0.0697847	0.0840499	0.0500674	0	0	0	0	0	0.0849081	0	0	0.0284008	0.0450262	0	0.105192	0	0	0.0840499	0.0500674	0.113309	0.150218
OTU1048_p_Proteobacteria_g_uncultured	0.330359	0.0836654	0.025779	0.0423514	0	0	0	0	0	0.0693574	0	0	0.0426819	0	0.150189	0	0	0	0.025779	0.0423514	0.112039	0.150189
OTU677_p_Firmicutes_g_uncultured	0.410465	0.00574102	0	0	0	0	0	0.175134	0.0744588	0.00651563	0.00434718	0	0	0.0402011	0.00132322	0	0.0107203	0.0977643	0	0	0.260456	0.150009
OTU416_p_Chlorobi_	0.260022	0.0542452	0	0	0.055498	0	0	0	0	0	0	0	0.054728	0	0.022101	0	0.127695	0	0	0.055498	0.054728	0.149796
OTU1073_p_Proteobacteria_	0.466928	0.0685093	0	0.0375108	0	0	0.10137	0	0	0	0	0	0.17896	0	0.145943	0	0	0.00314416	0	0.0375108	0.28033	0.149087
OTU558_p_Firmicutes_g_Anoxybacillus	0.417621	0.496009	0	0	0	0	0	0	0	0	0	0.268561	0	0	0	0	0.14906	0	0	0	0.268561	0.14906
OTU568_p_Firmicutes_g_Brevibacillus	0.265265	0.476773	0	0	0	0	0	0	0	0.013727	0.102975	0	0	0	0.0520088	0	0.0965541	0	0	0	0.116702	0.148563
OTU1301_p_Saccharibacteria_g_uncultured_Candidatus_Saccharibacteria_bacterium	0.233775	0.0648662	0	0.0455989	0	0.0376579	0	0	0	0.00206471	0	0	0	0.144673	0	0	0.00377988	0	0	0.0455989	0.0397227	0.148453
OTU445_p_Chloroflexi_g_uncultured_bacterium	0.335075	0.000271595	0.0487861	0.0204871	0	0.0132244	0	0.0251147	0	0.0792347	0	0	0	0.127071	0	0	0	0.0211565	0.0487861	0.0204871	0.117574	0.148228
OTU1195_p_Proteobacteria_	0.267433	0.288512	0	0.0565748	0	0	0.0641656	0	0	0	0	0	0	0.139354	0	0.00733833	0	0	0	0.0565748	0.0641656	0.146692
OTU269_p_Actinobacteria_	0.338414	0.00319707	0.0182108	0	0	0.0674048	0.0153798	0	0	0.0525389	0.00605676	0.032268	0	0	0	0.14056	0	0.00599531	0.0182108	0	0.173648	0.146555
OTU202_p_Actinobacteria_g_Micromonospora	0.441442	0.00235964	0	0	0.00873862	0	0	0.228518	0.0201093	0.0388912	0	0	0	0	0	0	0.145185	0	0	0.00873862	0.287519	0.145185
OTU686_p_Firmicutes_g_uncultured	0.321292	0.101864	0	0	0.00547688	0	0	0	0	0	0.170922	0	0	0	0	0	0	0.144893	0	0.00547688	0.170922	0.144893
OTU1136_p_Proteobacteria_Ambiguous_taxa	0.387917	0.0654135	0.0604031	0	0.0196827	0	0	0.0896936	0.0733567	0	0	0	0	0.0697437	0	0.0750368	0	0	0.0604031	0.0196827	0.16305	0.144781
OTU488_p_Chloroflexi_g_uncultured_bacterium	0.398667	0.00631593	0	0	0.00775514	0	0	0.112365	0.00749909	0.127313	0	0	0	0	0	0	0.143734	0	0	0.00775514	0.247177	0.143734
OTU408_p_Chlamydiae_g_Neochlamydia	0.321446	0.176824	0	0.0420097	0	0	0	0.0151941	0	0	0	0	0.121098	0.138365	0	0	0.00477916	0	0	0.0420097	0.136293	0.143144
OTU1319_p_TM6_g_uncultured_bacterium	0.53669	0.1157	0.00744655	0.00113952	0.0170834	0	0.229648	0	0	0.0556886	0.0830507	0	0	0	0.0293236	0.0425552	0.0707541	0	0.00744655	0.0182229	0.368388	0.142633
OTU866_p_Proteobacteria_g_uncultured	0.573226	0.323716	0.230802	0.107288	0	0.0576903	0.0177034	0.00952142	0	0.00837959	0	0	0	0.140143	0	0	0.00169766	0	0.230802	0.107288	0.0932947	0.141841
OTU113_p_Actinobacteria_g_Illumatobacter	0.636575	0.264275	0.0959593	0.0408972	0.0080578	0.15051	0.00485585	0.00191042	0	0.0398514	0	0.1527	0	0.103217	0	0	0.0386158	0	0.0959593	0.048955	0.349828	0.141833
OTU1038_p_Proteobacteria_g_Undibacterium	0.307015	0.0071893	0.00113067	0.0125836	0	0.0102206	0	0.0106585	0.0357072	0.052542	0.00689328	0	0.0354497	0	0.0608139	0	0.0810152	0	0.00113067	0.0125836	0.151471	0.141829
OTU801_p_Proteobacteria_g_Aureimonas	0.280303	0.496854	0	0.103689	0.0354326	0	0	0	0	0	0	0	0	0	0	0	0.0549677	0.0862136	0	0.139122	0	0.141181
OTU449_p_Chloroflexi_g_uncultured_bacterium	0.505598	0.0518615	0.0117126	0.0249949	0.00449243	0	0	0.00970848	0.0257744	0.181006	0.0105696	0.0966215	0	0	0	0	0.140718	0	0.0117126	0.0294874	0.32368	0.140718
OTU157_p_Actinobacteria_g_Glycomyces	0.354766	0.0506367	0.0969493	0.0268458	0.0533861	0.0378624	0	0	0	0	0	0	0	0	0.139722	0	0	0	0.0969493	0.0802319	0.0378624	0.139722
OTU738_p_Planctomycetes_g_Phycisphaera	0.383635	0.0375459	0	0	0	0	0	0.0878838	0.15147	0	0.00466009	0	0	0.139622	0	0	0	0	0	0	0.244014	0.139622
OTU975_p_Proteobacteria_g_uncultured_bacterium	0.360509	0.126522	0	0	0	0	0	0	0	0	0.000152247	0.221527	0	0	0	0	0.13883	0	0	0	0.221679	0.13883
OTU544_p_Elusimicrobia_g_uncultured_bacterium	0.496951	0.0727671	0	0	0	0	0	0.290083	0.0385944	0.0123491	0.00489495	0	0.0123152	0.00380749	0	0	0.1049	0.0300079	0	0	0.358236	0.138715
OTU601_p_Firmicutes_g_Candidatus_Arthromitus	0.26742	0.0286969	0	0	0	0.109878	0	0	0	0	0.019338	0	0	0.0769959	0.0159245	0.000936237	0	0.0443475	0	0	0.129216	0.138204
OTU532_p_Cyanobacteria_Ambiguous_taxa	0.464236	0.366384	0	0	0	0	0	0	0	0.326257	0	0	0	0	0	0.137979	0	0	0	0	0.326257	0.137979
OTU1235_p_Proteobacteria_g_Moraxella	0.353674	0.0576943	0.00985421	0	0.088072	0.0574316	0	0.0603571	0	0	0	0	0	0.137959	0	0	0	0	0.00985421	0.088072	0.117789	0.137959
OTU96_p_Acidobacteria_g_uncultured_bacterium	0.449961	0.0194666	0.0122652	0	0	0	0.0179645	0.161831	0	0.120552	0.000481233	0	0	0.0257858	0.0136049	0	0	0.0974765	0.0122652	0	0.300828	0.136867
OTU929_p_Proteobacteria_g_Dongia	0.399005	0.00249817	0	0.0077612	0	0.00702135	0	0.240511	0	0	0	0.00694782	0	0	0	0.0117722	0.124992	0	0	0.0077612	0.25448	0.136764
OTU1246_p_Proteobacteria_g_uncultured_bacterium	0.414923	0.0135279	0.0194743	0	0	0	0	0	0	0.156495	0	0.0668929	0.0357594	0.121092	0	0	0.0152095	0	0.0194743	0	0.259147	0.136301
OTU1083_p_Proteobacteria_g_SEEP_SRB1	0.170236	0.0430326	0	0	0	0.0341154	0	0	0	0	0	0	0	0	0	0.0924529	0.0436678	0	0	0	0.0341154	0.136121
OTU1022_p_Proteobacteria_g_Rhizobacter	0.44916	0.196304	0	0	0	0	0	0.0169997	0.296093	0	0	0	0	0	0	0.135237	0.00083027	0	0	0	0.313093	0.136067
OTU1317_p_TM6_	0.286248	0.0106188	0	0	0	0	0	0.00486905	0	0.141776	0	0.00266993	0.00134614	0	0	0.0361862	0.0993998	0	0	0	0.150662	0.135586
OTU400_p_Chlamydiae_g_Criblamydia	0.428953	0.0154332	0.0056687	0	0	0	0	0.236457	0	0.00837376	0.0391201	0.00377914	0	0	0	0	0.127934	0.00761966	0.0056687	0	0.28773	0.135554
OTU1324_p_TM6_g_uncultured_proteobacterium	0.24726	0.0530818	0	0	0.0144983	0.00966491	0.082956	0	0	0	0	0.00483246	0	0	0.135309	0	0	0	0	0.0144983	0.0974534	0.135309
OTU993_p_Proteobacteria_g_uncultured_bacterium	0.316217	0.0432992	0	0	0	0	0	0	0.00669492	0	0.0133727	0.149692	0.011159	0.0275559	0.0367412	0	0.0710018	0	0	0	0.180918	0.135299
OTU1257_p_Proteobacteria_g_Nevskia	0.251496	0.0277008	0.00370169	0.00497283	0.0160122	0	0.00750073	0	0	0	0	0.00319417	0.0826597	0.0195447	0	0	0	0.113911	0.00370169	0.020985	0.0933546	0.133455
OTU1133_p_Proteobacteria_g_uncultured_organism	0.372528	0.00675843	0.0560341	0.035592	0.0284167	0.0838995	0	0.00842501	0	0	0.0270452	0	0	0	0.129369	0	0	0.00374621	0.0560341	0.0640087	0.11937	0.133116
OTU1008_p_Proteobacteria_g_Ralstonia	0.316274	0.0025557	0.0487475	0.0422688	0.023869	0	0.0224063	0.00495832	0.0239372	0	0	0	0.0170171	0	0	0	0.13307	0	0.0487475	0.0661378	0.068319	0.13307
OTU165_p_Actinobacteria_	0.354825	0.00611624	0.00490112	0.0198939	0.0631142	0.00812472	0	0	0.00230386	0.105372	0	0.0180542	0	0.133061	0	0	0	0	0.00490112	0.0830081	0.133855	0.133061
OTU325_p_Bacteroidetes_g_Spirosoma	0.229854	0.0268126	0	0.0229814	0	0.057848	0	0	0	0	0	0	0.0160644	0.132961	0	0	0	0	0	0.0229814	0.0739124	0.132961
OTU470_p_Chloroflexi_g_uncultured_Ktedobacteria_bacterium	0.263905	0.0780702	0	0.102292	0	0.0287322	0	0	0	0	0	0	0	0	0	0	0.132881	0	0	0.102292	0.0287322	0.132881
OTU70_p_Acidobacteria_	0.318968	0.000964051	0.041252	0.0706645	0.00671789	0.0674944	0	0	0	0	0	0	0	0	0.132839	0	0	0	0.041252	0.0773824	0.0674944	0.132839
OTU219_p_Actinobacteria_g_uncultured_bacterium	0.28506	0.00167631	0.00431625	0	0	0.0418782	0	0.029691	0.0304416	0.0468028	0	0	0	0	0.00172371	0	0.130207	0	0.00431625	0	0.148814	0.131931
OTU897_p_Proteobacteria_g_Endobacter	0.229041	0.145084	0.0054951	0	0.000221147	0	0	0.00125432	0	0.00632164	0.0160553	0.0678525	0	0	0	0	0.131841	0	0.0054951	0.000221147	0.0914838	0.131841
OTU250_p_Actinobacteria_g_Actinomadura	0.459444	0.119924	0	0	0	0	0.101559	0.00478523	0	0	0.0139247	0	0.207665	0.131511	0	0	0	0	0	0	0.327933	0.131511
OTU966_p_Proteobacteria_	0.306643	0.0819219	0	0	0.0036056	0	0	0	0	0.160491	0.00550004	0	0.00559718	0.0163939	0.115055	0	0	0	0	0.0036056	0.171588	0.131449
OTU459_p_Chloroflexi_	0.380113	0.353516	0	0	0	0.127531	0	0	0	0	0.121244	0	0	0	0	0.131337	0	0	0	0	0.248776	0.131337
OTU603_p_Firmicutes_g_Clostridium_sensu_stricto_10	0.365936	0.189839	0.0240031	0	0	0.000592921	0.210188	0	0	0	0	0	0	0.0531007	0	0	0.0776525	0.000398576	0.0240031	0	0.210781	0.131152
OTU893_p_Proteobacteria_g_Acidisoma	0.266654	0.0358613	0	0	0	0.00329752	0	0	0.00499678	0.0484095	0.0789892	0	0	0	0	0.130961	0	0	0	0	0.135693	0.130961
OTU144_p_Actinobacteria_	0.42264	0.0879831	0.0685193	0.148136	0	0.02605	0.0171866	0	0.00867543	0.00273337	0	0	0.0206886	0	0.0665799	0	0	0.0640707	0.0685193	0.148136	0.075334	0.130651
OTU1190_p_Proteobacteria_g_Ectothiorhodospira	0.228574	0.0501256	0	0	0	0	0.0109312	0.087057	0	0	0	0	0	0.130585	0	0	0	0	0	0	0.0979882	0.130585
OTU700_p_Gracilibacteria_g_uncultured_bacterium_GKS2_174	0.364921	0.0525758	0.0185977	0	0	0	0	0.0514342	0.0514977	0	0	0.113208	0	0.130184	0	0	0	0	0.0185977	0	0.21614	0.130184
OTU512_p_Cyanobacteria_g_Cercis_gigantea	0.396516	0.100139	0	0	0	0	0	2.15909e-05	0	0	0	0	0.266583	0	0	0.0497238	0.0801885	0	0	0	0.266604	0.129912
OTU471_p_Chloroflexi_	0.349709	0.0127142	0	0	0.0044766	0.00441371	0	0	0	0	0.00141819	0.167283	0.0425042	0	0.129613	0	0	0	0	0.0044766	0.21562	0.129613
OTU438_p_Chloroflexi_g_uncultured_bacterium	0.3541	0.0687853	0	0	0.00740638	0	0	0	0.0326589	0.0822931	0	0.102263	0	0	0	0	0.0841332	0.0453452	0	0.00740638	0.217215	0.129478
OTU1362_p_Verrucomicrobia_g_Luteolibacter	0.256144	0.021744	0.0261185	0	0.00153633	0	0.0304045	0	0	0.0106816	0	0	0.0584189	0	0.128984	0	0	0	0.0261185	0.00153633	0.099505	0.128984
OTU1258_p_Proteobacteria_g_Fontimonas	0.234848	0.0564243	0	0	0.00822538	0	0.000863157	0	0.0680927	0.00811123	0.00470478	0.00537168	0.0107434	0.016115	0	0.0696468	0.0429734	0	0	0.00822538	0.0978869	0.128735
OTU1164_p_Proteobacteria_	0.380147	0.0409444	0.00687313	0	0.0326897	0.0282234	0	0.00905105	0	0.135739	0.0108463	0.0280553	0	0	0.12867	0	0	0	0.00687313	0.0326897	0.211915	0.12867
OTU1184_p_Proteobacteria_g_Simiduia	0.360518	0.0107158	0	0	0	0	0	0.0129642	0	0.000608911	0.0119531	0.207476	0	0	0	0	0.127516	0	0	0	0.233003	0.127516
OTU304_p_Bacteroidetes_Ambiguous_taxa	0.421505	0.138196	0	0	0	0	0	0	0.270821	0.0193442	0.00385943	0	0	0	4.67865e-17	0.12748	0	0	0	0	0.294025	0.12748
OTU1193_p_Proteobacteria_	0.33158	0.0283461	0.0449341	0	0	0.0949027	0	0.0164675	0.0229504	0.0248272	0.000564825	0	0	0	0	0.00498566	0.121947	0	0.0449341	0	0.159713	0.126933
OTU1076_p_Proteobacteria_g_Bacteriovorax	0.187195	0.220486	0	0	0	0	0	0.00248727	0.0578065	0	0	0	0	0.126902	0	0	0	0	0	0	0.0602938	0.126902
OTU1121_p_Proteobacteria_g_uncultured_bacterium	0.314074	0.0722073	0.171179	0	0	0	0	0	0	0.0160329	0	0	0	0	0.111133	0	0	0.0157291	0.171179	0	0.0160329	0.126862
OTU548_p_Elusimicrobia_g_uncultured_bacterium	0.424948	0.000408147	0.0100603	0	0	0.00094	0	0.107873	0.042719	0.00805867	0.00275992	0.0226194	0.103122	0	0	0	0.0613557	0.0654407	0.0100603	0	0.288091	0.126796
OTU335_p_Bacteroidetes_g_Owenweeksia	0.379467	0.0735721	0.0625539	0.0251083	0	0	0	0.138665	0	0.0263521	0	0	0	0.126787	0	3.24234e-17	0	0	0.0625539	0.0251083	0.165017	0.126787
OTU850_p_Proteobacteria_g_Ahrensia	0.278881	0.180486	0	0	0	0.00069125	0	0.108939	0	0	0	0.0427199	0	0.00385799	0	0.119529	0.00314355	0	0	0	0.15235	0.126531
OTU648_p_Firmicutes_g_Sporotomaculum	0.246528	0.112866	0	0	0.00292766	0.0259288	0.0294166	0.0109124	0	0	0	0.0508403	0	0	0.126502	0	0	0	0	0.00292766	0.117098	0.126502
OTU951_p_Proteobacteria_g_uncultured_proteobacterium	0.487086	0.0556218	0	0	0	0.015715	0.0851306	0	0.0339314	0.0304181	0	0	0.195604	0	0	0.126287	0	0	0	0	0.360799	0.126287
OTU1079_p_Proteobacteria_g_Bdellovibrio	0.549585	0.0664458	0.0181446	0.00120372	0.0183279	0.0616571	0.0111941	0.194399	0	0.0068302	0.112026	0	0	0.0543331	0.00408198	0	0.0673875	0	0.0181446	0.0195316	0.386106	0.125803
OTU727_p_Planctomycetes_g_uncultured_bacterium	0.431256	0.0293292	0.0541031	0	0	0	0.175413	0	0.0568044	0.018057	0	0	0.00221194	0.00300969	0.121657	0	0	0	0.0541031	0	0.252486	0.124667
OTU1159_p_Proteobacteria_Ambiguous_taxa	0.419064	0.0595473	0	0.0346391	0.00377604	0	0	0	0.00765845	0.0989614	0.0229986	0.0958022	0.0306443	0	0	0.124583	0	0	0	0.0384151	0.256065	0.124583
OTU1344_p_Verrucomicrobia_g_uncultured_bacterium	0.598868	0.239573	0.179672	0.184535	0.0114524	0.013648	0	0	0.00532117	0.0754926	0.000616047	0.00361995	0	0.000362102	0	0.0987152	0.0254344	0	0.179672	0.195987	0.0986977	0.124512
OTU504_p_Chloroflexi_g_uncultured_Chloroflexi_bacterium	0.335968	0.00301925	0.0124914	0.0816023	0.0112829	0.0670196	0.00748944	0	0	0.00201153	0	0.0299907	0	0	0.11448	0.00959976	0	0	0.0124914	0.0928852	0.106511	0.12408
OTU511_p_Cyanobacteria_Ambiguous_taxa	0.311757	0.0588201	0	0.0168706	0.0112585	0	0	0	0	0	0.00192763	0	0.15772	0	0.01909	0.10489	0	0	0	0.028129	0.159647	0.12398
OTU869_p_Proteobacteria_	0.429695	0.00313086	0.0592911	0.0857571	0.0640417	0	0.0318548	0.00648264	0.0192906	0.0391794	0	0	0	0	0	0.00154063	0.016644	0.105613	0.0592911	0.149799	0.0968074	0.123798
OTU823_p_Proteobacteria_	0.569858	0.253629	0.154072	0.0413609	0.0153759	0.164504	0.0108607	0.0499036	0	0.00209808	0.00377522	0.00418929	0	0.123719	0	0	0	0	0.154072	0.0567368	0.235331	0.123719
OTU50_p_Acidobacteria_	0.498082	0.107564	0.0025547	0	0	0	0	0	0	0.252084	0.119906	0	0	0	0.074586	0.0221664	0.0267858	0	0.0025547	0	0.371989	0.123538
OTU733_p_Planctomycetes_g_uncultured_planctomycete	0.361342	0.217095	0	0	0	0	0.100515	0.0406722	0	0	0	0.0973134	0	0.00414718	0	0.118694	0	0	0	0	0.238501	0.122841
OTU988_p_Proteobacteria_g_Sphingobium	0.158322	0.18409	0	0	0.0230891	0	0	0	0	0	0.0126848	0	0	0.021976	0	0	0.100572	0	0	0.0230891	0.0126848	0.122548
OTU53_p_Acidobacteria_g_uncultured_bacterium	0.45098	0.0786197	0.0571955	0.0523088	0	0.0447289	0.00680405	0.00549192	0	0.104569	0	0.0574737	0	0.115494	0	0	0.00691415	0	0.0571955	0.0523088	0.219068	0.122408
OTU685_p_Firmicutes_g_Sporomusa	0.285595	0.00909964	0.0135075	0	0	0.0437218	0.102171	0	0.00388393	0	0	0	0	0	0	0.00321273	0.119099	0	0.0135075	0	0.149777	0.122311
OTU865_p_Proteobacteria_g_Rhodobium	0.295446	0.0537349	0	0	0.0101124	0.0061412	0	0	0	0	0.135522	0	0.0223265	0.121109	0	0	0	0.000234827	0	0.0101124	0.163989	0.121344
OTU821_p_Proteobacteria_	0.438467	0.0148527	0	0	0.0942092	0.000838412	0.0693421	0.144528	0	0	0.0085604	0	0	0	0.120989	0	0	0	0	0.0942092	0.223269	0.120989
OTU1155_p_Proteobacteria_g_uncultured_bacterium	0.296689	7.09639e-05	0.0900697	0.0639235	0	0.00518173	0	0	0	0.0141101	0.00256477	0	0	0.11443	0.00499415	0	0	0.00141523	0.0900697	0.0639235	0.0218566	0.120839
OTU520_p_Cyanobacteria_g_Leptolyngbya	0.279921	0.046784	0	0	0	0	0	0.0512092	0	0	0	0.00355126	0.104871	0	0.0485059	0.0268564	0.0449264	0	0	0	0.159632	0.120289
OTU435_p_Chloroflexi_	0.258329	0.0755703	0.000409606	0	0.0610101	0	0	0	0	0	0.0337221	0	0.0430328	0	0	0.0879169	0.0322373	0	0.000409606	0.0610101	0.0767549	0.120154
OTU1237_p_Proteobacteria_g_uncultured	0.448341	0.114067	0	0	0	0.191418	0	0.0165434	0.0656133	0	0.0124565	0.0425585	0	0.0111036	0.0407035	0	0.0471681	0.0207758	0	0	0.32859	0.119751
OTU811_p_Proteobacteria_g_Bosea	0.570816	0.215806	0	0.0268438	0	0.00276441	0	0	0.0205826	0.300968	0.0126298	0	0.0873482	0	0	0.0221661	0.0975129	0	0	0.0268438	0.424293	0.119679
OTU462_p_Chloroflexi_	0.527975	0.0350436	0.0335323	0.0615153	0.0110082	0.120129	0	0	0.0146513	0.137437	0.0302306	0	0	0	0	0.106797	0.000487193	0.012187	0.0335323	0.0725234	0.302447	0.119472
OTU1168_p_Proteobacteria_g_Desulfovirga	0.319459	0.0542127	0	0	0	0	0.0273804	0	0.132684	0	0	0	0.0402149	0	0	0	0.0781085	0.0410706	0	0	0.20028	0.119179
OTU366_p_Bacteroidetes_	0.330671	0.0248334	0.0782473	0	0.0319772	0	0	0.0902666	0	0	0.00429191	0	0.00684697	0	0	0.116917	0.00212387	0	0.0782473	0.0319772	0.101406	0.119041
OTU296_p_Armatimonadetes_	0.312058	0.0286747	0	0.00626671	0.0231467	0.0275678	0.0306726	0.0366012	0	0.0688198	0	0	0	0	0	0	0.113044	0.00593887	0	0.0294134	0.163661	0.118983
OTU889_p_Proteobacteria_	0.569263	0.26907	0.124909	0.0877067	0.0599155	0.134455	0.00733637	0.0366806	0	0	0	0	0	0.106172	0.00737645	0.00471261	0	0	0.124909	0.147622	0.178472	0.118261
OTU1129_p_Proteobacteria_	0.336793	0.0360059	0.0509164	0.00268804	0.0260597	0	0.00810004	0.0181131	0.0104005	0	0	0	0.10279	0	0.00739997	0.00627297	0	0.104053	0.0509164	0.0287478	0.139403	0.117726
OTU755_p_Planctomycetes_g_Candidatus_Nostocoida	0.317724	0.450472	0	0.00800306	0	0	0	0	0	0.191995	0	0	0	0	0	0	0.117726	0	0	0.00800306	0.191995	0.117726
OTU1249_p_Proteobacteria_g_Vibrio	0.305011	0.00649102	0.00323925	0.0511344	0	0.123003	0	0	0	0	0.0052214	0	0.005151	0.10944	0	0	0.00782228	0	0.00323925	0.0511344	0.133375	0.117262
OTU452_p_Chloroflexi_Ambiguous_taxa	0.457796	0.0204413	0.00447231	0	0.13217	0.138666	0	0	0	0	0	0.065317	0	0	0.00418122	0	0.0422198	0.0707702	0.00447231	0.13217	0.203983	0.117171
OTU580_p_Firmicutes_g_Rummeliibacillus	0.492854	0.0428001	0	0	0	0	0	0.0527057	0.00577639	0.00373441	0	0.311603	0.00221109	0.0923705	0	0	0.0244531	0	0	0	0.376031	0.116824
OTU967_p_Proteobacteria_g_uncultured_bacterium	0.444615	0.00289481	0.038045	0.0333185	0.0497291	0.184514	0	0.0218217	0.000854678	0	0	0	0	0	0	0.00468556	0.00371581	0.107931	0.038045	0.0830477	0.20719	0.116332
OTU1332_p_Verrucomicrobia_g_uncultured_Verrucomicrobia_subdivision_3_bacterium	0.33461	0.00710957	0	0.0268127	0	0.0696428	0	0	0.00930893	0.0726939	0	0.0398753	0	0	0	0.116277	0	0	0	0.0268127	0.191521	0.116277
OTU119_p_Actinobacteria_	0.446587	0.0196866	0.0297639	0	0.00374718	0.0429856	0	0	0	0.0106954	0	0.243734	0	0.00560484	0.0174715	0	0.0925845	0	0.0297639	0.00374718	0.297415	0.115661
OTU552_p_Firmicutes_	0.289839	0.178977	0.0274958	0	0.146875	0	0	0	0	0	0	0	0	0.0496145	0.000906996	0	0.064947	0	0.0274958	0.146875	0	0.115468
OTU987_p_Proteobacteria_g_Novosphingobium	0.637461	0.209652	0.126683	0	0.00856632	0.0819834	0.00218824	0.292955	0	0	0.0110779	0	0	0.0242907	0	0	0.0385976	0.0511183	0.126683	0.00856632	0.388205	0.114007
OTU1003_p_Proteobacteria_g_Chitinimonas	0.33467	0.0995186	0	0	0	0	0	0.218578	0	0	0.00215798	0	0	0	0	0	0.0052866	0.108647	0	0	0.220736	0.113934
OTU978_p_Proteobacteria_	0.240411	0.101421	0	0.0541942	0	0.046794	0	0	0.0179209	0	0.00782717	0	0	0.113675	0	0	0	0	0	0.0541942	0.072542	0.113675
OTU1346_p_Verrucomicrobia_g_uncultured_Verrucomicrobia_bacterium	0.37601	0.00903577	0.00304648	0.176695	0.0297648	0.0269033	0	0	0	0.025984	0	0	0	0	0	0	0.113617	0	0.00304648	0.20646	0.0528873	0.113617
OTU272_p_Actinobacteria_g_uncultured_bacterium	0.660243	0.377322	0.202037	0.131127	0.00666893	0.155396	0.0100154	0.0218348	0.00114931	0.0184139	0	0	0	0.1136	0	0	0	0	0.202037	0.137796	0.206809	0.1136
OTU1044_p_Proteobacteria_g_uncultured	0.337384	0.0137718	0.00351249	0.00780019	0	0	0.0021557	0.0512629	0.0139476	0.0706994	0.000980897	0	0.0734924	0	0.00668628	0	0.106846	0	0.00351249	0.00780019	0.212539	0.113532
OTU1219_p_Proteobacteria_	0.575978	0.0317811	0	0	0	0	0.000151201	0.423589	0.0243956	0.0116703	0.00294462	0	0	0.0131712	0.100056	0	0	0	0	0	0.462751	0.113227
OTU1034_p_Proteobacteria_g_Massilia	0.248211	0.163032	0	0	0	0	0	0	0.00979426	0.0260631	0	0.0705733	0.0288111	0	0	0	0.112969	0	0	0	0.135242	0.112969
OTU817_p_Proteobacteria_g_Ochrobactrum	0.271698	0.0207494	0.0172505	0.0188322	0	0	0.037482	0	0.0417496	0	0	0.0444277	0	0	0	0.099559	0.0123968	0	0.0172505	0.0188322	0.123659	0.111956
OTU744_p_Planctomycetes_	0.487617	0.376751	0	0	0.0173477	0	0	0.178358	0	0	0	0	0.18003	0	0	0	0	0.111882	0	0.0173477	0.358388	0.111882
OTU102_p_Acidobacteria_g_uncultured_Acidobacteria_bacterium	0.356626	0.076146	0	0.145795	0	0	0	0	0	0	0	0.0991802	0	0	0.0317377	0	0.0799135	0	0	0.145795	0.0991802	0.111651
OTU1293_p_Proteobacteria_	0.352286	0.147927	0	0.0345543	0.00733907	0	0	0.111381	0.032091	0.0012013	0.0457368	0	0.00844902	0	0.0177251	0.0938086	0	0	0	0.0418934	0.198859	0.111534
OTU593_p_Firmicutes_g_Lactobacillus	0.245218	0.0430918	0.000399239	0.0844182	0	0.0434059	0	0	0	0.00546418	0	0	0	0	0.11153	0	0	0	0.000399239	0.0844182	0.0488701	0.11153
OTU1197_p_Proteobacteria_g_Cronobacter	0.363517	0.0369352	0	0	0.135729	0.00770465	0.0343289	0	0	0.0640136	0	0.0104767	0	0.0728895	0	0	0.00142136	0.0369533	0	0.135729	0.116524	0.111264
OTU954_p_Proteobacteria_g_uncultured_bacterium	0.268109	0.217717	0	0.0423289	0	0	0.0440248	0.0414576	0	0	0	0	0.029594	0.0241455	0	0	0	0.0865585	0	0.0423289	0.115076	0.110704
OTU1089_p_Proteobacteria_g_uncultured	0.493299	0.139078	0.115555	0.092548	0.0302607	0.123659	0	0	0.00424222	0.0117949	0	0	0.00482626	0.110412	0	0	0	0	0.115555	0.122809	0.144523	0.110412
OTU281_p_Actinobacteria_g_uncultured_bacterium	0.279467	0.050149	0	0	0.0227907	0	0	0	0.0693216	0.0142028	0	0	0.0631154	0	0	0	0.110036	0	0	0.0227907	0.14664	0.110036
OTU1275_p_Proteobacteria_g_Metallibacterium	0.362805	0.128687	0.063975	0	0	0.127865	0	0	0	0	0.0174041	0	0.0440752	0	0	0.0846655	0	0.0248198	0.063975	0	0.189345	0.109485
OTU705_p_Latescibacteria_Ambiguous_taxa	0.412688	0.0254513	0.113293	0.027413	0.0240755	0.0789978	0	0	0.0094922	0.0381832	0	0.00811297	0.00405086	0	0.0561623	0.0529071	0	0	0.113293	0.0514885	0.138837	0.109069
OTU104_p_Acidobacteria_g_uncultured_bacterium	0.425018	0.00112518	0.0159719	0	0.287859	0	0	0	0	0.0116086	0.000606375	0	0	0	0	0	0	0.108972	0.0159719	0.287859	0.012215	0.108972
OTU833_p_Proteobacteria_g_uncultured_bacterium	0.252315	0.104218	0.00913052	0	0	0	0	0.134527	0	0	0	0	0	0	0.108658	0	0	0	0.00913052	0	0.134527	0.108658
OTU1252_p_Proteobacteria_	0.256229	0.0490436	0.000394934	0.0212584	0.00243664	0	0.0862307	0	0	0.0376584	0	0	0	0	0.0105733	0	0	0.097677	0.000394934	0.0236951	0.123889	0.10825
OTU195_p_Actinobacteria_g_Actinoplanes	0.428295	0.0569899	0.014437	0.00863053	0	0	0	0	0	0.0666075	0	0.230894	0	0	0	0.107726	0	0	0.014437	0.00863053	0.297502	0.107726
OTU1296_p_Proteobacteria_g_uncultured_bacterium	0.532946	0.0775024	0.0421884	0	0.00884954	0.0797855	0.0910988	0.187284	0	0	0.0140488	0.00209237	0	0.00967622	0.0855867	0	0.0107924	0.00154356	0.0421884	0.00884954	0.374309	0.107599
OTU56_p_Acidobacteria_g_uncultured_bacterium	0.308361	0.0253735	0.00758002	0.0405536	0	0.0732061	0.0645756	0	0	0	0.0150956	0	0	0	0.00447974	0	0.0240729	0.0787979	0.00758002	0.0405536	0.152877	0.107351
OTU377_p_Bacteroidetes_Ambiguous_taxa	0.365121	0.0164176	0.064028	0	0.0141094	0.1645	0	0.0155397	0	0	0	0	0	0.106944	0	0	0	0	0.064028	0.0141094	0.180039	0.106944
OTU467_p_Chloroflexi_g_uncultured_bacterium	0.42987	0.153835	0	0	0	0	0.120449	0.018793	0.0641537	0	0	0	0.119842	0	0.0732444	0	0	0.033388	0	0	0.323238	0.106632
OTU1103_p_Proteobacteria_g_uncultured_bacterium	0.621784	0.175791	0.143413	0.0659953	0.00536837	0.0716253	0	0	0.184608	0.0395382	0.00490308	0	0	0	0.00136057	0.0374313	0.0675404	0	0.143413	0.0713636	0.300675	0.106332
OTU236_p_Actinobacteria_g_Streptacidiphilus	0.150505	0.0719302	0	0.0428877	0	0	0	0	0	0	0.00153544	0	0	0.106082	0	0	0	0	0	0.0428877	0.00153544	0.106082
OTU358_p_Bacteroidetes_g_Parasegetibacter	0.596532	0.342179	0.184807	0.081385	0.0106588	0.192793	0	0.0209481	0	0	0	0	0	0.10594	0	0	0	0	0.184807	0.0920438	0.213741	0.10594
OTU882_p_Proteobacteria_g_Defluviimonas	0.358008	0.0787209	0	0	0.101728	0.0356616	0	0	0	0	0.00271235	0.112095	0	0	0	0.0111586	0.0946529	0	0	0.101728	0.150468	0.105811
OTU120_p_Actinobacteria_Ambiguous_taxa	0.285279	0.0688754	0.105774	0.00742147	0	0.0164207	0	0.00999254	0	0.0334656	0.00658529	0	0	0	0	0	0.0731592	0.0324606	0.105774	0.00742147	0.0664642	0.10562
OTU1308_p_Spirochaetae_g_Turneriella	0.549818	0.144349	0.111675	0.0131715	0.0256378	0.0598794	0.0162313	0.218187	0	0	0	0	0	0.0102318	0.0890639	0	0.00574002	0	0.111675	0.0388093	0.294298	0.105036
OTU769_p_Proteobacteria_	0.442957	0.0145746	0.14356	0.0436093	0.0106331	0.0830805	0	0	0.00584568	0	0	0	0.0512779	0	0	0	0	0.10495	0.14356	0.0542424	0.140204	0.10495
OTU151_p_Actinobacteria_	0.291944	0.00377021	0	0.103201	0.0211588	0.0299042	0.0327929	0	0	0	0	0	0	0.00611889	0	0.0987683	0	0	0	0.12436	0.0626971	0.104887
OTU1336_p_Verrucomicrobia_g_Opitutus	0.4334	0.00314076	0.055833	0	0.0236127	0.022619	0	0.227316	0	0	0	0	0	0	0.0234993	0	0.0163787	0.0641409	0.055833	0.0236127	0.249935	0.104019
OTU217_p_Actinobacteria_g_Nocardioides	0.742062	0.529663	0.132916	0.143604	0.0172204	0.268151	0.00043894	0.00248762	0	0.0363652	0	0.0374606	0	0.100625	0	0	0.00279431	0	0.132916	0.160824	0.344903	0.103419
OTU1074_p_Proteobacteria_Ambiguous_taxa	0.330809	0.0472752	0.00368042	0	0	0.0240454	0	0.183988	0	0	0	0.0157031	0	0	0	0	0.103392	0	0.00368042	0	0.223736	0.103392
OTU89_p_Acidobacteria_	0.274753	0.0424337	0	0.0782715	0.0580765	0.0217282	0.00134226	0	0	0	0.00852763	0.00358926	0	0	0.103218	0	0	0	0	0.136348	0.0351873	0.103218
OTU545_p_Elusimicrobia_g_uncultured_soil_bacterium	0.447012	0.00092596	0.0609182	0.0460546	0.0222367	0.0352283	0.0695773	0.0021137	0	0	0	0.107698	0	0.0898322	0	0	0.0063411	0.00701264	0.0609182	0.0682912	0.214617	0.103186
OTU61_p_Acidobacteria_	0.452742	0.0129653	0.011983	0	0.0627014	0.0391544	0.00146792	0	0	0.00307711	0.231563	0	0	0.0637495	0.000767225	0.00227677	0	0.0360022	0.011983	0.0627014	0.275262	0.102796
OTU140_p_Actinobacteria_g_Cryptosporangium	0.391335	0.0797794	0	0	0	0.1644	0	0	0.124255	0	0	0	0	0	0.0364785	0.0662018	0	0	0	0	0.288655	0.10268
OTU867_p_Proteobacteria_g_uncultured_bacterium	0.327441	0.0090794	0.116535	0.0214839	0.0377086	0.045348	0.00370493	0	0	0	0	0	0	0	0	0.102661	0	0	0.116535	0.0591925	0.0490529	0.102661
OTU652_p_Firmicutes_g_Sporacetigenium	0.237871	0.0469135	0.0274966	0	0.0127259	0	0	0	0	0	0	0	0.0950463	0	0	0	0.00676062	0.0958417	0.0274966	0.0127259	0.0950463	0.102602
OTU372_p_Bacteroidetes_Ambiguous_taxa	0.339363	0.0387228	0.129397	0	0.00526131	0.0903617	0	0	0.011751	0	0	0	0	0	0.0570243	0	0	0.0455681	0.129397	0.00526131	0.102113	0.102592
OTU469_p_Chloroflexi_g_uncultured_bacterium	0.379429	0.0419871	0	0	0	0.0511967	0	0.0139711	0	0.211876	0	0	0	0	0.0586113	0	0.0437739	0	0	0	0.277043	0.102385
OTU944_p_Proteobacteria_	0.212991	0.0332006	0.0404008	0	0	0	0	0	0.0305623	0	0	0.0404008	0	0.00572046	0	0.0959071	0	0	0.0404008	0	0.070963	0.101628
OTU1316_p_Thermotogae_g_GAL15	0.331629	0.0103036	0.00502189	0	0.0103443	0.0104328	0	0.00133772	0	0.0995486	0.0190797	0.0645934	0.0201307	0	0.10114	0	0	0	0.00502189	0.0103443	0.215123	0.10114
OTU297_p_Armatimonadetes_g_Chthonomonas	0.285864	0.000135887	0.0309139	0.0754099	0.0013582	0.0442187	0.0063997	0	0	0	0.0265088	0	0	0.0100476	0.00368572	0.0469935	0.0403282	0	0.0309139	0.0767681	0.0771272	0.101055
OTU626_p_Firmicutes_g_Anaerovorax	0.268174	0.0565326	0.038926	0	0.0862018	0.0406484	0	0	0	0	0.00141632	0	0	0	0.0661398	0.0201442	0	0.0146977	0.038926	0.0862018	0.0420648	0.100982
OTU848_p_Proteobacteria_	0.606504	0.384317	0.170732	0.186186	0.00358455	0.09718	0.00552325	0.0301094	0.00135918	0.00608222	0	0.0051244	0	0.100624	0	0	0	0	0.170732	0.18977	0.145379	0.100624
OTU827_p_Proteobacteria_g_Prosthecomicrobium	0.39973	0.0695502	0.0877856	0.094222	0	0.0536571	0.00530849	0.0149955	0	0.0432193	0	0	0	0.0973607	0	0.00318088	0	0	0.0877856	0.094222	0.11718	0.100542
OTU1358_p_Verrucomicrobia_g_uncultured_organism	0.317069	0.0811819	0	0	0.0249218	0	0.0161642	0.0087064	0	0.0118728	0	0	0.155062	0	0.00915496	0.00497744	0.0355711	0.0506384	0	0.0249218	0.191806	0.100342
OTU986_p_Proteobacteria_Ambiguous_taxa	0.31011	0.0472579	0	0	0.0339539	0.0134693	0	0	0.022174	0.140641	0	0	0	0	5.18325e-18	0.0998722	0	0	0	0.0339539	0.176284	0.0998722
OTU782_p_Proteobacteria_	0.475693	0.0452875	0.0512875	0.0270258	0	0.0262492	0	0	0.0059847	0.0498927	0.0874739	0	0.128167	0	0.00419662	0.0793151	0	0.016101	0.0512875	0.0270258	0.297768	0.0996127
OTU749_p_Planctomycetes_	0.287729	0.0259965	0.0323026	0	0	0	0	0	0.0297642	0.125971	0	0.000315299	0	0.0215244	0	0.0603632	0	0.0174886	0.0323026	0	0.15605	0.0993761
OTU405_p_Chlamydiae_	0.329925	0.25022	0	0	0	0	0	0.172435	0	0	0.058227	0	0	0	0	0	0.0992637	0	0	0	0.230662	0.0992637
OTU1236_p_Proteobacteria_g_Perlucidibaca	0.283795	0.184317	0	0	0.0254246	0.0407863	0	0.118389	0	0	0	0	0	0	0	0.0991955	0	0	0	0.0254246	0.159175	0.0991955
OTU950_p_Proteobacteria_g_uncultured_bacterium	0.366705	0.511605	0.18629	0.0200121	0	0	0	0	0.0621547	0	0	0	0	0	0	0.0982482	0	0	0.18629	0.0200121	0.0621547	0.0982482
OTU16_p_Thaumarchaeota_g_uncultured_archaeon	0.337691	0.04335	0	0	0.0460151	0	0	0.00774029	0.0398914	0.0860609	0	0	0.0614817	0	0	0	0.0944378	0.00206408	0	0.0460151	0.195174	0.0965019
OTU515_p_Cyanobacteria_g_uncultured_Dunaliella_sp.	0.384804	0.0736842	0	0.000106983	0.00821108	0	0.00588402	0.0780714	0	0.030129	0	0	0.165995	0	0.0321806	0	0.0642263	0	0	0.00831806	0.280079	0.0964069
OTU1292_p_Proteobacteria_g_uncultured_bacterium	0.190364	0.0446921	0	0	0.0224027	0	0.00983387	0.0622299	0	0	0	0	0	0	0	0.0734944	0.0224027	0	0	0.0224027	0.0720637	0.0958972
OTU350_p_Bacteroidetes_g_Flavihumibacter	0.384435	0.0100439	0.166098	0.0194696	0	0.0693264	0.0303636	0	0	0	0	0	0.00331324	0.0766692	0	0	0.0191949	0	0.166098	0.0194696	0.103003	0.095864
OTU981_p_Proteobacteria_g_Porphyrobacter	0.216915	0.0524374	0	0	0	0	0	0.0135763	0.045024	0.0220776	0	0	0.0407288	0	0	0.0470511	0.0484571	0	0	0	0.121407	0.0955082
OTU1304_p_SHA_109_g_uncultured_organism	0.343227	0.0696614	0.000494705	0	0.0150459	0	0	0	0.208047	0	0.0249478	0	0	0.00206411	0.0926271	0	0	0	0.000494705	0.0150459	0.232995	0.0946912
OTU407_p_Chlamydiae_g_Candidatus_Protochlamydia	0.391616	0.0033405	0.164626	0.0585988	0.026007	0	0	0	0.00197621	0.0394916	0	0	0.00655868	0.069967	0	0	0.0174362	0.00695365	0.164626	0.0846058	0.0480265	0.0943569
OTU109_p_Actinobacteria_	0.320306	2.75274e-05	0.0497161	0.109267	0	0	0.0456651	0	0	0.0156354	0	0.00578307	0	0	0	0	0	0.0942395	0.0497161	0.109267	0.0670836	0.0942395
OTU900_p_Proteobacteria_g_Rhodopila	0.248319	0.0838117	0	0	0.0574814	0	0.0933451	0	0	0	0.00335187	0	0	0	0	0.00237379	0	0.0917669	0	0.0574814	0.096697	0.0941407
OTU516_p_Cyanobacteria_g_uncultured_eukaryote	0.190229	0.0542903	0	0	0	0	0	0	0.00290326	0.093696	0	0	0	0	0.0369277	0	0.0567021	0	0	0	0.0965992	0.0936298
OTU1134_p_Proteobacteria_g_Phaselicystis	0.459076	0.0354019	0.108253	0.0612048	0.00132361	0.12554	0.0197975	0	0.0480284	0	0.00177773	0	0	0.0168382	0	0	0.0488212	0.0274909	0.108253	0.0625284	0.195144	0.0931503
OTU503_p_Chloroflexi_g_uncultured_bacterium	0.443965	0.046166	0.0466144	0.166585	0.0130793	0.0560446	0	0	0	0.0380595	0.0248521	0.00117739	0.00469008	0	0	0.0687581	0.0229934	0.00111101	0.0466144	0.179664	0.124824	0.0928626
OTU531_p_Cyanobacteria_	0.387522	0.00969752	0.103614	0.0133647	0	0.0673468	0.108608	0.000194193	0	0.00231643	0	0	0	0.0625679	0.0287047	0	0	0.000805313	0.103614	0.0133647	0.178465	0.0920779
OTU796_p_Proteobacteria_Ambiguous_taxa	0.375699	0.0345839	0	0.0678506	0.0132934	0.0321168	0.0144713	0.000391708	0.146213	0.00841579	0.00105064	0	0	0.0918965	0	0	0	0	0	0.081144	0.202659	0.0918965
OTU198_p_Actinobacteria_g_Dactylosporangium	0.353191	0.284981	0	0	0	0	0	0.0106329	0	0	0	0.25201	0	0	0	0	0	0.0905488	0	0	0.262643	0.0905488
OTU742_p_Planctomycetes_g_uncultured_organism	0.182767	0.0298529	0.0648711	0	0	0	0	0	0	0	0	0.0276407	0	0.0361022	0.0541533	0	0	0	0.0648711	0	0.0276407	0.0902554
OTU887_p_Proteobacteria_g_uncultured	0.51221	0.269404	0.100062	0.106904	0.0108402	0.170857	0	0	0	0.00231518	0	0.0310027	0	0.084329	0.00205286	0.00193066	0.00191677	0	0.100062	0.117744	0.204175	0.0902292
OTU275_p_Actinobacteria_g_uncultured_actinobacterium	0.458293	0.0769297	0.0328368	0.0577568	0.010837	0.0852694	0	0	0	0.0733342	0	0.108134	0	0	0	0.00160865	0.088516	0	0.0328368	0.0685938	0.266738	0.0901246
OTU540_p_Elusimicrobia_	0.354769	0.0145563	0.0384101	0.100561	0.00193947	0.0227967	0	0	0	0.0419914	0	0	0.0595215	0.0529937	0.0365551	0	0	0	0.0384101	0.102501	0.12431	0.0895488
OTU409_p_Chlamydiae_g_Parachlamydia	0.448588	0.016788	0	0.00397498	0	0	0	0.314186	0.0295015	0.0110873	0	0	0.000727746	0	0.0155244	0	0.00670856	0.066878	0	0.00397498	0.355502	0.0891109
OTU788_p_Proteobacteria_Ambiguous_taxa	0.309719	0.00127226	0.000748761	0.00411233	0.021536	0.0199424	0.00436445	0	0.0904133	0.0718228	0.00444938	0.00263258	0.000609075	0	0.0132149	0	0.07333	0.00254271	0.000748761	0.0256483	0.194234	0.0890876
OTU92_p_Acidobacteria_	0.384556	0.0655581	0	0	0.283118	0	0	0	0	0	0	0	0.0124086	0	0.0648284	0.00419559	0	0.0200056	0	0.283118	0.0124086	0.0890296
OTU441_p_Chloroflexi_Ambiguous_taxa	0.496622	0.120058	0.143183	0.00214302	0.00608134	0.105552	0.00241974	0.144953	0.0003318	0	0.00306132	0	0	0	0	0	0.088896	0	0.143183	0.00822436	0.256318	0.088896
OTU212_p_Actinobacteria_	0.429695	0.00199922	0.0996448	0.127494	0	0.106395	0	0	0	0	0.00232807	0.00494712	0	0	0	0.0857586	0.00312825	0	0.0996448	0.127494	0.11367	0.0888868
OTU278_p_Actinobacteria_	0.198183	0.180512	0.0328683	0.0150739	0	0	0	0	0	0.0159004	0	0	0.0456334	0	0.0887066	0	0	0	0.0328683	0.0150739	0.0615338	0.0887066
OTU225_p_Actinobacteria_g_Actinomycetospora	0.324764	0.179985	0.00403983	0	0.0730039	0	0.0278541	0	0	0.0173237	0.00387291	0.0337424	0.0762256	0	0	0	0.0887012	0	0.00403983	0.0730039	0.159019	0.0887012
OTU783_p_Proteobacteria_g_uncultured_alpha_proteobacterium	0.319152	0.0016733	0.0323341	0.0589564	0	0	0	0.00117913	0.0418552	0.0570501	0.0306021	0	0.0085016	0	0	0.0224911	0.066182	0	0.0323341	0.0589564	0.139188	0.0886731
OTU1014_p_Proteobacteria_g_Comamonas	0.44996	0.109353	0.0597257	0.0766806	0.00311409	0.162152	0	0.0552821	0.000921291	0	0.00371993	0	0	0	0.0122206	0.0761437	0	0	0.0597257	0.0797947	0.222076	0.0883643
OTU673_p_Firmicutes_g_Coprothermobacter	0.540042	0.103607	0.0377781	0.0439377	0.0330555	0.00458399	0	0	0.107327	0.223264	0	0	0.00225129	0	0	0	0.0878447	0	0.0377781	0.0769932	0.337426	0.0878447
OTU1313_p_Tenericutes_	0.229732	0.0386435	0.0650549	0.0502385	0	0.0269836	0	0	0	0	0	0	0	0	0.0849737	0.00248091	0	0	0.0650549	0.0502385	0.0269836	0.0874546
OTU706_p_Latescibacteria_g_uncultured_bacterium	0.47542	0.0155716	0	0	0	0.00261524	0	0.32128	0	0.0643108	0	0	0	0	0	0	0.0872132	0	0	0	0.388206	0.0872132
OTU570_p_Firmicutes_g_Fontibacillus	0.363435	0.000257917	0	0.0347982	0.013828	0.0650356	0.0168492	0	0.11232	0	0.0337993	0	0	0	0.0868047	0	0	0	0	0.0486263	0.228004	0.0868047
OTU134_p_Actinobacteria_g_Smaragdicoccus	0.193871	0.0341261	0	0.0629058	0	0	0	0	0.0270783	0.0173919	0	0	0	0	0	0.0471793	0	0.0393161	0	0.0629058	0.0444702	0.0864954
OTU485_p_Chloroflexi_g_uncultured_Ktedobacteria_bacterium	0.394731	0.024057	0.063245	0.0591776	0.0061056	0.0327204	0.0222311	0.11179	0.00104014	0.00154612	0	0	0.0107804	0.0304963	0.0236687	0	0.0319292	0	0.063245	0.0652832	0.180108	0.0860941
OTU443_p_Chloroflexi_	0.367938	0.242433	0	0	0	0	0	0	0	0	0	0.281976	0	0	0	0	0	0.0859613	0	0	0.281976	0.0859613
OTU201_p_Actinobacteria_g_Luedemannella	0.337139	0.0387689	0.115166	0.0266911	0.0330263	0.0399422	0	0	0	0.0125088	0	0.0241589	0	0	0	0	0	0.085646	0.115166	0.0597174	0.0766099	0.085646
OTU1115_p_Proteobacteria_g_uncultured_bacterium	0.317741	0.0631691	0	0	0	0	0	0	0.00282004	0.134032	0	0	0.0953936	0.0119242	0.0119242	0.0616467	0	0	0	0	0.232246	0.0854951
OTU22_p_Woesearchaeota_.DHVEG_6._g_uncultured_euryarchaeote	0.34557	0.00239965	0.137922	0	0	0.0626001	0.0139319	0.0404072	0	0.00543911	0	0	0	0.0119873	0	0.0732818	0	0	0.137922	0	0.122378	0.0852691
OTU399_p_Chlamydiae_g_uncultured_Chlamydiales_bacterium	0.450363	0.0734227	0	0	0.298849	0.000725752	0	0	0.00165935	0	0	0.0640415	0	0	0	0.0850879	0	0	0	0.298849	0.0664266	0.0850879
OTU1310_p_Spirochaetae_g_Spirochaeta_2	0.432182	0.00483789	0	0.0159339	0.0426249	0	0	0.01517	0.0314135	0	0.0262006	0	0.215949	0	0	0	0.0848906	0	0	0.0585588	0.288733	0.0848906
OTU181_p_Actinobacteria_g_Frigoribacterium	0.184912	0.145222	0	0	0	0	0	0	0	0	0	0.100101	0	0	0	0.0848117	0	0	0	0	0.100101	0.0848117
OTU188_p_Actinobacteria_g_Sinomonas	0.372117	0.0103811	0	0.00226779	0	0	0	0	0	0.282058	0	0	0.0030385	0.03083	0	0.00516215	0.0487604	0	0	0.00226779	0.285096	0.0847526
OTU1037_p_Proteobacteria_g_uncultured	0.510976	0.0862391	0.115687	0.0139839	0.0403915	0.0171032	0.100432	0.033288	0.0727255	0.0328888	0	0	0.000190232	0	0	0.000314655	0.083971	0	0.115687	0.0543754	0.256628	0.0842857
OTU333_p_Bacteroidetes_g_Crocinitomix	0.303539	0.134886	0	0	0	0.0134874	0.177328	0.000436972	0	0	0	0.0280141	0	0	0.0842719	0	0	0	0	0	0.219267	0.0842719
OTU1240_p_Proteobacteria_	0.327419	0.0675852	0	0.0461694	0	0	0	0	0.166288	0.0311729	0	1.07923e-17	0	0.0837888	0	0	0	0	0	0.0461694	0.197461	0.0837888
OTU1224_p_Proteobacteria_g_uncultured_organism	0.389446	0.010524	0.0735347	0.0490594	0.0587477	0.0857483	0	0.0340597	0	0	0	0.00472012	0	0	0	0.00167765	0.0818988	0	0.0735347	0.107807	0.124528	0.0835765
OTU590_p_Firmicutes_g_Aerococcus	0.385644	0.154957	0	0	0	0	0	0	0.203892	0	0.0106126	0	0.0878882	0	0	0.00715386	0	0.0760979	0	0	0.302393	0.0832518
OTU564_p_Firmicutes_g_Terribacillus	0.429093	0.00297256	0	0	0	0.00322783	0.234406	0.106534	0.00170701	0	0	0	0	0	0.0801184	0	0.00309992	0	0	0	0.345874	0.0832183
OTU696_p_Gemmatimonadetes_g_Gemmatimonas	0.280801	0.292766	0	0	0.000940429	0	0	0	0	0.0112292	0	0.185668	0	0	0.0801272	0	0.00283633	0	0	0.000940429	0.196897	0.0829635
OTU301_p_Armatimonadetes_g_uncultured_Firmicutes_bacterium	0.348793	0.0540259	0	0.0156898	0	0	0.059077	0	0.0937534	0	0	0.0976611	0	0	0.0307392	0	0	0.0518725	0	0.0156898	0.250492	0.0826117
OTU1162_p_Proteobacteria_Ambiguous_taxa	0.340268	4.74445e-06	0.116321	0	0	0.100669	0	0.000722823	0	0.0399112	0	0	0.00017284	0.0706897	0.00241097	0.00767636	0	0.00169411	0.116321	0	0.141476	0.0824711
OTU348_p_Bacteroidetes_g_Ferruginibacter	0.642235	0.138793	0.0689341	0	0.0624929	0.170944	0.0455286	0.194308	0	0.00930236	0.00834922	0	0	0	0.0346061	0	0.0306969	0.0170722	0.0689341	0.0624929	0.428432	0.0823753
OTU930_p_Proteobacteria_g_Elstera	0.470117	0.0915204	0.0999856	0.113067	0	0.0546071	0.0174659	0	0.00452533	0.0930463	0	0	0.00540998	0.0054537	0	0.069505	0.00705156	0	0.0999856	0.113067	0.175055	0.0820103
OTU30_p_Acidobacteria_g_Candidatus_Koribacter	0.485784	0.264377	0.0984511	0.0921129	0.00867451	0.176206	0	0	0	0.000864913	0.00259869	0.0250696	0	0.081751	0	5.48304e-05	0	0	0.0984511	0.100787	0.204739	0.0818058
OTU1033_p_Proteobacteria_g_Janthinobacterium	0.180354	0.103404	0.000378968	0.00929371	0	0	0.0503014	0	0	0	0	0.038609	0	0.0522155	0.0157283	0	0.00405901	0.00976776	0.000378968	0.00929371	0.0889104	0.0817706
OTU1192_p_Proteobacteria_g_uncultured_bacterium	0.345377	0.188392	0	0	0	0	0.109596	0	0	0	0	0	0.154182	0	0	0	0	0.081598	0	0	0.263779	0.081598
OTU903_p_Proteobacteria_g_Roseomonas	0.537127	0.259286	0.160617	0.138092	0	0.0822428	0.00902074	0	0.0199953	0.0325051	0.00187566	0.00432182	0.00701553	0.0814409	0	0	0	0	0.160617	0.138092	0.156977	0.0814409
OTU152_p_Actinobacteria_g_Sporichthya	0.4163	0.0533966	0.0218112	0.00727211	0.000818555	0	0	0	0.227342	0.0509721	0.00437805	0	0.0224587	0	0	0	0.081247	0	0.0218112	0.00809067	0.305151	0.081247
OTU282_p_Actinobacteria_	0.339406	0.0313358	0.0773687	0.0273048	0	0.00164547	0.0336079	0.0696435	0	0	0.0221934	0	0.0265319	0	0	0	0	0.0811099	0.0773687	0.0273048	0.153622	0.0811099
OTU786_p_Proteobacteria_	0.233653	0.0489209	0.0193642	0	0	0	0.0541594	0.0565582	0	0	0.0225452	0	0	0	0.0320103	0.0490157	0	0	0.0193642	0	0.133263	0.081026
OTU197_p_Actinobacteria_g_Asanoa	0.342698	0.0900091	0	0	0	0.00911769	0.213274	0	0	0	0	0	0.0394197	0	0.0213947	0	0.0594919	0	0	0	0.261812	0.0808866
OTU311_p_Bacteroidetes_	0.177219	0.0458601	0.0090028	0.0169465	0.00272307	0	0	0	0	0	0	0	0.0677858	0	0	0.0677858	0.0129746	0	0.0090028	0.0196695	0.0677858	0.0807604
OTU474_p_Chloroflexi_Ambiguous_taxa	0.337696	0.0631105	0	0	0	0	0	0.257017	0	0	0	0	0	0.0172347	0	0	0.0634451	0	0	0	0.257017	0.0806798
OTU857_p_Proteobacteria_g_Kaistia	0.391355	0.00119313	0.117208	0	0	0.112531	0.0522038	0	0	0	0	0.0287596	0	0.0708775	0	0	0	0.00977503	0.117208	0	0.193494	0.0806525
OTU521_p_Cyanobacteria_g_Microcoleus	0.306551	0.0125385	0	0	0	0	0	0.0592033	0.0220211	0.10541	0.0393628	0	0	0	0	0	0.0652461	0.0153079	0	0	0.225997	0.080554
OTU484_p_Chloroflexi_g_uncultured_bacterium	0.301002	0.0197014	0.110623	0.0251474	0	0.0723945	0	0	0	0	0.0066388	0.00576809	0	0.0687016	0	0.0117285	0	0	0.110623	0.0251474	0.0848014	0.0804302
OTU1075_p_Proteobacteria_	0.200493	0.0383384	0.0711174	0.0231718	0	0	0	0	0	0	0	0	0.0262614	0	0.0247166	0	0	0.0552261	0.0711174	0.0231718	0.0262614	0.0799427
OTU672_p_Firmicutes_g_Dethiobacter	0.248054	0.0521664	0.0138288	0.0276576	0.0414864	0	0	0	0	0	0	0	0.0853497	0	0	0.0414864	0.0382453	0	0.0138288	0.0691441	0.0853497	0.0797318
OTU344_p_Bacteroidetes_Ambiguous_taxa	0.31672	0.0936991	0	0.00424855	0	0.0276855	0	0.159158	0.00127975	0.0254996	0	0	0.019167	0.0061242	0	0.0478726	0	0.0256849	0	0.00424855	0.232789	0.0796816
OTU220_p_Actinobacteria_	0.345344	0.116541	0	0	0	0.0138556	0	0.217081	0	0	0	0.0178378	0.0169654	0	0	0	0.0796043	0	0	0	0.265739	0.0796043
OTU1255_p_Proteobacteria_g_Alkanibacter	0.300399	0.0222494	0	0.00632673	0	0	0	0.0286563	0.00499339	0.0775492	0.045533	0	0.0578176	0	0.0186137	0	0.0609089	0	0	0.00632673	0.214549	0.0795227
OTU40_p_Acidobacteria_	0.328956	0.00319389	0.112661	0.0464923	0	0.0432084	0.0121347	0.0350829	0	0	0	0	0	0.079376	0	0	0	0	0.112661	0.0464923	0.090426	0.079376
OTU1297_p_Proteobacteria_g_uncultured_delta_proteobacterium	0.330695	0.00743476	0.0490543	0.102011	0.0213251	0	0	0	0.0102348	0.0125646	0.00274561	0	0.0534581	0	0.000463589	0	0.0571945	0.0216438	0.0490543	0.123336	0.079003	0.0793018
OTU194_p_Actinobacteria_g_Actinocatenispora	0.265106	0.0492138	0	0.0127427	0	0	0	0	0.140167	0.0332871	0	0	0	0	0	0	0.0789092	0	0	0.0127427	0.173454	0.0789092
OTU498_p_Chloroflexi_g_uncultured_bacterium	0.666904	0.399742	0.245969	0.113794	0	0.165415	0.0133376	0	0.00821708	0	0	0.0412732	0	0.0730606	0	0.00182661	0	0.00401055	0.245969	0.113794	0.228243	0.0788978
OTU148_p_Actinobacteria_g_Modestobacter	0.41388	0.040066	0.125637	0.0126001	0	0.0178455	0.0285355	0.0818106	0.0171089	0.0327799	0.0189458	0	0	0.00222638	0.0145063	0	0.0251638	0.0367195	0.125637	0.0126001	0.197026	0.0786159
OTU556_p_Firmicutes_	0.313677	0.00496251	0.0584406	0.0269685	0.00824666	0.101299	0.0215157	0	0.00823605	0	0	0	0.0103813	0	0	0	0.0700214	0.00856781	0.0584406	0.0352152	0.141432	0.0785893
OTU1201_p_Proteobacteria_g_Pragia	0.344627	0.061199	0.0193698	0	0.107322	0.0120142	0	0	0.127461	0	0	0	0	0.0784598	0	0	0	0	0.0193698	0.107322	0.139475	0.0784598
OTU771_p_Proteobacteria_	0.381019	0.0175613	0.0276454	0.101749	0	0.0513344	0	0	0.00691801	0	0	0	0.114943	0.0772502	0.00117906	0	0	0	0.0276454	0.101749	0.173196	0.0784293
OTU932_p_Proteobacteria_g_Inquilinus	0.473327	0.0771692	0.0796367	0.156525	0.0136199	0.0655016	0	0	0.00972019	0.0284857	0	0.0415214	0	0.0783162	0	0	0	0	0.0796367	0.170145	0.145229	0.0783162
OTU853_p_Proteobacteria_g_Nitratireductor	0.752949	0.603279	0.210983	0.288117	0.0081787	0.125908	0.00819923	0.0180362	0.00043802	0.0112723	0	0	0.00350369	0.0777554	0	0.000264637	0	0.000291814	0.210983	0.296296	0.167358	0.0783119
OTU174_p_Actinobacteria_g_Phycicoccus	0.375077	0.0373947	0	0	0.0594941	0	0	0	0.00397472	0.171992	0	0.0614168	0	0	0.0110633	0.0671359	0	0	0	0.0594941	0.237384	0.0781992
OTU1043_p_Proteobacteria_g_Methylotenera	0.219957	0.0861436	0	0	0.00476333	0	0	0	0	0	0.137101	0	0	0	0	0.0780919	0	0	0	0.00476333	0.137101	0.0780919
OTU1011_p_Proteobacteria_g_Acidovorax	0.41241	0.135957	0	0	0	0	0	0.061111	0	0	0	0	0.273881	0.037396	0	0	0.0394537	0.000568338	0	0	0.334992	0.077418
OTU1374_	0.379288	0.117874	0	0	0	0	0	0.116835	0	0.183849	0	0.00149399	0	0.0603569	0	0	0.016754	0	0	0	0.302178	0.0771109
OTU63_p_Acidobacteria_	0.454654	0.219811	0.075556	0.107599	0.00467403	0.163929	0	0.00395332	0.00248005	0.0182685	0	0	0.00122004	0.0769741	0	0	0	0	0.075556	0.112273	0.189851	0.0769741
OTU1315_p_Tenericutes_g_uncultured_Firmicutes_bacterium	0.269449	3.71616e-05	0.0511238	0.0270381	0	0.0404004	0.0533336	0.0107689	0.00435739	0	0.00556958	0	0	0	0	0	0.0768574	0	0.0511238	0.0270381	0.11443	0.0768574
OTU1146_p_Proteobacteria_g_uncultured_bacterium	0.291009	0.0465235	0.0292087	0.0317698	0	0	0	0	0.0760978	0.00281105	0	0	0.0743227	0	0	0	0.0767993	0	0.0292087	0.0317698	0.153232	0.0767993
OTU663_p_Firmicutes_g_Ruminococcaceae_NK4A214_group	0.401701	0.0893723	0	0	0.0379234	0	0	0	0.224289	0	0.0437997	0	0.0195708	0	0	0.0335077	0.00540633	0.0372045	0	0.0379234	0.28766	0.0761185
OTU128_p_Actinobacteria_g_Mycobacterium	0.507597	0.0922911	0.00613518	0.00526191	0	0	0.06342	0.356397	0	0.000489974	0	0	0	0	0.029099	0	0.0467938	0	0.00613518	0.00526191	0.420307	0.0758927
OTU701_p_Gracilibacteria_g_uncultured_bacterium	0.361167	0.00200264	0.035129	0.00479766	0	0.0500688	0	0.165616	0.0116747	0.0128654	0.00526136	0	0	0	0.075754	0	0	0	0.035129	0.00479766	0.245486	0.075754
OTU1078_p_Proteobacteria_g_uncultured	0.293993	0.23137	0	0	0	0	0	0.218273	0	0	0	0	0	0	0	0.0757194	0	0	0	0	0.218273	0.0757194
OTU1025_p_Proteobacteria_g_Variovorax	0.538574	0.101243	0.304215	0.0259303	0	0.104537	0.0282412	0	0	0	0	0	0	0	0.0573979	0	0.0182519	0	0.304215	0.0259303	0.132778	0.0756497
OTU454_p_Chloroflexi_	0.367264	0.0547887	0	0	0.0942369	0	0	0.168162	0.0292867	0	0	0	0	0.0755785	0	0	0	0	0	0.0942369	0.197449	0.0755785
OTU651_p_Firmicutes_g_Peptoclostridium	0.342776	0.00239156	0	0.0105991	0.000476451	0.0454486	0.184432	0.00940644	0.0148217	0	0	0	0.00208067	0.0755104	0	0	0	0	0	0.0110756	0.25619	0.0755104
OTU284_p_Actinobacteria_g_Patulibacter	0.389197	0.0524343	0.0718766	0.027258	0.0261364	0.16122	0	0.000933158	0	0	0	0.0262963	0	0.0717103	0	0	0	0.00376566	0.0718766	0.0533944	0.18845	0.075476
OTU93_p_Acidobacteria_	0.423155	0.00414806	0.0161185	0	0	0.0779916	0	0	0	0.0010227	0.193989	0.0487167	0.00987022	0.0538409	0	0	0	0.0216054	0.0161185	0	0.33159	0.0754464
OTU1360_p_Verrucomicrobia_g_Brevifollis	0.40383	0.00682826	0.0328017	0.00581527	0.187353	0.0806099	0	0.00347553	0.0185749	0	0	0	0	0.0294054	0.0457952	0	0	0	0.0328017	0.193168	0.10266	0.0752006
OTU537_p_Deferribacteres_g_Caldithrix	0.304705	0.0767221	0	0	0.00419476	0	0	0.224885	0	0	0.00048725	0	0	0	0	0.0728606	0	0.00227716	0	0.00419476	0.225372	0.0751377
OTU1342_p_Verrucomicrobia_	0.521031	0.25603	0.136217	0.119131	0.0322358	0.132805	0.00159318	0.00798187	0	0.00402188	0	0.00735346	0.00457237	0.0679649	0.00715505	0	0	0	0.136217	0.151366	0.158328	0.0751199
OTU1021_p_Proteobacteria_g_Ramlibacter	0.473578	0.208834	0.126374	0.121377	0.0106433	0.0706337	0.00249611	0.0375481	0	0.0254911	0.00208845	0	0.00197302	0.0749525	0	0	0	0	0.126374	0.13202	0.140231	0.0749525
OTU1161_p_Proteobacteria_	0.363974	0.000492384	0.110069	0.0784911	0	0.0163297	0.00546982	0.00379322	0	0.0112102	0	0	0.0641069	0.0632776	0	0	0	0.0112267	0.110069	0.0784911	0.10091	0.0745043
OTU176_p_Actinobacteria_	0.339595	0.0232782	0.0517903	0.0100491	0.0426784	0.0375916	0	0.0261365	0	0.0502032	0	0.0468902	0	0.0656898	0	0	0.00856587	0	0.0517903	0.0527275	0.160822	0.0742557
OTU379_p_Bacteroidetes_	0.382111	0.146627	0	0	0.0614291	0	0.196362	0.0197594	0.030463	0	0	0	0	0	0	0.020421	0	0.0536769	0	0.0614291	0.246584	0.0740979
OTU413_p_Chlorobi_	0.465834	0.168217	0.0783672	0.0811254	0.0294448	0.0612424	0	0	0.00143701	0.0585834	0	0	0.0817325	0	0.0739018	0	0	0	0.0783672	0.11057	0.202995	0.0739018
OTU1148_p_Proteobacteria_g_uncultured_bacterium	0.707766	0.503365	0.201979	0.171632	0.0323413	0.161113	0	0.0645462	0	0	0	0.000226637	0.00215451	0.0729475	0	0	0.000826444	0	0.201979	0.203973	0.22804	0.073774
OTU177_p_Actinobacteria_Ambiguous_taxa	0.482416	0.0121118	0	0	0.161066	0	0.0215715	0.0384458	0	0	0.000747348	0	0.186834	0	0.046422	0	0.0273291	0	0	0.161066	0.247599	0.0737512
OTU1050_p_Proteobacteria_g_Nitrosomonas	0.399656	0.0227253	0.12502	0	0	0.0767811	0.0295745	0.0916667	0	0	0	0	0.00310471	0.0735091	0	0	0	0	0.12502	0	0.201127	0.0735091
OTU915_p_Proteobacteria_g_uncultured_bacterium	0.432376	0.0169237	0	0	0	0	0.00444764	0.0525809	0	0.139291	0	0	0.162604	0	0	0	0.073453	0	0	0	0.358923	0.073453
OTU791_p_Proteobacteria_g_Rhizobium_sp._SC_11	0.225681	0.0416245	0.0133291	0	0	0	0.000275668	0	0.0473417	0	0	0.0913672	0	0.00729115	0	0.0587849	0	0.00729115	0.0133291	0	0.138985	0.0733672
OTU1169_p_Proteobacteria_g_Syntrophobacter	0.263502	0.0439019	0	0	0	0	0.138113	0	0.052068	0	0	0	0	0.0340036	0	0	0	0.0393167	0	0	0.190182	0.0733203
OTU1287_p_Proteobacteria_g_Acidibacter	0.579808	0.329366	0.146733	0.0971101	0.0189492	0.148897	0	0	0	0.0214836	0	0.0734685	0	0.0667361	0	0.00107418	0.00535683	0	0.146733	0.116059	0.243849	0.0731671
OTU996_p_Proteobacteria_	0.390305	0.0144187	0.0885373	0.0875473	0.0187953	0.0581904	0.0158341	0.0173903	0.00495925	0.0259073	0	0	0	0.0686575	0.00448606	0	0	0	0.0885373	0.106343	0.122281	0.0731436
OTU832_p_Proteobacteria_g_uncultured_bacterium	0.357493	0.00430533	0.157487	0.00386796	0	0.0563574	0.0362692	0.00907797	0.00364885	0.018386	0	0	0	0.0723989	0	0	0	0	0.157487	0.00386796	0.123739	0.0723989
OTU616_p_Firmicutes_g_Oxobacter	0.307904	0.263803	0	0	0.0983494	0	0	0.0227355	0	0	0.112071	0	0.00336822	0	0	0.0713796	0	0	0	0.0983494	0.138175	0.0713796
OTU699_p_Gracilibacteria_	0.329212	0.0201156	0	0	0	0	0.00147843	0.0850005	0.00178872	0.105037	0	0	0.0649816	0	0	0	0.0709261	0	0	0	0.258286	0.0709261
OTU260_p_Actinobacteria_	0.376293	0.00197613	0.00908378	0	0	0.0756999	0.0358376	0	0.184832	0	0	0	0	0.0700037	0	0	0.000836068	0	0.00908378	0	0.296369	0.0708398
OTU931_p_Proteobacteria_g_Ferrovibrio	0.250031	0.0245699	0.0440461	0.0616741	0.0161545	0.0557129	0	0	0	0	0.00179642	0	0	0.009256	0	0	0.0613907	0	0.0440461	0.0778286	0.0575094	0.0706466
OTU244_p_Actinobacteria_g_Sphaerisporangium	0.327894	0.0142281	0.0485569	0.0339816	0	0.165673	0	0.00690685	0.00217531	0	0	0	0	0.0644682	0	0	0	0.00613226	0.0485569	0.0339816	0.174756	0.0706005
OTU655_p_Firmicutes_g_Acetivibrio	0.311766	0.0282308	0	0	0	0	0.238332	0	0.00322539	0	0	0	0	0.0478578	0.0223515	0	0	0	0	0	0.241557	0.0702093
OTU1223_p_Proteobacteria_g_uncultured_gamma_proteobacterium	0.466057	0.0653493	0.201559	0.102871	0	0.0248022	0.00237083	0.00635143	0.000728697	0.0212882	0	0	0.0360005	0.0630762	0	0	0	0.00700847	0.201559	0.102871	0.0915419	0.0700847
OTU767_p_Planctomycetes_g_uncultured_bacterium	0.356556	0.0122189	0	0.0182766	0	0	0.00775306	0.00489394	0.202588	0	0.0529599	0	0	0	0.000386278	0	0.0561734	0.0135247	0	0.0182766	0.268195	0.0700843
OTU1299_p_Saccharibacteria_	0.211924	0.0453974	0	0.00327202	0	0	0	0.00289268	0.000892663	0.13499	0	0	0	0.0151866	0	0	0.0315709	0.0231188	0	0.00327202	0.138775	0.0698763
OTU1283_p_Proteobacteria_g_Thermomonas	0.467231	0.0290133	0.122069	0.156759	0.0245977	0.0778062	0	0	0	0	0	0.00481734	0.0114303	0.0697511	0	0	0	0	0.122069	0.181357	0.0940538	0.0697511
OTU1253_p_Proteobacteria_Ambiguous_taxa	0.311033	0.0552706	0	0	0	0	0.053378	0.0889634	0	0	0	0	0.0989737	0	0.0697182	0	0	0	0	0	0.241315	0.0697182
OTU288_p_Actinobacteria_g_uncultured_bacterium	0.429154	0.0879277	0.0690934	0.094725	0.02399	0.052331	0.0378101	0	0.00810999	0	0	0	0.0734973	0	0.00106684	0	0	0.0685309	0.0690934	0.118715	0.171748	0.0695977
OTU271_p_Actinobacteria_g_uncultured_bacterium	0.463168	0.0978453	0.101769	0.0281843	0.0103911	0.12634	0	0	0	0.00641535	0	0.120619	0	0.0694492	0	0	0	0	0.101769	0.0385754	0.253375	0.0694492
OTU1145_p_Proteobacteria_	0.136273	0.139903	0	0	0	0	0	0	0	0	0	0	0.0668287	0	0	0	0.0506205	0.0188234	0	0	0.0668287	0.0694439
OTU1087_p_Proteobacteria_g_Candidatus_Entotheonella	0.517412	0.242775	0.179239	0.0232432	0.0172955	0.124127	0.00324658	0.0990257	0	0	0.000443306	0.00146349	0	0.0691448	0.000183179	0	0	0	0.179239	0.0405387	0.228307	0.069328
OTU919_p_Proteobacteria_	0.439221	0.100066	0	0	0.00184948	0.00450938	0	0	0.0243409	0.327736	0	0	0.0116896	0	0.000197574	0.0165007	0.0418492	0.0105483	0	0.00184948	0.368276	0.0690957
OTU138_p_Actinobacteria_	0.270671	0.0439992	0	0.101272	0	0.0551169	0.0185906	0	0	0.0098467	0.00816892	0.00868953	0	0.0546539	0.00417492	0.0101582	0	0	0	0.101272	0.100413	0.068987
OTU80_p_Acidobacteria_Ambiguous_taxa	0.460053	0.0058682	0.0266541	0.0839828	0.00135731	0.0101486	0	0.000105543	0.0779692	0	0.00038218	0.0674372	0.123847	0	0.0681697	0	0	0	0.0266541	0.0853401	0.279889	0.0681697
OTU678_p_Firmicutes_g_uncultured	0.360303	0.0506986	0	0	0.161334	0.0727325	0	0.0100503	0	0	0	0.0484786	0	0.0677074	0	0	0	0	0	0.161334	0.131261	0.0677074
OTU509_p_Chloroflexi_g_uncultured_soil_bacterium	0.183324	0.0382301	0.00263649	0.0708337	0	0	0	0.0397231	0	0	0	0.00263649	0	0	0.011249	0	0	0.0562451	0.00263649	0.0708337	0.0423596	0.0674941
OTU594_p_Firmicutes_g_Fructobacillus	0.25151	0.0450469	0	0	0	0	0.138246	0	0.0252059	0.0146012	0	0.0063276	0	0.0671299	0	0	0	0	0	0	0.18438	0.0671299
OTU276_p_Actinobacteria_g_uncultured_bacterium	0.54983	0.251124	0.133293	0.108329	0.0115303	0.0973208	0.00766334	0.0035911	0	0.0795519	0	0.04163	0	0.066921	0	0	0	0	0.133293	0.119859	0.229757	0.066921
OTU523_p_Cyanobacteria_g_uncultured	0.463454	0.109963	0	0	0	0	0.186026	0.00755439	0	0.165845	0.029177	0	0.00803856	0	0	0.051811	0.0150015	0	0	0	0.396641	0.0668126
OTU355_p_Bacteroidetes_g_Niabella	0.332624	0.0822331	0	0.016827	0.0997799	0	0	0	0.122419	0.0272254	0	0	0	0.066373	0	0	0	0	0	0.116607	0.149644	0.066373
OTU389_p_Bacteroidetes_g_Solitalea	0.574443	0.215589	0.160521	0.0616804	0.011967	0.193129	0	0.0727028	0	0	0	0	0.00829465	0.0592115	0.00557604	0.00136113	0	0	0.160521	0.0736474	0.274126	0.0661487
OTU522_p_Cyanobacteria_g_Phormidium	0.340185	0.0793158	0.00790015	0.0122631	0.134292	0.0691178	0	0	0.0252715	0.0253811	0	0	0	0.0500734	0	0.0136481	0.00223837	0	0.00790015	0.146555	0.11977	0.0659599
OTU1090_p_Proteobacteria_	0.373862	0.156654	0	0	0	0	0.284183	0	0	0.00376027	0.0200714	0	0	0.00833391	0	0.0114832	0.0460299	0	0	0	0.308015	0.065847
OTU1032_p_Proteobacteria_g_Herbaspirillum	0.391971	0.0881656	0.113519	0.0765806	0.0396427	0.0804818	0.0129229	0	0	0.00215275	0	0.00113647	0	0.0593408	0	0.00308927	0.000318816	0.00278551	0.113519	0.116223	0.0966938	0.0655344
OTU1230_p_Proteobacteria_g_Balneatrix	0.491076	0.0884239	0	0	0.0166052	0	0.135891	0	0	0	0.27325	0	0	0	0	0.06533	0	0	0	0.0166052	0.409141	0.06533
OTU1278_p_Proteobacteria_g_Rhodanobacter	0.44272	0.124932	0.0721103	0.227551	0	0.0112031	0	0.00253414	0	0	0	0.00407688	0.0600275	0.0652169	0	0	0	0	0.0721103	0.227551	0.0778416	0.0652169
OTU329_p_Bacteroidetes_g_uncultured	0.255626	0.0483737	0	0.006869	0	0	0.0248538	0	0	0.0308097	0.0520646	0.0759883	0	0	0.034345	0.0306959	0	0	0	0.006869	0.183716	0.0650409
OTU101_p_Acidobacteria_Ambiguous_taxa	0.456702	0.138047	0.11623	0.107944	0	0.0648327	0	0.0948154	0	0.00660316	0	0.0013409	0	0.0649359	0	0	0	0	0.11623	0.107944	0.167592	0.0649359
OTU363_p_Bacteroidetes_g_uncultured	0.536433	0.114295	0.0529156	0.0156704	0.0165434	0.155757	0.0437629	0.158549	0	0	0.0288172	0	0	0.0295963	0	0	0.0288418	0.00598015	0.0529156	0.0322138	0.386886	0.0644182
OTU1072_p_Proteobacteria_g_uncultured_Burkholderiales_bacterium	0.278208	0.0170727	0.0701755	0.0132842	0	0.0881439	0.0175002	0	0	0.0108326	0.0140488	0	0	0.0642231	0	0	0	0	0.0701755	0.0132842	0.130526	0.0642231
OTU508_p_Chloroflexi_g_uncultured_bacterium	0.497528	0.138426	0.0210985	0.105013	0	0.141454	0.00210881	0.0866537	0.00297912	0	0.00330522	0.0706978	0	0.0306846	0.00581598	0	0.024232	0.00348561	0.0210985	0.105013	0.307199	0.0642182
OTU758_p_Planctomycetes_g_Pir4_lineage	0.732697	0.61322	0.210326	0.152941	0.0221951	0.190578	0.0322044	0.0351549	0.0110099	0	0	0	0.0141503	0.0628729	0	0.00126332	0	0	0.210326	0.175137	0.283098	0.0641362
OTU1196_p_Proteobacteria_Ambiguous_taxa	0.403026	0.00168055	0.0510366	0.0190136	0	0.14329	0.0422803	0.0672982	0	0.000800492	0	0.0152609	0	0.0640459	0	0	0	0	0.0510366	0.0190136	0.26893	0.0640459
OTU1354_p_Verrucomicrobia_g_uncultured_bacterium	0.22377	0.0377227	0	0	0	0	0	0.0344529	0	0.00147017	0	0.078627	0.0451748	0.0365973	0	0	0	0.027448	0	0	0.159725	0.0640453
OTU388_p_Bacteroidetes_g_Pedobacter	0.345873	0.0545683	0.0428246	0	0	0	0.0963354	0	0	0	0	0	0.142846	0.063867	0	0	0	0	0.0428246	0	0.239181	0.063867
OTU1143_p_Proteobacteria_g_uncultured	0.697021	0.490841	0.140337	0.201863	0.0051043	0.223738	0	0.0372876	0	0.0106608	0.00658544	0.00775895	0	0.0622109	0.00147489	0	0	0	0.140337	0.206968	0.28603	0.0636858
OTU1116_p_Proteobacteria_g_uncultured_bacterium	0.41875	0.0409307	0.0673864	0.0583006	0.105991	0.0569599	0.00448486	0.0603231	0	0	0	0	0.00164878	0	0.0110225	0	0.0508377	0.00179486	0.0673864	0.164292	0.123417	0.063655
OTU234_p_Actinobacteria_Ambiguous_taxa	0.197717	0.0838665	0	0	0.0324539	0	0.0959178	0.00578185	0	0	0	0	0	0	0	0.0485563	0	0.0150068	0	0.0324539	0.1017	0.063563
OTU237_p_Actinobacteria_g_Streptomyces	0.36229	0.0172543	0	0	0	0.0288315	0	0	0	0.138114	0	0.132172	0	0	0.0073919	0.0557807	0	0	0	0	0.299117	0.0631726
OTU752_p_Planctomycetes_	0.486458	0.626557	0	0	0.0474369	0	0	0	0	0.130701	0.245315	0	0	0.0630048	0	0	0	0	0	0.0474369	0.376017	0.0630048
OTU139_p_Actinobacteria_g_Acidothermus	0.58005	0.229078	0.186807	0.0283164	0	0.131564	0	0.146846	0	0	0.0231225	0	0.000777245	0.0364115	0.00100661	0.00109691	0.0241016	0	0.186807	0.0283164	0.30231	0.0626166
OTU434_p_Chloroflexi_g_Herpetosiphon	0.408618	0.0040854	0.0409337	0.142238	0	0.0193399	0	0.0198123	0	0.0770606	0	0	0.0467657	0.0399665	0.0225016	0	0	0	0.0409337	0.142238	0.162978	0.062468
OTU759_p_Planctomycetes_g_Pirellula	0.742919	0.532428	0.213415	0.132695	0.0163088	0.217533	0.0415823	0.0585726	0	0	0.00042575	0	0	0.0623869	0	0	0	0	0.213415	0.149003	0.318114	0.0623869
OTU671_p_Firmicutes_g_uncultured	0.410031	0.0606156	0	0	0	0.00417611	0	0.0186535	0.176712	0	0.0664839	0.0817548	0	0	0	0.00245988	0	0.0597905	0	0	0.347781	0.0622503
OTU1173_p_Proteobacteria_g_Sulfurovum	0.58409	0.014034	0	0	0.196974	0	0.152758	0	0	0.0572542	0.0130397	0.101816	0	0.0530466	0	0	0	0.00920049	0	0.196974	0.324868	0.0622471
OTU984_p_Proteobacteria_g_uncultured_bacterium	0.345213	0.010686	0.0670236	0.141431	0	0.000305156	0.00805472	0.0296298	0	0	0	0	0.036563	0.0622055	0	0	0	0	0.0670236	0.141431	0.0745527	0.0622055
OTU493_p_Chloroflexi_g_uncultured_eubacterium_H1.2.f	0.388323	2.0494e-05	0.104347	0	0	0.0407441	0.126064	0	0	0	0.00579778	0.0459092	0.00369351	0.061768	0	0	0	0	0.104347	0	0.222208	0.061768
OTU840_p_Proteobacteria_g_Microvirga	0.748971	0.625581	0.214088	0.212449	0.0499968	0.180526	0	0.00894911	0.000743752	0.0141658	0.00110033	0.00552439	0	0.0614286	0	0	0	0	0.214088	0.262445	0.21101	0.0614286
OTU506_p_Chloroflexi_	0.394386	0.0906672	0.0146792	0	0	0.114719	0	0.0826686	0	0.0248536	0.0961254	0	0	0.0563457	0.00499416	0	0	0	0.0146792	0	0.318367	0.0613399
OTU666_p_Firmicutes_g_Ruminococcaceae_UCG_013	0.320491	0.392551	0	0	0	0	0	0.0607012	0.084368	0	0	0.105376	0.00885252	0	0.0471287	0	0.0140646	0	0	0	0.259298	0.0611933
OTU1250_p_Proteobacteria_	0.225559	0.0481832	0	0.0156623	0	0.0217924	0.0119914	0	0	0.00923485	0	0.106291	0	0.0574283	0	0	0	0.00315823	0	0.0156623	0.14931	0.0605865
OTU911_p_Proteobacteria_	0.353798	0.00118006	0	0.209441	0	0.0194646	0	0.031344	0	0.0217595	0	0	0.0112315	0	0.0495463	0	0	0.0110103	0	0.209441	0.0837996	0.0605566
OTU1130_p_Proteobacteria_Ambiguous_taxa	0.389527	0.0457941	0.0688122	0.0616047	0	0.0440934	0	0.113121	0	0.00463102	0.00319009	0.0326751	0.000845321	0.038613	0.0219415	0	0	0	0.0688122	0.0616047	0.198556	0.0605545
OTU860_p_Proteobacteria_g_Bauldia	0.362348	0.0550935	0.089516	0.0477431	0.0726801	0.0307308	0.00558369	0.049994	0	0.00402384	0.00164873	0	0	0	0	0.0604274	0	0	0.089516	0.120423	0.091981	0.0604274
OTU396_p_Chlamydiae_	0.395197	0.184323	0	0	0	0.123116	0	0.044036	0.0255819	0	0.142084	0	0	0	0.0554843	0	0.00489442	0	0	0	0.334819	0.0603787
OTU941_p_Proteobacteria_g_Candidatus_Alysiosphaera	0.452979	0.142396	0.106264	0.117394	0.01104	0.106768	0.032165	0	0	0.00586279	0	0.011568	0.00174149	0.0556788	0.00224952	0.00224767	0	0	0.106264	0.128434	0.158106	0.060176
OTU316_p_Bacteroidetes_g_Chryseolinea	0.493937	0.177584	0.200877	0.0691981	0.00691088	0.0542423	0.0260209	0.0755667	0	0.000875946	0	0.000472078	0	0.0564051	0	0	0.00336791	0	0.200877	0.076109	0.157178	0.059773
OTU1372_p_WD272_Ambiguous_taxa	0.698983	0.476259	0.127022	0.089794	0.0256304	0.329139	0.0103722	0.0155405	0	0.0222162	0	0.0203011	0	0.0586747	0	0.000293449	0	0	0.127022	0.115424	0.397569	0.0589681
OTU455_p_Chloroflexi_g_uncultured_bacterium	0.38777	0.0492401	0.0773922	0.0767693	0.0324666	0.101007	0.0149459	0.0226098	0	0	0	0.00365661	0	0.0589225	0	0	0	0	0.0773922	0.109236	0.14222	0.0589225
OTU97_p_Acidobacteria_g_uncultured_bacterium	0.366247	0.0182648	0.0395233	0.0511359	0.0849986	0.101534	0	0.0306116	0	0	0	0	0	0.0198031	0	0	0.0386408	0	0.0395233	0.136135	0.132146	0.0584439
OTU1119_p_Proteobacteria_g_uncultured_bacterium	0.343508	0.0111432	0.046573	0.0388805	0.00301527	0.111062	0.0621645	0.0166804	0	0.00243135	0.00442397	0	0	0.0535169	0.00476045	0	0	0	0.046573	0.0418957	0.196762	0.0582773
OTU274_p_Actinobacteria_Ambiguous_taxa	0.59689	0.343441	0.209658	0.202855	0.00878891	0.0831522	0	0.00957401	0.00499783	0.012579	0	0	0.00702054	0.056768	0.00149659	0	0	0	0.209658	0.211644	0.117324	0.0582646
OTU82_p_Acidobacteria_g_uncultured_bacterium	0.372186	0.118476	0.0838136	0.0788046	0.0291511	0.100701	0.0118246	0.00104627	0	0	0	0.00919816	0	0.0438035	0	0	0.0138435	0	0.0838136	0.107956	0.12277	0.057647
OTU463_p_Chloroflexi_g_uncultured_bacterium	0.388236	0.0139585	0.136401	0	0.00268042	0.0631177	0	0.00930727	0	0.11909	0	0	0	0.00397058	0.0347296	0	0.0189397	0	0.136401	0.00268042	0.191515	0.0576399
OTU263_p_Actinobacteria_Ambiguous_taxa	0.693426	0.437008	0.232735	0.0556673	0.00193118	0.016173	0	0.327467	0	0	0.0019111	0	0	0.0108155	0	0	0.04489	0.00183644	0.232735	0.0575985	0.345551	0.0575419
OTU192_p_Actinobacteria_	0.334398	0.0393958	0	0	0.00323336	0.0223289	0	0.217553	0	0.00848241	0.0254278	0	0	0.00847501	0	0	0.0140811	0.0348167	0	0.00323336	0.273792	0.0573728
OTU885_p_Proteobacteria_g_Rhodobacter	0.286715	0.111486	7.731e-05	0	0	0	0	0.0356957	0	0.0139355	0	0	0.179689	0	0.0444339	0.00609392	0	0.00678999	7.731e-05	0	0.22932	0.0573178
OTU1306_p_SM2F11_g_uncultured_bacterium	0.451121	0.000477726	0.00493538	0	0	0	0	0.116371	0.216489	0	0.0145753	0	0.0414545	0.0566227	0	0	0.000672562	0	0.00493538	0	0.38889	0.0572953
OTU423_p_Chloroflexi_	0.297071	0.109521	0.0125751	0	0.0517725	0.0498232	0.00387275	0.0153824	0	0.106414	0	0	0	0	0.0572315	0	0	0	0.0125751	0.0517725	0.175492	0.0572315
OTU117_p_Actinobacteria_g_Iamia	0.547155	0.317252	0.185767	0.19831	0.0185626	0.0566014	0	0.0274498	0	0	0	0.00329057	0	0.0568705	0.000303238	0	0	0	0.185767	0.216872	0.0873418	0.0571737
OTU820_p_Proteobacteria_g_uncultured_bacterium	0.674105	0.49773	0.167187	0.184734	0.0733284	0.161093	0.00416165	0.00232604	0	0.00805211	0.00045925	0.0156144	0.000441368	0.0567079	0	0	0	0	0.167187	0.258062	0.192148	0.0567079
OTU295_p_Armatimonadetes_g_uncultured_bacterium	0.544832	0.195113	0.0313984	0.146135	0	0.0179275	0	0	0.0674503	0.174748	0.0481166	0	0.0023962	0	0.000918279	0.0479468	0.00779456	0	0.0313984	0.146135	0.310638	0.0566596
OTU1271_p_Proteobacteria_g_Dokdonella	0.465984	0.0631178	0.00170052	0.0540987	0	0	0	0.118089	0.026443	0	0.0491944	0	0.160254	0	0	0.000813292	0.0553913	0	0.00170052	0.0540987	0.35398	0.0562046
OTU1343_p_Verrucomicrobia_Ambiguous_taxa	0.304966	0.00743921	0.012743	0	0	0	0	0	0.00334878	0.222586	0.010149	0	0	0	0	0.045568	0.0105711	0	0.012743	0	0.236084	0.0561391
OTU1002_p_Proteobacteria_g_Burkholderia	0.585883	0.304494	0.149943	0.161837	0.0392773	0.0665979	0.0113101	0	0.0654044	0.0251896	0.00155197	0.00875313	0	0	0	0	0.0560186	0	0.149943	0.201114	0.178807	0.0560186
OTU1247_p_Proteobacteria_g_Beggiatoa	0.374479	0.0617991	0	0	0.183397	0.065141	0	0.0176107	0.046445	0.00610135	0	0	0	0.0557837	0	0	0	0	0	0.183397	0.135298	0.0557837
OTU1001_p_Proteobacteria_	0.272158	0.00517961	0	0	0	0	0	0	0.131837	0.0715767	0.0100726	0	0.00295792	0.0280996	0	0	0	0.0276146	0	0	0.216444	0.0557142
OTU595_p_Firmicutes_g_Lactococcus	0.358173	0.0191958	0.00600558	0.0412883	0	0.00725674	0.00972903	0	0	0.0139365	0	0.18155	0.0427376	0	0	0	0.0138804	0.0417888	0.00600558	0.0412883	0.25521	0.0556692
OTU283_p_Actinobacteria_g_uncultured_bacterium	0.32681	0.0105914	0.097566	0.0806343	0	0.0697371	0	0	0.0126441	0	0	0	0.0105756	0.0556534	0	0	0	0	0.097566	0.0806343	0.0929567	0.0556534
OTU320_p_Bacteroidetes_g_Hymenobacter	0.384478	0.473304	0	0	0	0.252848	0	0	0.0398384	0.0218339	0	0	0.0147045	0.00712945	0	0	0.0481238	0	0	0	0.329225	0.0552533
OTU37_p_Acidobacteria_Ambiguous_taxa	0.313166	0.00386122	0.113155	0	0	0.13141	0.00423889	0	0.00920604	0	0	0	0	0.0551566	0	0	0	0	0.113155	0	0.144854	0.0551566
OTU307_p_Bacteroidetes_	0.210987	0.0409246	6.44167e-18	0.0275575	0	0	0.100757	0.0275575	0	0	0	0	0	0	0.055115	0	0	0	6.44167e-18	0.0275575	0.128314	0.055115
OTU805_p_Proteobacteria_g_Methylorosula	0.341877	0.212839	0	0	0	0	0	0	0.0141567	0.0105372	0	0.251505	0.0109047	0	0.0432478	0	0.0115259	0	0	0	0.287104	0.0547737
OTU1227_p_Proteobacteria_	0.337293	0.0356291	0	0	0.100238	0	0.15503	0.0254529	0.00210883	0	0	0	0	0	0.0341999	0	0	0.0202636	0	0.100238	0.182592	0.0544636
OTU230_p_Actinobacteria_g_Kutzneria	0.235118	0.266337	0	0	0	0	0.0584253	0	0	0.0569713	0	0.0243142	0.0410249	0	0	0.0543821	0	0	0	0	0.180736	0.0543821
OTU543_p_Elusimicrobia_	0.28982	0.209224	0.0197336	0.00433722	0	0	0	0.209028	0	0	0.00247265	0	0	0	0	0.0542488	0	0	0.0197336	0.00433722	0.2115	0.0542488
OTU826_p_Proteobacteria_g_Pedomicrobium	0.812465	0.602541	0.257719	0.192761	0.100301	0.166738	0.01484	0	0.0187922	0.0072876	0	0	0	0.0540264	0	0	0	0	0.257719	0.293062	0.207658	0.0540264
OTU1085_p_Proteobacteria_g_uncultured	0.294788	0.000530638	0.144031	0	0.0253618	0.0398536	0.0238369	0	0.00410015	0	0	0	0.00471321	0.0379034	0	0.014988	0	0	0.144031	0.0253618	0.0725039	0.0528914
OTU286_p_Actinobacteria_g_Solirubrobacter	0.583696	0.302612	0.206044	0.0767598	0.00761046	0.179623	0	0	0	0.0190039	0.00422135	0.0375475	0	0.0528861	0	0	0	0	0.206044	0.0843703	0.240395	0.0528861
OTU1084_p_Proteobacteria_g_Sva0081_sediment_group	0.187143	0.468779	0	0	0	0	0	0.134523	0	0	0	0	0	0.0526197	0	0	0	0	0	0	0.134523	0.0526197
OTU401_p_Chlamydiae_	0.307712	0.13559	0.0715994	0	0	0.101433	0	0	0	0	0.0239234	0.0583243	0	0	0.0470419	0	0.00538979	0	0.0715994	0	0.183681	0.0524317
OTU1030_p_Proteobacteria_Ambiguous_taxa	0.426463	0.0317819	0.0898244	0.0252733	0.0400278	0.119996	0	0.0925939	0	0	0.00675945	0	0	0	0	0.0129506	0.0347642	0.00427328	0.0898244	0.0653011	0.21935	0.0519881
OTU125_p_Actinobacteria_g_Actinospica	0.325933	0.0273037	0.119518	0.0520361	0.00500642	0.0779333	0.00863907	0.00899014	0.00153123	0	0.000407183	0	0	0.0305865	0	0.0212851	0	0	0.119518	0.0570426	0.0975009	0.0518716
OTU1128_p_Proteobacteria_g_uncultured	0.420806	0.0355629	0.16666	0.0716584	0.00236193	0.0631686	0.00649527	0.0561809	0	0	0.00305817	0	0	0.0408441	0.0103783	0	0	0	0.16666	0.0740204	0.128903	0.0512224
OTU790_p_Proteobacteria_Ambiguous_taxa	0.189241	0.03933	0	0.025463	0	0	0	0	0.112852	0	0	0	0	0	0	0.0509259	0	0	0	0.025463	0.112852	0.0509259
OTU300_p_Armatimonadetes_g_uncultured_bacterium	0.420364	0.00678787	0.00509954	0	0.00211412	0	0	0.188287	0.0494342	0.065021	0.0594936	0	0	0.00546414	0.0059168	0	0.0103241	0.0292089	0.00509954	0.00211412	0.362236	0.0509139
OTU293_p_Armatimonadetes_Ambiguous_taxa	0.216014	0.0679344	0	0	0.030721	0.0121256	0	0	0	0.108657	0	0.0140131	0	0	0	0	0.0504971	0	0	0.030721	0.134796	0.0504971
OTU206_p_Actinobacteria_g_Rhizocola	0.561122	0.274689	0.243517	0.125054	0	0.0990997	0	0.0124448	0	0.00432172	0	0.0262581	0	0.0504262	0	0	0	0	0.243517	0.125054	0.142124	0.0504262
OTU1015_p_Proteobacteria_g_Hylemonella	0.337007	0.051756	0	0	0.0938618	0	0	0	0	0	0	0.192785	0	0	0	0.0503601	0	0	0	0.0938618	0.192785	0.0503601
OTU737_p_Planctomycetes_g_I_8	0.364253	0.000880489	0.0884389	0	0	0.0509528	0.0104877	0	0	0.0614802	0	0.102687	0	0.0381566	0	0	0.0120495	0	0.0884389	0	0.225608	0.0502061
OTU982_p_Proteobacteria_g_uncultured	0.517581	0.170345	0.211534	0.117284	0.00467968	0.118395	0.0087843	0.00671034	0	0	0	0	0	0.0501939	0	0	0	0	0.211534	0.121964	0.133889	0.0501939
OTU1056_p_Proteobacteria_g_Azospira	0.219315	0.24126	0	0	0	0	0	0	0	0.169721	0	0	0	0	0	0.0461828	0.00341092	0	0	0	0.169721	0.0495937
OTU793_p_Proteobacteria_	0.240358	0.0454655	0.0100436	0	0	0.0531204	0	0.117724	0	0	0	0.00991167	0	0.0495584	0	0	0	0	0.0100436	0	0.180756	0.0495584
OTU116_p_Actinobacteria_g_Candidatus_Microthrix	0.531257	0.11061	0	0	0	0	0.0029625	0.224832	0	0.137272	0	0.113023	0.00369946	0	0	0	0.0494665	0	0	0	0.48179	0.0494665
OTU730_p_Planctomycetes_g_uncultured_planctomycete	0.215526	0.0408586	0.010813	0	0	0.00767586	0.010813	0	0	0.080291	0	0.0572749	0	0.0486583	0	0	0	0	0.010813	0	0.156055	0.0486583
OTU1171_p_Proteobacteria_g_Campylobacter	0.140443	0.0928334	0	0	0.0172051	0	0	0	0	0	0.0748453	0	0	0	0	0.0340425	0	0.0143505	0	0.0172051	0.0748453	0.048393
OTU336_p_Bacteroidetes_g_Actibacter	0.326133	0.047182	0.0243283	0.0657962	0.0318421	0.132567	0	0.0233942	0	0	0	0	0	0.0352087	0.00519871	0.00779806	0	0	0.0243283	0.0976382	0.155961	0.0482054
OTU1254_p_Proteobacteria_g_uncultured_bacterium	0.205457	0.0349	0	0	0.00578881	0.117672	0	0	0.0341497	0	0	0	0	0	0	0.0191385	0	0.0287078	0	0.00578881	0.151822	0.0478463
OTU550_p_Fibrobacteres_g_possible_genus_04	0.469166	0.0175603	0.0432155	0	0.0140501	0.0526139	0.00367093	0.235146	0	0	0.0427215	0.0292953	0.000632077	0	0.040988	0	0.00683328	0	0.0432155	0.0140501	0.364079	0.0478213
OTU1165_p_Proteobacteria_g_Desulfomonile	0.319682	0.0145814	0.0750839	0.0729297	0	0.0730585	0	0	0	0.00588103	0.000268845	0.0447445	0	0.0477155	0	0	0	0	0.0750839	0.0729297	0.123953	0.0477155
OTU145_p_Actinobacteria_Ambiguous_taxa	0.256842	0.0836989	0	0	0.060975	0	0.070059	0.0299168	0	0.0484116	0	0	0	0	0.00403168	0	0.0434477	0	0	0.060975	0.148387	0.0474793
OTU510_p_Cyanobacteria_	0.151641	0.0464635	0.058725	0.00212315	0.0296663	0.013667	0	0	0	0	0	0	0	0.0460784	0.00138081	0	0	0	0.058725	0.0317894	0.013667	0.0474592
OTU659_p_Firmicutes_g_Ruminiclostridium_1	0.395484	0.31514	0	0	0	0	0	0	0.0694871	0.154794	0	0.124086	0	0	0	0	0.0237863	0.0233303	0	0	0.348368	0.0471165
OTU266_p_Actinobacteria_g_uncultured_Rubrobacteridae_bacterium	0.33154	0.0166059	0.100722	0	0	0.0604011	0.117288	0.00622444	0	0	0	0	0	0	0.0394441	0	0	0.00746078	0.100722	0	0.183913	0.0469049
OTU662_p_Firmicutes_g_Ruminiclostridium_9	0.295054	0.00212448	0.0723094	0.034132	0.00954311	0.0835022	0	0.0076726	0.0366743	0.00447148	0	0	0	0	0.0350171	0	0	0.0117322	0.0723094	0.0436751	0.132321	0.0467493
OTU1352_p_Verrucomicrobia_g_uncultured_bacterium	0.461365	0.0197724	0	0.00187268	0.30231	0	0	0.108699	0.00212783	0	6.319e-05	0	0	0.000941268	0	0	0.0453509	0	0	0.304183	0.11089	0.0462921
OTU1349_p_Verrucomicrobia_g_uncultured_bacterium	0.304583	0.0253324	0.0835588	0.0301375	0.00192279	0.0231689	0.00318658	0.0584571	0	0.0578642	0	0	0	0.046287	0	0	0	0	0.0835588	0.0320603	0.142677	0.046287
OTU746_p_Planctomycetes_g_uncultured_bacterium	0.496556	0.00289114	0.0128319	0	0.0612227	0.106621	0	0.0521232	0	0	0.134203	0.0808537	0.00256352	0	0.00104114	0.000650154	0	0.0444461	0.0128319	0.0612227	0.376364	0.0461374
OTU1031_p_Proteobacteria_g_Collimonas	0.216024	0.042963	0	0	0.0887742	0	0.0376383	0.0381385	0	0.0055828	0	0	0	0	0	0.0155078	0	0.0303826	0	0.0887742	0.0813596	0.0458904
OTU1311_p_Spirochaetae_g_uncultured	0.233511	0.047994	0	0	0	0	0	0	0.000679585	0	0.187015	0	0	0	0	0.0366073	0.00199572	0.00721391	0	0	0.187694	0.0458169
OTU226_p_Actinobacteria_g_Actinophytocola	0.343008	0.00048273	0	0	0.0625339	0.00306686	0	0	0.0795398	0.147762	0	0.00430424	0	0	0	0.000284733	0.0455157	0	0	0.0625339	0.234673	0.0458005
OTU1091_p_Proteobacteria_	0.223517	0.0390472	0.102449	0	0	0	0	0.0161742	0	0.0187907	0	0.0278292	0.0126064	0.0456684	0	0	7.11678e-18	0	0.102449	0	0.0754005	0.0456684
OTU969_p_Proteobacteria_g_uncultured_alpha_proteobacterium	0.307893	0.0932033	0	0	0	0	0	0.115187	0	0	0	0.138775	0.00828797	0	0	0	0.0456426	0	0	0	0.26225	0.0456426
OTU844_p_Proteobacteria_g_Pleomorphomonas	0.523962	0.0480398	0.00921212	0.00189571	0.00097036	0.0385003	0	0.424357	0	0	0.00424173	0	0	0.0362534	0.00853141	0	0	0	0.00921212	0.00286607	0.467099	0.0447848
OTU1066_p_Proteobacteria_Ambiguous_taxa	0.42958	0.0595498	0	0	0	0	0	0.0432016	0	0	0.329383	0	0.0122774	0	0.0114283	0	0.0332897	0	0	0	0.384862	0.0447181
OTU1328_p_Verrucomicrobia_Ambiguous_taxa	0.410656	0.050471	0.0147987	0.0572296	0	0.00281269	0	0.00298547	0.0147712	0.223401	0	0	0.0499808	0	0	0.00661437	0.0380615	0	0.0147987	0.0572296	0.293952	0.0446759
OTU446_p_Chloroflexi_g_uncultured_Chloroflexi_bacterium	0.274141	0.0123814	0	0	0.100746	0.0215571	0.014857	0	0	0.000534665	0	0.092322	0	0	0	0	0	0.0441244	0	0.100746	0.129271	0.0441244
OTU393_p_Candidate_division_OP3_	0.317372	0.0644585	0	0	0	0	0.0438701	0	0	0	0	0.229632	0	0	0.0438701	0	0	0	0	0	0.273502	0.0438701
OTU518_p_Cyanobacteria_Ambiguous_taxa	0.171545	0.0309744	0.0287073	0	0.0170566	0	0	0.00870597	0	0.0520699	0.0214121	0	0	0	0	0.0435935	0	0	0.0287073	0.0170566	0.082188	0.0435935
OTU164_p_Actinobacteria_g_Cellulomonas	0.400924	0.00544038	0.134419	0.0413196	0	0.132117	0.00715771	0.000297882	0	0.00349037	0	0.0387659	0	0.0433568	0	0	0	0	0.134419	0.0413196	0.181829	0.0433568
OTU809_p_Proteobacteria_Ambiguous_taxa	0.48925	0.164474	0.0570069	0.0445906	0.0951022	0.0842928	0.0129192	0.145531	0.00129105	0	0.00539153	0	0	0	0.0012602	0	0.0418641	0	0.0570069	0.139693	0.249426	0.0431243
OTU55_p_Acidobacteria_	0.279677	0.107538	0	0	0	0	0	0.184423	0	0	0.0521473	0	0	0.0431064	0	0	0	0	0	0	0.236571	0.0431064
OTU242_p_Actinobacteria_g_Nonomuraea	0.340326	0.0628142	0.111296	0.0250602	0.00952282	0.136592	0	0.00933306	0	0	0	0.00548039	0	0.0286925	0.00789967	0.00644933	0	0	0.111296	0.034583	0.151406	0.0430415
OTU483_p_Chloroflexi_g_uncultured	0.503221	0.198722	0.0924884	0.0640969	0.000188909	0.13649	0.0487085	0.113637	0	0	0.00460664	0	0	0.0207885	0	0	0.0222162	0	0.0924884	0.0642858	0.303442	0.0430047
OTU146_p_Actinobacteria_g_Blastococcus	0.331667	0.0232282	0.0829562	0.0283232	0.0177423	0.0461371	0.0992448	0	0	0	0	0	0.0143432	0.000968645	0.0257086	0.00267528	0	0.0135678	0.0829562	0.0460655	0.159725	0.0429203
OTU789_p_Proteobacteria_	0.245441	0.0529759	0	0.0124349	0.0103706	0.0306241	0.0257191	0.00522455	0.109419	0	0	0	0.00877679	0	0.0112061	0.0244555	0.00721066	0	0	0.0228055	0.179764	0.0428722
OTU1242_p_Proteobacteria_g_uncultured_bacterium	0.307332	0.0853626	0.0179317	0.0178204	0.00668739	0.21348	0	0	0	0.00858589	0	0	0	0	0	0.0428263	0	0	0.0179317	0.0245078	0.222066	0.0428263
OTU553_p_Firmicutes_Ambiguous_taxa	0.328933	0.226628	0	0	0.00582931	0	0.191635	0	0	0	0	0.0887454	0	0	0.0125657	0	0	0.0301577	0	0.00582931	0.28038	0.0427235
OTU1166_p_Proteobacteria_g_Syntrophus	0.220634	0.0410766	0	0	0	0	0	0	0.177979	0	0	0	0	0	0	0.0136329	0.0290219	0	0	0	0.177979	0.0426548
OTU1273_p_Proteobacteria_g_Luteibacter	0.256537	3.10948e-05	0	0.030197	0.00369267	0	0.10101	0	0.0751859	0	8.23224e-05	0.00376445	0	0	0	0.00524632	0.0357125	0.00164571	0	0.0338896	0.180043	0.0426045
OTU334_p_Bacteroidetes_g_Fluviicola	0.367463	0.000176268	0.159474	0.0162671	0	0.0679228	0	0.0173228	0.0129944	0.00166691	0.0492383	0	0	0	0	0	0	0.042577	0.159474	0.0162671	0.149145	0.042577
OTU290_p_Actinobacteria_g_uncultured_bacterium	0.553943	0.220459	0.15786	0.0343318	0.039727	0.145238	0.00983714	0.124402	0	0	0	0	0	0.0398367	0	0.00270985	0	0	0.15786	0.0740587	0.279477	0.0425466
OTU1007_p_Proteobacteria_g_Pandoraea	0.188381	0.0427738	0.0606191	0.0186327	0	0	0	0	0	0.0669147	0	0	0	0	0	0.0422147	0	0	0.0606191	0.0186327	0.0669147	0.0422147
OTU756_p_Planctomycetes_g_Gemmata	0.530835	0.271726	0.178777	0.111778	0.0334155	0.112413	0.0323981	0.0030982	0.0150589	0.00241116	0	0	0	0.0414858	0	0	0	0	0.178777	0.145194	0.165379	0.0414858
OTU235_p_Actinobacteria_g_Kitasatospora	0.343014	0.0146743	0.0299593	0.0156533	0	0.0992284	0	0	0.00981294	0.140848	0	0.00631072	0	0.00460993	0	0	0.0365916	0	0.0299593	0.0156533	0.2562	0.0412016
OTU392_p_Bacteroidetes_	0.277103	0.0425408	0	0.0678517	0	0	0.110844	0.0364396	0	0	0	0.0212562	0	0	0	0.040711	0	0	0	0.0678517	0.16854	0.040711
OTU223_p_Actinobacteria_g_Propionibacterium	0.224608	0.0321705	0.00796121	0.104557	0	0.00444729	0.00580871	0	0	0.010256	0	0.030768	0.020149	0	0.0232348	0	0	0.0174261	0.00796121	0.104557	0.071429	0.040661
OTU79_p_Acidobacteria_	0.449494	0.244896	0.136584	0.0739684	0	0.15442	0.0392442	0	0	0	0	0.00531811	0	0.039959	0	0	0	0	0.136584	0.0739684	0.198982	0.039959
OTU798_p_Proteobacteria_g_uncultured_forest_soil_bacterium	0.304192	0.121748	0	0	0	0.2192	0	0.0453443	0	0	0	0	0	0	0	0	0	0.039648	0	0	0.264544	0.039648
OTU804_p_Proteobacteria_Ambiguous_taxa	0.429017	0.00440076	0.0107848	0	0.154794	0.0378305	0	0	0.0712099	0.098441	0	0.0163898	0	0	0	0	0.0377666	0.00180116	0.0107848	0.154794	0.223871	0.0395678
OTU1187_p_Proteobacteria_g_BD1_7_clade	0.314809	0.000869643	0.0336986	0.126096	0	0.0202448	0.00229491	0.0199791	0	0.00472905	0	0.0351066	0.0331712	0.00585907	0.0336303	0	0	0	0.0336986	0.126096	0.115526	0.0394894
OTU943_p_Proteobacteria_g_Reyranella	0.506127	0.11358	0.074646	0	0.00825416	0.0654381	0.0683318	0.250302	0	0	0	2.52547e-05	0	0.00328734	0.0126684	0.00787044	0.0153028	0	0.074646	0.00825416	0.384098	0.039129
OTU697_p_Gemmatimonadetes_g_uncultured	0.334261	0.00345119	0.095308	0.0415393	0.00192031	0.0870622	0.0263683	0.0149279	0	0	0.0281478	0	0	0.00940285	0	0.0295843	0	0	0.095308	0.0434597	0.156506	0.0389872
OTU1012_p_Proteobacteria_g_Azohydromonas	0.302826	0.0562548	0	0	0	0.135429	0	0	0	0.00291298	0	0.0107713	0.115088	0	0	0	0	0.0386246	0	0	0.264202	0.0386246
OTU150_p_Actinobacteria_g_Nakamurella	0.492066	0.175136	0.142328	0.0833135	0.0250097	0.17795	0	0	0	0	0	0.0250862	0	0.0383788	0	0	0	0	0.142328	0.108323	0.203036	0.0383788
OTU852_p_Proteobacteria_g_Mesorhizobium	0.601575	0.317672	0.243767	0.177241	0.0175359	0.0792323	0.00407841	0.0211625	0.00289789	0.0175134	0	0	0	0.0381469	0	0	0	0	0.243767	0.194777	0.124884	0.0381469
OTU1156_p_Proteobacteria_g_uncultured_organism	0.439957	0.0143388	0.00796699	0	0.295884	0.0167708	0	0	0	0.00489307	0.0764252	0	0	0	0	0.0380171	0	0	0.00796699	0.295884	0.098089	0.0380171
OTU775_p_Proteobacteria_g_Caulobacter	0.322007	0.0347981	0.00674368	0	0.000590433	0	0	0.271694	0	0	0	0	0.00539693	0	0	0.00808784	0	0.0294941	0.00674368	0.000590433	0.277091	0.0375819
OTU190_p_Actinobacteria_g_Cellulosimicrobium	0.346544	0.163648	0	0	0	0.0812239	0.120031	0	0.107845	0	0	0	0	0.0374444	0	0	0	0	0	0	0.309099	0.0374444
OTU761_p_Planctomycetes_g_Rhodopirellula	0.389222	0.0450262	0	0.0260064	0.0384454	0.0199382	0	0	0	0.00514901	0.0657153	0.196586	0	0	0	0	0.0373819	0	0	0.0644517	0.287388	0.0373819
OTU222_p_Actinobacteria_g_Microlunatus	0.351296	0.104179	0	0	0.0577006	0	0	0	0	0	0.00360783	0.205687	0.0470448	0	0	0.0372558	0	0	0	0.0577006	0.25634	0.0372558
OTU1199_p_Proteobacteria_g_Escherichia_Shigella	0.281635	0.0612277	0.0846388	0	0.0740612	0	0	0	0	0.0856918	0	0	0	0.0372436	0	0	0	0	0.0846388	0.0740612	0.0856918	0.0372436
OTU1018_p_Proteobacteria_g_Paucibacter	0.326186	0.00713475	0	0.00154206	0	0	0	0.211358	0.00137817	0.00984942	0.000137029	0	0.0649588	0	0	0	0.036963	0	0	0.00154206	0.287681	0.036963
OTU1356_p_Verrucomicrobia_	0.369966	0.000627178	0.0861586	0.0553746	0	0.00295331	0.0740412	0.0306406	0	0.0181797	0	0	0.0656852	0.0260261	0	0.0109066	0	0	0.0861586	0.0553746	0.1915	0.0369326
OTU183_p_Actinobacteria_g_Lysinimonas	0.403247	0.0834787	0.140197	0.0723912	0.0505279	0.103501	0	0	0	0	0	0	0	0.0366297	0	0	0	0	0.140197	0.122919	0.103501	0.0366297
OTU657_p_Firmicutes_g_Candidatus_Soleaferrea	0.316011	0.0154622	0.0168364	0.0216838	0.123154	0.0469829	0.0708083	0	0	0	0	0	0	0	0	0.0365453	0	0	0.0168364	0.144838	0.117791	0.0365453
OTU812_p_Proteobacteria_g_Bradyrhizobium	0.362194	0.0436847	0.0197132	0.00182576	0	0.049885	0.0253839	0.228879	0	0	0	0	0	0	0.0241564	0	0.0123508	0	0.0197132	0.00182576	0.304148	0.0365073
OTU948_p_Proteobacteria_g_uncultured	0.432291	0.0830849	0.00493952	0	0.00504748	0	0	0.214692	0.0420306	0	0	0	0.1291	0	0.0364818	0	0	0	0.00493952	0.00504748	0.385822	0.0364818
OTU1208_p_Proteobacteria_g_uncultured_bacterium	0.502159	0.183167	0.1296	0.123051	0.0131445	0.149795	0.0336871	0.000840918	0.00733211	0	0	0	0.0083642	0.0251162	0	0	0.0100221	0.00120497	0.1296	0.136196	0.20002	0.0363432
OTU253_p_Actinobacteria_Ambiguous_taxa	0.220467	0.036234	0.0660902	0.0118052	0.06465	0.0351713	0	0	0.00630413	0.00013749	0	0	0	0	0.00390792	0	0.0324004	0	0.0660902	0.0764552	0.0416129	0.0363083
OTU849_p_Proteobacteria_Ambiguous_taxa	0.707408	0.520935	0.251564	0.126277	0.00434551	0.209413	0.00402231	0.0756733	0	0	0	0	0	0.036113	0	0	0	0	0.251564	0.130623	0.289109	0.036113
OTU629_p_Firmicutes_g_Gracilibacter	0.204593	0.0411624	0	0.0468116	0	0	0.0517239	0.0702173	0	0	0	0	0	0.0358401	0	0	0	0	0	0.0468116	0.121941	0.0358401
OTU13_p_Thaumarchaeota_g_Candidatus_Nitrososphaera	0.414287	0.023654	0.0314736	0.0454863	0.0259927	0.00745549	0.0580727	0.000762851	0.209391	0	0	0	0	0	0.00707117	0.0119555	0.0166263	0	0.0314736	0.071479	0.275682	0.035653
OTU130_p_Actinobacteria_Ambiguous_taxa	0.176618	0.0349364	0	0.0346234	0	0	0	0.0386549	0	0.0320507	0	0	0.0356444	0.0356444	0	0	0	0	0	0.0346234	0.10635	0.0356444
OTU918_p_Proteobacteria_g_uncultured_bacterium	0.379121	0.0039519	0.0976136	0.103391	0	0.0698829	0.00235831	0	0	0	0	0	0.0703224	0	0.0320296	0.0035229	0	0	0.0976136	0.103391	0.142564	0.0355525
OTU338_p_Bacteroidetes_g_Flavobacterium	0.431047	0.131554	0.125955	0.124296	0	0.108482	0.0346808	0	0.00214961	0	0	0	0	0.033665	0	0	0	0.0018189	0.125955	0.124296	0.145312	0.0354839
OTU862_p_Proteobacteria_g_Rhizomicrobium	0.416772	0.109722	0.132086	0.122368	0.0115327	0.0645251	0	0	0.0148979	0.00142241	0.0034138	0.00488713	0.0262115	0.0354284	0	0	0	0	0.132086	0.1339	0.115358	0.0354284
OTU479_p_Chloroflexi_	0.513596	0.0182626	0	0	0	0	0	0.00949009	0.274554	0.152968	0.0352214	0	0.00597626	0	0	0.0233371	0.00019185	0.0118576	0	0	0.47821	0.0353865
OTU252_p_Actinobacteria_	0.421767	0.00290105	0.0543775	0.094131	0.0561115	0.176249	0.0015082	0	0.00296697	0	0	0.00117986	0	0.00369221	0.0067804	0.0247703	0	0	0.0543775	0.150242	0.181904	0.035243
OTU216_p_Actinobacteria_g_Marmoricola	0.678656	0.406111	0.18764	0.109949	0.0186206	0.217592	0.00385111	0	0	0.0462286	0	0.0598224	0	0.0349196	0	0	3.23091e-05	0	0.18764	0.128569	0.327494	0.0349519
OTU264_p_Actinobacteria_g_uncultured_actinobacterium	0.214456	0.0403609	0	0.0220724	0	0	0	0	0	0.0302473	0	0	0.127257	0	0.0348798	0	0	0	0	0.0220724	0.157504	0.0348798
OTU160_p_Actinobacteria_g_Angustibacter	0.290275	0.218406	0.00717189	0	0	0	0	0	0	0	0	0	0.248371	0	0.0347319	0	0	0	0.00717189	0	0.248371	0.0347319
OTU14_p_Thaumarchaeota_	0.285785	0.0490127	0.0192081	0.097354	0	0.117428	0	0	0.0171928	0	0	0	0	0.0338036	0	0.000798339	0	0	0.0192081	0.097354	0.134621	0.0346019
OTU723_p_Parcubacteria_Ambiguous_taxa	0.186317	0.0349576	0	0.0305401	0	0	0.0251717	0	0.0523035	0.0190112	0	0.0246946	0	0	0	0.0345962	0	0	0	0.0305401	0.121181	0.0345962
OTU1320_p_TM6_g_uncultured_candidate_division_TM6_bacterium	0.32068	0.0871792	0	0	0.00712826	0	0	0.0790834	0.0902227	0	0.107254	0.00250729	0	0.0229796	0	0	0.0115046	0	0	0.00712826	0.279067	0.0344842
OTU1137_p_Proteobacteria_g_Byssovorax	0.496916	0.181307	0.166212	0.0501525	0.0284782	0.175623	0.00686859	0.0290069	0	0.00306766	0.00303524	0	0	0.0325034	0.00196875	0	0	0	0.166212	0.0786307	0.217601	0.0344722
OTU495_p_Chloroflexi_g_uncultured_bacterium	0.406632	0.0182803	0.0484826	0.0118177	0.139722	0.0251126	0.00147721	0.00904793	0	0.0676506	0	0	0.0692725	0	0	0	7.29488e-05	0.0339759	0.0484826	0.15154	0.172561	0.0340488
OTU210_p_Actinobacteria_	0.377296	0.0594106	0.0829331	0.103786	0	0.0332786	0	0	0.0141542	0.108622	0	0	0.00055412	0.0209493	0	0.00406984	0	0.00894925	0.0829331	0.103786	0.156609	0.0339684
OTU1210_p_Proteobacteria_	0.181735	0.121637	0	0	0.126671	0	0	0.0211431	0	0	0	0	0	0.0339211	0	0	0	0	0	0.126671	0.0211431	0.0339211
OTU846_p_Proteobacteria_g_uncultured_bacterium	0.610304	0.312786	0.224022	0.165033	0.0140356	0.137205	0.00512872	0	0.00511004	0.00206456	0	0.00139022	0.0226235	0.0293131	0	0	0.00437856	0	0.224022	0.179069	0.173522	0.0336917
OTU155_p_Actinobacteria_Ambiguous_taxa	0.200621	0.0378865	0.032786	0.0564918	0	0	0.0728855	0	0	0	0.00480573	0	0	0	0.0282459	0.00540644	0	0	0.032786	0.0564918	0.0776912	0.0336524
OTU734_p_Planctomycetes_g_uncultured_bacterium	0.384003	0.000160731	0.00635181	0.0158848	0.00888981	0.156051	0.0626237	0	0.0889862	0	0	0	0.0117429	0	0	0.033473	0	0	0.00635181	0.0247746	0.319404	0.033473
OTU420_p_Chlorobi_g_uncultured_bacterium	0.555217	0.103253	0	0	0	0.00168307	0	0.460143	0.0121307	0	0.0478897	0	0	0	0	0	0	0.0333707	0	0	0.521846	0.0333707
OTU211_p_Actinobacteria_g_uncultured_bacterium	0.390055	0.0689957	0.181495	0.0972854	0	0.0717429	0	0	0	0	0	0.00251547	0.00370494	0.032087	0	0	0.00111537	0.000109563	0.181495	0.0972854	0.0779633	0.0333119
OTU803_p_Proteobacteria_	0.27482	0.000204778	0.0251944	0.0485889	0.0267997	0.0943716	0.0381827	0	0	0	0.00843985	0	0	0.00372985	0	0	0	0.0295134	0.0251944	0.0753886	0.140994	0.0332433
OTU172_p_Actinobacteria_g_Ornithinimicrobium	0.24888	0.053913	0	0	0	0	0.00533954	0	0.165579	0	0	0	0.0452703	0	0.0326911	0	0	0	0	0	0.216189	0.0326911
OTU466_p_Chloroflexi_Ambiguous_taxa	0.240626	0.0515076	0.0233953	0.129932	0	0.0548153	0	0	0	0	0	0	0	0	0.0324831	0	0	0	0.0233953	0.129932	0.0548153	0.0324831
OTU780_p_Proteobacteria_g_uncultured	0.275062	0.203353	0.15936	0	0	0	0	0.0832563	0	0	0	0	0	0	0	0.0324457	0	0	0.15936	0	0.0832563	0.0324457
OTU681_p_Firmicutes_g_Anaerosinus	0.312514	0.00296247	0.094013	0.0249331	0.0309425	0.0451255	0.0315471	0.0527503	0.000868384	0	0	0	0	0	0.0127329	0.0116634	0.00529087	0.0026465	0.094013	0.0558756	0.130291	0.0323337
OTU664_p_Firmicutes_g_Ruminococcaceae_UCG_005	0.252848	0.0480062	0.0353291	0	0.0141671	0	0	0	0.0678756	0	0	0	0.10341	0.00944473	0	0	0.0226207	0	0.0353291	0.0141671	0.171286	0.0320655
OTU1174_p_Proteobacteria_	0.344287	0.00280486	0.0474391	0.0881419	0	0.166914	0	8.14768e-05	0.009813	0	0	0	0	0	0	0.0318978	0	0	0.0474391	0.0881419	0.176808	0.0318978
OTU273_p_Actinobacteria_	0.377557	0.00309559	0	0	0	0	0	0	0.176081	0	0.169633	0	0	0	0	0.027063	0	0.00477952	0	0	0.345714	0.0318425
OTU983_p_Proteobacteria_	0.298882	0.00129677	0	0	0	0	0.00123548	0	0.0133608	0.00238018	0.229952	0	0.0201202	0	0.000668827	0	0.0311649	0	0	0	0.267048	0.0318337
OTU9_p_Thaumarchaeota_	0.413394	0.0264128	0	0	0	0	0.178815	0.00686134	0.112727	0	0	0.0682517	0.0149294	0	0.0192702	0	0	0.0125391	0	0	0.381585	0.0318093
OTU1039_p_Proteobacteria_g_uncultured_bacterium	0.361329	0.0813754	0	0	0	0	0.0225807	0	0	0	0	0.294884	0.0121128	0.0317512	0	0	0	0	0	0	0.329578	0.0317512
OTU1251_p_Proteobacteria_g_Algiphilus	0.247977	0.0437331	0	0	0	0.00695269	0.00915958	0	0	0	0	0.170137	0.0300602	0	0	0	0	0.0316683	0	0	0.216309	0.0316683
OTU1244_p_Proteobacteria_g_uncultured_bacterium	0.427586	0.0535345	0	0	0.0027525	0	0.0361652	0	0.0469975	0.0120038	0.0246926	0.273577	0	0.0313973	0	0	0	0	0	0.0027525	0.393436	0.0313973
OTU124_p_Actinobacteria_	0.277032	0.0507153	0	0.196883	0	0.0195196	0	0	0	0	0	0	0.0292783	0	0.0172764	0.0140743	0	0	0	0.196883	0.0487979	0.0313507
OTU592_p_Firmicutes_g_Enterococcus	0.24739	0.00136032	0.0365275	0.00345412	0	0.119678	0.0156226	0	0.0224111	0.0175505	0	0.000977563	0	0	0	0.00086118	0.0303071	0	0.0365275	0.00345412	0.17624	0.0311683
OTU478_p_Chloroflexi_g_uncultured_Chloroflexi_bacterium	0.316817	0.137475	0	0.0145595	0	0.036975	0	0	0	0.0197997	0	0.214563	0	0.00168533	0	0	0.0292345	0	0	0.0145595	0.271338	0.0309198
OTU1229_p_Proteobacteria_g_Halomonas	0.271409	0.0233307	0.0497388	0	0.00300372	0.00908499	0.00324585	0.0814033	0	0.00836334	0	0.0503031	0.0354062	0.00513951	0	0	0	0.0257198	0.0497388	0.00300372	0.187807	0.0308593
OTU725_p_Parcubacteria_g_uncultured_Parcubacteria_bacterium	0.194459	0.0399984	0.01893	0	0.00945333	0	0	0	0.135825	0	0	0	0	0	0	0	0	0.0302507	0.01893	0.00945333	0.135825	0.0302507
OTU554_p_Firmicutes_g_Alicyclobacillus	0.278745	0.184778	0	0.0342112	0.102893	0.0330298	0.0655051	0.00860167	0	0	0	0.00431059	0	0	0	0	0.0301934	0	0	0.137104	0.111447	0.0301934
OTU1277_p_Proteobacteria_g_Pseudoxanthomonas	0.207433	0.060283	0.0395356	0	0	0	0	0	0	0	0	0.137918	0	0.000971006	0	0	0.0290086	0	0.0395356	0	0.137918	0.0299796
OTU302_p_Armatimonadetes_g_uncultured_soil_bacterium	0.292342	0.000296275	0	0.130545	0	0.0842756	0	0.00443451	0.032515	0	0.010643	0	0	0	0.00991882	0.0107426	0.0092677	0	0	0.130545	0.131868	0.0299291
OTU883_p_Proteobacteria_g_Gemmobacter	0.292789	0.114982	0.00198633	0	0.250704	0	0	0.00397266	0	0	0	0.00620728	0	0	0	0	0.0299191	0	0.00198633	0.250704	0.0101799	0.0299191
OTU1036_p_Proteobacteria_g_Paucimonas	0.214264	0.079444	0	0	0	0.00729261	0	0	0	0	0.00212813	0	0.174967	0.00752376	0.00843722	0.0139156	0	0	0	0	0.184388	0.0298766
OTU1110_p_Proteobacteria_g_uncultured_bacterium	0.476429	0.144802	0.120743	0.0753602	0.0105927	0.0509897	0.00189142	0.11837	0	0	0.0362921	0.032391	0	0.0297992	0	0	0	0	0.120743	0.0859529	0.239934	0.0297992
OTU920_p_Proteobacteria_g_uncultured_bacterium	0.222646	0.0108549	0	0	0.0303565	0.0683455	0.00993371	0.0559015	0	0	0	0	0.0283417	0.0201064	0	0.00789467	0	0.00176611	0	0.0303565	0.162522	0.0297671
OTU961_p_Proteobacteria_g_Candidatus_Odyssella	0.499862	0.0244214	0	0.0220115	0.0188387	0	0	0.00330424	0	0.0733058	0.276106	0.0075761	0.0689538	0	0.020684	0.00908138	0	0	0	0.0408501	0.429246	0.0297653
OTU1147_p_Proteobacteria_	0.257987	0.00533619	0.0824888	0	0.00410521	0.0962905	0	0.0293856	0.0120313	0.00156737	0.00176059	0.000716748	0	0.0296414	0	0	0	0	0.0824888	0.00410521	0.141752	0.0296414
OTU688_p_Firmicutes_	0.312102	0.0966779	0.00453243	0	0.141169	0	0	0	0	0.0439649	0	0.092929	0	0	0	0.0295066	0	0	0.00453243	0.141169	0.136894	0.0295066
OTU1289_p_Proteobacteria_g_uncultured	0.729868	0.494539	0.263267	0.143384	0.040207	0.232576	0.011627	0.00641651	0	0.00294025	0	0	0	0.0294506	0	0	0	0	0.263267	0.183591	0.253559	0.0294506
OTU41_p_Acidobacteria_g_uncultured_Acidobacteria_bacterium	0.247297	0.0553538	0.0177973	0.0997081	0.0085227	0	0.0255969	0	0	0	0	0.0216746	0.0447414	0	0.0238418	0	0	0.00541451	0.0177973	0.108231	0.0920129	0.0292563
OTU460_p_Chloroflexi_g_uncultured_bacterium	0.323788	0.0523706	0	0.0898265	0	0	0	0	0	0.20112	0	0.00364145	0	0	0	0.0292001	0	0	0	0.0898265	0.204762	0.0292001
OTU1080_p_Proteobacteria_g_OM27_clade	0.642705	0.371382	0.220576	0.112609	0.0413307	0.184678	0.0101028	0.0425111	0	0	0	0.0019072	0	0.0289903	0	0	0	0	0.220576	0.15394	0.239199	0.0289903
OTU178_p_Actinobacteria_g_Agromyces	0.682237	0.484526	0.221399	0.144448	0.0132901	0.221619	0	0.00166068	0	0.0355171	0	0.0155184	0	0.0278811	0	0.000904241	0	0	0.221399	0.157738	0.274315	0.0287854
OTU711_p_Lentisphaerae_g_uncultured_bacterium	0.300319	0.00299084	0.0966369	0	0.0575685	0.0341078	0	0.0797765	0.0016197	0.00191965	0	0	0	0	0	0.0265747	0	0.00211553	0.0966369	0.0575685	0.117424	0.0286903
OTU398_p_Chlamydiae_Ambiguous_taxa	0.3047	0.00752835	0	0	0	0	0.0133302	0	0.179737	0.0224125	0.0210902	0	0.0395294	0.0286005	0	0	0	0	0	0	0.2761	0.0286005
OTU347_p_Bacteroidetes_g_Chitinophaga	0.561024	0.219966	0.216985	0.0696471	0.0464056	0.107207	0.0230768	0.0692025	0	0	0	0	0	0.0283368	0.0001634	0	0	0	0.216985	0.116053	0.199486	0.0285002
OTU740_p_Planctomycetes_g_uncultured	0.351526	0.0302733	0.146433	0.0927237	0	0.05172	0.00245868	0.01415	0	0.011836	0	0	0.00370565	0	0.0216276	0.00687157	0	0	0.146433	0.0927237	0.0838703	0.0284992
OTU1111_p_Proteobacteria_	0.256607	0.108499	0.1219	0.0825792	0.0236556	0	0	0	0	0	0	0	0	0	0.00907247	0.0193999	0	0	0.1219	0.106235	0	0.0284723
OTU1302_p_SHA_109_	0.362703	0.0450877	0.158549	0.100468	0	0.0435387	0.00765054	0.015339	0	0.00873497	0	0	0	0.00342557	0	0.0234994	0.00149832	0	0.158549	0.100468	0.0752632	0.0284233
OTU886_p_Proteobacteria_g_Rubellimicrobium	0.38784	0.0328262	0.0752952	0.163234	0.0216539	0.0474096	0.000339099	0	0.050853	0	0	0	0.000654871	0	0.018473	0.00459522	0.00533198	0	0.0752952	0.184888	0.0992566	0.0284002
OTU839_p_Proteobacteria_g_Methylobacterium	0.209315	0.107272	0	0	0	0.0343508	0	0	0.146738	0	0	0	0	0.0282262	0	0	0	0	0	0	0.181089	0.0282262
OTU429_p_Chloroflexi_g_uncultured_bacterium	0.318934	0.0163906	0.0268186	0.116345	0.0066104	0.0194111	0.00341307	0	0	0.0290707	0	0	0.0891684	0.00698504	0	0.0107836	0	0.0103279	0.0268186	0.122955	0.141063	0.0280965
OTU612_p_Firmicutes_g_Clostridium_sensu_stricto_6	0.175991	0.0352632	0.0919666	0	0	0	0	0	0	0	0	0	0.0560163	0	0.0280082	0	0	0	0.0919666	0	0.0560163	0.0280082
OTU1357_p_Verrucomicrobia_Ambiguous_taxa	0.408845	0.0781582	0.0507106	0	0.150887	0.105604	0	0	0	0.0555955	0.0181688	0	0	0.00275976	0	0	0	0.0251193	0.0507106	0.150887	0.179368	0.027879
OTU1086_p_Proteobacteria_g_Desulfobulbus	0.19339	0.333828	0	0.16572	0	0	0	0	0	0	0	0	0	0.0101032	0	0	0.0175671	0	0	0.16572	0	0.0276703
OTU1067_p_Proteobacteria_g_uncultured_bacterium	0.494246	0.227504	0.213179	0.0705545	0.02887	0.0794652	0	0.0617455	0.00255484	0.00280323	0	0.00748734	0	0.0275858	0	0	0	0	0.213179	0.0994245	0.154056	0.0275858
OTU583_p_Firmicutes_g_uncultured	0.258236	0.114078	0	0	0	0.0386497	0	0.00585953	0	0	0.00106648	0.185251	0	0	0	0.0274091	0	0	0	0	0.230827	0.0274091
OTU424_p_Chloroflexi_g_Anaerolinea	0.283261	0.0265079	0.0385114	0	0.128582	0	0	0	0	0.0576389	0	0	0.0311244	0	0	0	0	0.0274039	0.0385114	0.128582	0.0887633	0.0274039
OTU494_p_Chloroflexi_g_uncultured_bacterium	0.385866	0.0365087	0	0.0226484	0.00713792	0	0.0110015	0.0185139	0.0502261	0.183651	0	0.0326814	0.0327836	0	0	0.0272227	0	0	0	0.0297864	0.328857	0.0272227
OTU65_p_Acidobacteria_g_Candidatus_Solibacter	0.69928	0.46929	0.136655	0.192778	0.0285151	0.226983	0.0159801	0.065961	0.00374593	0	0.00167001	0	0	0.0269915	0	0	0	0	0.136655	0.221293	0.31434	0.0269915
OTU54_p_Acidobacteria_g_uncultured_bacterium	0.312289	0.00534019	0.0256567	0.0154916	0	0.0367442	0.126215	0.0472131	0.00357194	0.0262485	0	0	0.00426996	0.0268779	0	0	0	0	0.0256567	0.0154916	0.244263	0.0268779
OTU735_p_Planctomycetes_g_AKYG587	0.53325	0.206813	0.0542831	0.101296	0.0886729	0.065957	0.0170074	0.0787372	0	0.0217712	0.000158498	0	0.0785405	0.0268259	0	0	0	0	0.0542831	0.189969	0.262172	0.0268259
OTU233_p_Actinobacteria_	0.539254	0.00853459	0	0	0	0	0.00326394	0.483442	0.00446275	0.0214429	0	0	0	0.00572127	0	0	0.020921	0	0	0	0.512612	0.0266423
OTU731_p_Planctomycetes_	0.309444	0.367959	0	0.0425605	0.0579374	0	0	0	0	0	0	0	0.182507	0	0	0	0	0.0264387	0	0.100498	0.182507	0.0264387
OTU637_p_Firmicutes_g_Lachnospiraceae_NK4A136_group	0.363807	0.027388	0.0704008	0	0.0490944	0	0.0508409	0.041636	0.0906026	0	0.0290125	0.00600251	0	0	0.0262167	0	0	0	0.0704008	0.0490944	0.218095	0.0262167
OTU1270_p_Proteobacteria_g_Arenimonas	0.453627	0.0722099	0.0942505	0.0544518	0	0.177544	0	0.10124	0	0	0	0	0	0	0	0.0261406	0	0	0.0942505	0.0544518	0.278784	0.0261406
OTU1172_p_Proteobacteria_g_Sulfurimonas	0.123813	0.0258814	0.0502806	0	0	0	0	0.0295533	0.00603381	0	0	0	0.0118213	0	0	0.0143024	0	0.0118213	0.0502806	0	0.0474085	0.0261237
OTU26_p_Acidobacteria_	0.750819	0.529284	0.305096	0.128052	0.0608389	0.202242	0.00706274	0.0184272	0	0	0	0	0.00347063	0.0256291	0	0	0	0	0.305096	0.188891	0.231203	0.0256291
OTU64_p_Acidobacteria_g_Bryobacter	0.297721	0.0186137	0.052868	0.134497	0.000521031	0.0550283	0	0	0	0	0	0.000984528	0.0282294	0.0244739	0.00111951	0	0	0	0.052868	0.135018	0.0842423	0.0255934
OTU1218_p_Proteobacteria_g_uncultured	0.398617	0.0243463	0.00482085	0.00869837	0.0303695	0.14786	0	0.139022	0	0	0.04096	0.00153162	0	0.0057334	0	0	0.0196206	0	0.00482085	0.0390679	0.329374	0.025354
OTU1341_p_Verrucomicrobia_g_Chthoniobacter	0.438769	0.0684283	0.180711	0.0603516	0.029345	0.0379456	0.0158645	0.0855706	0	0	0.00368369	0	0	0.025297	0	0	0	0	0.180711	0.0896967	0.143064	0.025297
OTU1234_p_Proteobacteria_g_Acinetobacter	0.254925	0.0549825	0.0388139	0.00303583	0	0	0	0	0.0866265	0.0061833	0	0.0948744	0.000135354	0	0	0	0	0.0252554	0.0388139	0.00303583	0.18782	0.0252554
OTU36_p_Acidobacteria_g_uncultured_bacterium	0.470196	0.210132	0.151485	0.143478	0.0350772	0.0180693	0	0.0169965	0	0.0683275	0.00213663	0	0.00957825	0.018259	0	0	0.00678877	0	0.151485	0.178555	0.115108	0.0250477
OTU35_p_Acidobacteria_g_uncultured	0.669343	0.45161	0.187683	0.222947	0.0213027	0.185665	0.00982942	0.0154818	0	0.000981725	0	0	0.000441394	0.024022	0	0.000989471	0	0	0.187683	0.24425	0.212399	0.0250115
OTU1204_p_Proteobacteria_	0.297524	0.0619026	0	0	0	0	0	0.155612	0.0851594	0.0164731	0.0154455	0	0	0	0.0126697	0.0121648	0	0	0	0	0.27269	0.0248344
OTU538_p_Deinococcus_Thermus_g_Deinococcus	0.211379	0.0390355	0	0.0177263	0	0	0.0134486	0	0.0545623	0.0207949	0	0.0800811	0	0.0177263	0	0	0.00432807	0.00271144	0	0.0177263	0.168887	0.0247658
OTU430_p_Chloroflexi_g_Litorilinea	0.535541	0.210334	0.102998	0.138874	0.0548131	0.0148528	0	0.0035878	0	0.0411294	0	0	0.154581	0.00833448	0	0	0.0163708	0	0.102998	0.193687	0.214151	0.0247053
OTU1239_p_Proteobacteria_g_uncultured_bacterium	0.308255	0.0885631	0.0619748	0	0	0.00303472	0	0.031088	0	0	0	0	0.187658	0.0244999	0	0	0	0	0.0619748	0	0.221781	0.0244999
OTU880_p_Proteobacteria_	0.465355	0.116447	0.19619	0.0878049	0	0.140415	0.00847033	0	0	0	0.00527906	0	0.00277932	0.0216161	0	0	0.00203104	0.000769124	0.19619	0.0878049	0.156944	0.0244163
OTU11_p_Thaumarchaeota_g_uncultured_archaeon	0.393279	0.0992644	0.156443	0.0820426	0.025709	0.031329	0.0177011	0.0532182	0	0.0032166	0	0	0	0.0207158	0.000599454	0	0.0023044	0	0.156443	0.107752	0.105465	0.0236197
OTU715_p_Microgenomates_g_uncultured_Microgenomates_bacterium	0.330435	0.0574441	0.0625916	0.17508	0.000513199	0.0217913	0	0.0330616	0	0.0109898	0	0	0.00286252	0.00276757	0.0207784	0	0	0	0.0625916	0.175593	0.0687051	0.0235459
OTU489_p_Chloroflexi_	0.33964	0.00437816	0.0889631	0.154178	0	0.00131298	0	0.0717066	0	0	0	0	0	0.0234792	0	0	0	0	0.0889631	0.154178	0.0730196	0.0234792
OTU464_p_Chloroflexi_g_uncultured_bacterium	0.28373	0.219193	0	0	0	0	0.000846428	0.248668	0	0	0	0.0107651	0	0	0.0234507	0	0	0	0	0	0.260279	0.0234507
OTU312_p_Bacteroidetes_g_Alistipes	0.262185	0.0293008	0.0709494	0.0039709	0.00305316	0.0773109	0.0153656	0	0.0605958	0	0.00247738	0	0.00509509	0	0	0.0233665	0	0	0.0709494	0.00702406	0.160845	0.0233665
OTU690_p_Fusobacteria_g_Fusobacterium	0.24741	0.0845194	0	0.00499598	0.00570552	0	0	0.202863	0.00131132	0	0.00917564	0	0	0.01619	0	0	0.00716847	0	0	0.0107015	0.21335	0.0233585
OTU38_p_Acidobacteria_g_uncultured_Acidobacteria_bacterium	0.555029	0.28268	0.16354	0.172532	0.0137873	0.135515	0.00304565	0.037862	0	0.000401349	0	0.00191693	0.00307767	0.0173631	0	0.00110497	0.00488241	0	0.16354	0.18632	0.181819	0.0233505
OTU315_p_Bacteroidetes_g_Adhaeribacter	0.268685	0.0184408	0.0985318	0.0469845	0.0194467	0.0700189	0	0.00604897	0	0.00436751	0	0	0	0.0229668	0.000320261	0	0	0	0.0985318	0.0664312	0.0804354	0.023287
OTU208_p_Actinobacteria_g_uncultured	0.406547	0.0304333	0.032238	0.0141298	0.103118	0.0240078	0.0120688	0	0.171864	0.0191162	0.00683835	0	0	0	0	0	0	0.0231663	0.032238	0.117248	0.233895	0.0231663
OTU132_p_Actinobacteria_g_Nocardia	0.291774	0.00219247	0.0809606	0.110078	0.00275259	0.0516053	0	0.0216884	0	0	7.92258e-05	0	0.00147949	0.00117012	0	0.0058555	0	0.0161048	0.0809606	0.112831	0.0748524	0.0231304
OTU639_p_Firmicutes_g_Marvinbryantia	0.199841	0.123056	0	0	0.120262	0	0	0	0.0428318	0	0	0	0.0136389	0.0137384	0	0	0	0.00937011	0	0.120262	0.0564707	0.0231086
OTU936_p_Proteobacteria_g_Phaeospirillum	0.212738	0.00902627	0.0620143	0.00704553	0.0649923	0.0493187	0.00352277	0.00287363	0	0	0	0	0	0	0	0	0.0229712	0	0.0620143	0.0720378	0.0557151	0.0229712
OTU1274_p_Proteobacteria_g_Lysobacter	0.646043	0.401211	0.152405	0.205066	0.0294939	0.177847	0.024591	0.0287101	0	0	0	0	0.00501963	0.0229096	0	0	0	0	0.152405	0.23456	0.236168	0.0229096
OTU1094_p_Proteobacteria_	0.288431	0.00273334	0.0679675	0.0240193	0.0080556	0.0557013	0.00710617	0	0	0.00408771	0	0.0986922	0	0	0	0	0.0228014	0	0.0679675	0.0320749	0.165587	0.0228014
OTU490_p_Chloroflexi_Ambiguous_taxa	0.191192	0.0387705	0.0278611	0.117783	0	0	0	0	0	0.0227738	0	0	0	0.0227738	0	0	0	0	0.0278611	0.117783	0.0227738	0.0227738
OTU836_p_Proteobacteria_g_uncultured_bacterium	0.324176	0.0455266	0.0609651	0.14113	0	0.0648835	0	0.0220443	0	0.0108515	0	0	0.00154056	0.00931168	0	0.0134493	0	0	0.0609651	0.14113	0.0993199	0.022761
OTU1105_p_Proteobacteria_g_uncultured_bacterium	0.222982	0.0229759	0	0.0289891	0	0.11766	0.0537617	0	0	0	0	0	0	0.0225714	0	0	0	0	0	0.0289891	0.171421	0.0225714
OTU747_p_Planctomycetes_g_uncultured_planctomycete	0.274477	0.00523422	0.131399	0	0.00266184	0.0389599	0	0.0769231	0	0.000469719	0	0	0.00187174	0.0118219	0	0.0103699	0	0	0.131399	0.00266184	0.118224	0.0221918
OTU635_p_Firmicutes_g_Lachnoclostridium	0.265564	0.12043	0.133463	0	0	0.110127	0	0	0	0	0	0	0	0	0	0	0	0.0219738	0.133463	0	0.110127	0.0219738
OTU748_p_Planctomycetes_	0.425883	0.00147759	0	0.0109578	0.0335822	0.0541716	0.0350611	0	0	0	0	0.248204	0.0219597	0.0151192	0	0.0068271	0	0	0	0.04454	0.359397	0.0219463
OTU879_p_Proteobacteria_g_Variibacter	0.375607	0.00796612	0.0279777	0	0.0485699	0.0401273	0.019927	0.186866	0	0.00164672	0.0286967	0	0	0	0.0142261	0	0.00756959	0	0.0279777	0.0485699	0.277264	0.0217957
OTU1213_p_Proteobacteria_g_Diplorickettsia	0.274345	1.1115e-05	0.0257398	0.033427	0.0113861	0.0555724	0	0	0	0.00187191	0	0	0.124554	0	0	0.00238764	0.000305166	0.0191012	0.0257398	0.0448131	0.181998	0.021794
OTU682_p_Firmicutes_g_Anaerospora	0.428776	0.484182	0	0	0	0	0.407006	0	0	0	0	0	0	0	0	0	0.0030554	0.0187143	0	0	0.407006	0.0217697
OTU285_p_Actinobacteria_	0.382138	0.00171513	0.0692151	0.0604089	0	0.00546495	0.0117323	0.000118015	0	0	0.0295675	0.183899	0	0.0217323	0	0	0	0	0.0692151	0.0604089	0.230782	0.0217323
OTU1127_p_Proteobacteria_g_Pseudenhygromyxa	0.532425	0.0696305	0.125979	0.0668795	0.0901489	0.0946273	0	0	0	0.0370242	0.015331	0.0807054	0	0.0217291	0	0	0	0	0.125979	0.157028	0.227688	0.0217291
OTU432_p_Chloroflexi_g_uncultured_bacterium	0.269249	0.0128046	0.0904095	0	0.000354879	0.152081	0	0	0.00486739	0	0	0	0	0	0	0	0	0.0215359	0.0904095	0.000354879	0.156949	0.0215359
OTU475_p_Chloroflexi_g_uncultured_bacterium	0.269882	0.0187732	0.0998813	0	0.0546003	0.0541464	0.0159251	0.00360213	0	0.0104326	0.00982801	0	0	0.021466	0	0	0	0	0.0998813	0.0546003	0.0939342	0.021466
OTU99_p_Acidobacteria_	0.193245	0.0408122	0.0895192	0	0	0	0	0.0422158	0	0.0404018	0	0	0	0	0	0.0211079	0	0	0.0895192	0	0.0826176	0.0211079
OTU1288_p_Proteobacteria_g_Steroidobacter	0.769862	0.639832	0.323976	0.203866	0.0225073	0.142919	0.00431282	0.0136609	0.0135962	0.00203802	0	0	0.0219833	0.021003	0	0	0	0	0.323976	0.226373	0.19851	0.021003
OTU1331_p_Verrucomicrobia_g_uncultured_Verrucomicrobia_bacterium	0.222832	0.0235208	0.0530632	0.0369424	0	0.0521845	0	0	0	0	0.0565262	0.00315371	0	0	0	0	0	0.0209616	0.0530632	0.0369424	0.111864	0.0209616
OTU575_p_Firmicutes_g_Domibacillus	0.361611	0.0073625	0	0.0139076	0	0	0	0.104501	0	0.018512	0.0672964	0.0336933	0.102892	0	0	0	0	0.0208079	0	0.0139076	0.326895	0.0208079
OTU105_p_Acidobacteria_	0.268403	0.0128534	0.0326047	0.035429	0	0.109269	0	0.0107455	0.059761	0	0	0	0	0.0205935	0	0	0	0	0.0326047	0.035429	0.179776	0.0205935
OTU1009_p_Proteobacteria_	0.400277	0.00880616	0.0528387	0.0585734	0	0.141037	0	0.127086	0	0	0.000165551	0	0	0.00618741	0	0	0	0.0143888	0.0528387	0.0585734	0.268288	0.0205762
OTU1264_p_Proteobacteria_g_uncultured_bacterium	0.667107	0.482313	0.266382	0.132065	0.00907582	0.183102	0.0247729	0.0219434	0	0.00823789	0	0	0.00104733	0.0200947	0	0.000386559	0	0	0.266382	0.141141	0.239103	0.0204813
OTU215_p_Actinobacteria_g_Kribbella	0.553574	0.213397	0.0569457	0.00267519	0.0371585	0.111946	0	0	0.185274	0.0761114	0	0.063096	0	0.00263695	0.000829196	0	0.0169015	0	0.0569457	0.0398337	0.436427	0.0203676
OTU702_p_Hydrogenedentes_	0.199966	0.0266971	0	0.0495953	0	0	0	0	0	0.0709862	0	0.0137853	0.0453171	0	0	0	0	0.0202818	0	0.0495953	0.130089	0.0202818
OTU1189_p_Proteobacteria_g_Acidiferrobacter	0.512213	0.249971	0.217314	0.0758683	0.0168955	0.121226	0.0272478	0.0156798	0	0	0	0.0110399	0.00668967	0.0202518	0	0	0	0	0.217314	0.0927638	0.181883	0.0202518
OTU1081_p_Proteobacteria_g_Desulfatiglans	0.326165	0.000711491	0.116817	0.0680612	0.0139505	0.0862823	0	0	0	0.0208907	0	0	0	0	0	0.0201634	0	0	0.116817	0.0820117	0.107173	0.0201634
OTU60_p_Acidobacteria_g_uncultured_bacterium	0.455241	0.094876	0.0246525	0.039975	0.0138648	0.139294	0.196375	0	0	0	0	0.020969	0	0	0.0180043	0	0	0.00210586	0.0246525	0.0538397	0.356638	0.0201102
OTU964_p_Proteobacteria_g_uncultured_bacterium	0.429634	0.000758653	0	0	0	0	0	0.313565	0.026344	0	0.0691141	0	0.000532103	0	0	0	0	0.0200778	0	0	0.409556	0.0200778
OTU196_p_Actinobacteria_g_Allocatelliglobosispora	0.37541	0.0706321	0.0448186	0.196933	0	0.0920317	0.0159518	0.00103068	0	0.00313122	0	0.00174054	0	0.0197726	0	0	0	0	0.0448186	0.196933	0.113886	0.0197726
OTU1321_p_TM6_g_uncultured_dee_p_sea_bacterium	0.276228	0.0369679	0	0.087436	0	0.00830303	0	0.0108448	0.125054	0.00830303	0	0.0166061	0	0	0	0	0.0196813	0	0	0.087436	0.169111	0.0196813
OTU287_p_Actinobacteria_	0.431041	0.109511	0.11305	0.0463661	0.0453885	0.125437	0.0290471	0.0278723	0	0.0130554	0	0.0116124	0	0.0107044	0	0.00850734	0	0	0.11305	0.0917546	0.207025	0.0192117
OTU259_p_Actinobacteria_g_uncultured_bacterium	0.25787	0.0382946	0.114509	0	0.004887	0	0.0348536	0	0	0	0	0.0185125	0.0659527	0	0.0191557	0	0	0	0.114509	0.004887	0.119319	0.0191557
OTU890_p_Proteobacteria_Ambiguous_taxa	0.208225	0.0347681	0.0984155	0.0225899	0.0681465	0	0	0	0	0	0	0	0	0	0	0	0.0190729	0	0.0984155	0.0907364	0	0.0190729
OTU68_p_Acidobacteria_g_uncultured_Acidobacteria_bacterium	0.237131	0.154614	0	0	0	0.0151942	0	0.173133	0.0298888	0	0	0	0	0.016083	0.00283186	0	0	0	0	0	0.218216	0.0189149
OTU560_p_Firmicutes_g_Fictibacillus	0.293757	0.0572399	0	0.146879	0	0.127965	0	0	0	0	0	0	0	0.018914	0	0	0	0	0	0.146879	0.127965	0.018914
OTU256_p_Actinobacteria_g_uncultured_Micromonospora_sp.	0.147758	0.0265389	0.0515836	0.0247953	0.0291862	0	0	0	0	0	0	0	0.0235685	0.00316399	0	0.0154604	0	0	0.0515836	0.0539815	0.0235685	0.0186244
OTU1259_p_Proteobacteria_g_Polycyclovorans	0.25695	0.0194788	0.0510216	0.0948239	0	0.0520828	0	0.0375548	0	0	0	0	0.00290511	0.00164149	0.00293266	0.0139881	0	0	0.0510216	0.0948239	0.0925427	0.0185622
OTU561_p_Firmicutes_g_Geobacillus	0.361573	0.0028139	0.0954304	0	0.014412	0.0409257	0.11518	0.0300204	0.0471841	0	0	0	0	0	0	0	0.000254195	0.018167	0.0954304	0.014412	0.23331	0.0184212
OTU1016_p_Proteobacteria_g_Methylibium	0.268095	0.0120846	0	0.0181891	0.00698538	0.0367118	0	0.125181	0	0	0.0626926	0	0	0	0	0.000647853	0	0.0176879	0	0.0251745	0.224585	0.0183357
OTU189_p_Actinobacteria_	0.359779	0.000134651	0.0824679	0.0569051	0.00401163	0.147719	0	0	0	0	0	0.0503945	0	0.0014905	0.0115595	0.005231	0	0	0.0824679	0.0609167	0.198113	0.018281
OTU842_p_Proteobacteria_	0.271134	0.00119998	0.0543027	0.0412745	0.042862	0.0660789	0.0323364	0	0	0	0	0.0160236	0	0.018256	0	0	0	0	0.0543027	0.0841366	0.114439	0.018256
OTU1186_p_Proteobacteria_g_Haliea	0.657599	0.404842	0.194552	0.250652	0.0111754	0.0859274	0.034436	0.0165283	0.000732843	0.0018597	0	0	0.0435672	0.0165441	0	0	0	0.00162324	0.194552	0.261828	0.183051	0.0181673
OTU557_p_Firmicutes_g_Aeribacillus	0.30669	0.0733504	0	0	0	0	0	0	0	0	0	0.288649	0	0.0180406	0	0	0	0	0	0	0.288649	0.0180406
OTU254_p_Actinobacteria_g_uncultured_actinobacterium	0.463252	0.000133847	0.0398281	0.0708381	0	0.0191439	0	0.285756	0.0123879	0	0	0	0.017282	0	0.0175953	0.000420579	0	0	0.0398281	0.0708381	0.33457	0.0180159
OTU123_p_Actinobacteria_g_uncultured_bacterium	0.479269	0.0556335	0.209284	0.0682989	0	0.0395268	0.115579	0.017287	0	0.00046367	0.0110489	0	0	0.0177132	0	0	6.74803e-05	0	0.209284	0.0682989	0.183906	0.0177806
OTU98_p_Acidobacteria_g_uncultured_bacterium	0.375293	0.0197227	0.119962	0.0217192	0.021982	0.0564855	0.0225024	0.109832	0.00172798	0	0	0	0.00338953	0	0.0176925	0	0	0	0.119962	0.0437011	0.193938	0.0176925
OTU563_p_Firmicutes_g_Paucisalibacillus	0.1834	0.100231	0.0270173	0.0324127	0.0226375	0	0.0456832	0.0217922	0	0.016223	0	0	0	0.0176336	0	0	0	0	0.0270173	0.0550502	0.0836985	0.0176336
OTU750_p_Planctomycetes_g_uncultured_bacterium	0.32964	0.0252508	0.115583	0.046199	0	0.0847141	0.00956053	0.0374676	0	0.00761142	0	0.0111885	0	0.013305	0.00401164	0	0	0	0.115583	0.046199	0.150542	0.0173167
OTU453_p_Chloroflexi_g_uncultured_bacterium	0.741341	0.625305	0.182532	0.116308	0.0216232	0.287125	0.0042872	0.00163446	0.00668467	0.0622226	0	0.042024	0	0.0125055	0.00314312	0	0.00125175	0	0.182532	0.137931	0.403978	0.0169004
OTU1098_p_Proteobacteria_g_uncultured_bacterium	0.630104	0.513914	0.20329	0.186921	0.0046634	0.169686	0.0346487	0.00601899	0.00801256	0	0	0	0	0.0168627	0	0	0	0	0.20329	0.191585	0.218366	0.0168627
OTU959_p_Proteobacteria_g_Candidatus_Captivus	0.425169	4.82771e-05	0	0	0	0	0	0.142019	0	0	0.248437	0.0178785	0	0.00709644	0	0	0	0.00973839	0	0	0.408334	0.0168348
OTU487_p_Chloroflexi_	0.166316	0.0324064	0.0766387	0.0416277	0.00645258	0	0	0	0.0022664	0.0225423	0	0	0	0	0	0	0.0167881	0	0.0766387	0.0480803	0.0248087	0.0167881
OTU810_p_Proteobacteria_g_Afipia	0.438742	0.000287511	0	0	0.255054	0.00380607	0.0176314	0	0.126378	0	0.00144388	0.0178275	0	0	0	0	0.0166007	0	0	0.255054	0.167087	0.0166007
OTU440_p_Chloroflexi_	0.124499	0.0266683	0	0.107899	0	0	0	0	0	0	0	0	0	0.0165999	0	0	0	0	0	0.107899	0	0.0165999
OTU1163_p_Proteobacteria_g_uncultured_bacterium	0.328552	0.0852846	0.15343	0.0813674	0.0123741	0.0263737	0.0105115	0.0259506	0	0	0.00217026	0	0	0.0163746	0	0	0	0	0.15343	0.0937415	0.065006	0.0163746
OTU656_p_Firmicutes_g_Anaerobacterium	0.378148	0.0144746	0	0.01393	0	0.108186	0.226018	0	0	0.0137315	0	0	0	0	0	0.016282	0	0	0	0.01393	0.347936	0.016282
OTU630_p_Firmicutes_g_Lutispora	0.220763	0.0184917	0.0916346	0.0758076	0.0039466	0.00321077	0	0	0.01363	0	0	0	0.0163033	0.0106587	0	0.00557118	0	0	0.0916346	0.0797542	0.0331441	0.0162299
OTU947_p_Proteobacteria_	0.249281	0.0284655	0.103426	0.0356959	0	0.0220688	0.0371205	0.0225448	0	0.0124106	0	0	0	0.0128109	0	0	0.00320273	0	0.103426	0.0356959	0.0941447	0.0160136
OTU1004_p_Proteobacteria_g_Cupriavidus	0.337361	0.0317129	0	0	0	0.038451	0	0.21286	0	0.0250041	0.0450324	0	0	0	0	0	0.00777265	0.00824046	0	0	0.321348	0.0160131
OTU1279_p_Proteobacteria_g_Rudaea	0.359417	0.010643	0.120664	0.0865339	0	0	0	0	0.125469	0.00326323	0	0	0.00753456	0	0.00324053	0.00172895	0.00748175	0.00350096	0.120664	0.0865339	0.136267	0.0159522
OTU29_p_Acidobacteria_g_Acidobacterium	0.488691	0.096968	0.0685921	0.027564	0.0151642	0.151743	0.129804	0.0790032	0	0	0	0.000882172	0	0	0	0.0159388	0	0	0.0685921	0.0427283	0.361432	0.0159388
OTU1365_p_Verrucomicrobia_g_uncultured	0.590687	0.338381	0.206012	0.113372	0.0534076	0.12849	0.032742	0.0268301	0.00360973	0	0	0.0103256	0	0.0142702	0	0	0	0.00162717	0.206012	0.16678	0.201998	0.0158974
OTU1013_p_Proteobacteria_g_Caenimonas	0.549476	0.210622	0.207955	0.0839703	0	0.172486	0.0178934	0.0427019	0.00022242	0.00839228	0	0	0	0.0155399	0	0	0.00031528	0	0.207955	0.0839703	0.241696	0.0158552
OTU909_p_Proteobacteria_g_uncultured_bacterium	0.251324	0.0230594	0.0534129	0.097467	0.00938546	0.0550778	0.0201824	0	0	0	0	0	0	0.0157454	5.3346e-05	0	0	0	0.0534129	0.106852	0.0752602	0.0157988
OTU1233_p_Proteobacteria_g_Aggregatibacter	0.271692	0.0676518	0	0	0.0483623	0	0.0829591	0.0312919	0	0	0.0933233	0	0	0	0	0.0157553	0	0	0	0.0483623	0.207574	0.0157553
OTU1097_p_Proteobacteria_Ambiguous_taxa	0.357483	0.0764288	0.110166	0.0283915	0.0497753	0.0770907	0.0069122	0.0567967	0.00111343	0	0.0118501	0	0	0	0.0153872	0	0	0	0.110166	0.0781668	0.153763	0.0153872
OTU232_p_Actinobacteria_g_Saccharopolyspora	0.316835	0.152196	0	0	0.193553	0.0889723	0	0.0189933	0	0	0	0	0	0.0153159	0	0	0	0	0	0.193553	0.107966	0.0153159
OTU549_p_Elusimicrobia_g_uncultured_bacterium	0.252171	0.0739726	0.0661325	0.0595877	0.0883374	0	0	0	0	0.022925	0	0	0	0	0	0.0144947	0.000694224	0	0.0661325	0.147925	0.022925	0.0151889
OTU57_p_Acidobacteria_	0.256743	0.00695393	0.0716069	0	0	0.131909	0.0132663	0.0233133	0.000656797	0	0	0	0.000914037	0.00588789	0.00355157	0.00348074	0	0.00215611	0.0716069	0	0.17006	0.0150763
OTU1142_p_Proteobacteria_g_Sandaracinus	0.614233	0.290558	0.121446	0.0526584	0.18816	0.1367	0.0662668	0.0120473	0.00355499	0.0184033	0	0	0	0.014996	0	0	0	0	0.121446	0.240819	0.236972	0.014996
OTU1207_p_Proteobacteria_Ambiguous_taxa	0.454805	0.0338867	0.103524	0.1444	0.00920061	0.16749	0	0	0	0	0.000734641	0.000725514	0.0137385	0.0112267	0.00333056	0.000434194	0	0	0.103524	0.153601	0.182688	0.0149915
OTU670_p_Firmicutes_g_Sporobacter	0.50358	0.054624	0	0	0.10152	0	0	0	0.0185645	0	0.158538	0.209239	0.000884422	0.0148343	0	0	0	0	0	0.10152	0.387226	0.0148343
OTU766_p_Planctomycetes_Ambiguous_taxa	0.469241	0.0430961	0.00148878	0	0	0.00116614	0	0	0	0	0	0.0971202	0.354696	0	0	0.0147691	0	0	0.00148878	0	0.452983	0.0147691
OTU1281_p_Proteobacteria_g_Stenotrophomonas	0.26074	0.0507514	0.008078	0	0.036369	0	0	0	0.11965	0.0113957	0	0.0706209	0	0	0.010602	0	0.000821827	0.00320189	0.008078	0.036369	0.201667	0.0146257
OTU994_p_Proteobacteria_	0.370413	0.0198144	0.0708086	0.105129	0.0143474	0.0365641	0.00557827	0.122308	0	0.00108615	0	0	0	0	0.0139098	0	0	0.000681166	0.0708086	0.119477	0.165537	0.014591
OTU1055_p_Proteobacteria_g_Azonexus	0.146016	0.0238305	0.0200948	0.0189128	0	0	0	0.0289602	0	0	0.0257424	0.0378256	0	0	0	0	0.0144801	0	0.0200948	0.0189128	0.0925282	0.0144801
OTU499_p_Chloroflexi_g_uncultured_Chloroflexi_bacterium	0.26383	0.0325904	0.0192698	0.0385396	0.0455511	0.0147534	0	0	0.0578735	0	0	0	0.0733908	0	0	0	0	0.0144523	0.0192698	0.0840907	0.146018	0.0144523
OTU1327_p_Verrucomicrobia_	0.468452	0.20614	0.185177	0.125199	0.0177108	0.0829296	0	0.0430524	0	0	0	0	0	0.0143835	0	0	0	0	0.185177	0.14291	0.125982	0.0143835
OTU451_p_Chloroflexi_	0.552634	0.251279	0.122491	0.107237	0.0308173	0.183476	0.00353399	0.0450729	0	0	0	0.044857	0.000786357	0.0143626	0	0	0	0	0.122491	0.138054	0.277726	0.0143626
OTU1077_p_Proteobacteria_g_Peredibacter	0.580128	0.337551	0.194862	0.259393	0.00976461	0.0679679	0	0.0183257	0.00371633	0	0	0	0.0117932	0.0136404	0	0	0.000664929	0	0.194862	0.269158	0.101803	0.0143054
OTU187_p_Actinobacteria_g_Rothia	0.31403	0.0141555	0.0439832	0.0140649	0.0594258	0.0529677	0.0809125	0.0373566	0.0105839	0.000610166	0	0	0	0.0122203	0	0	0.00190521	0	0.0439832	0.0734907	0.182431	0.0141255
OTU227_p_Actinobacteria_g_Amycolatopsis	0.558178	0.246229	0.124237	0.0447863	0.0192419	0.0912018	0.010793	0.253868	0	0	0	0	0	0	0.0011626	0	0.0123915	0.000495995	0.124237	0.0640282	0.355863	0.0140501
OTU1005_p_Proteobacteria_g_Lautropia	0.303394	0.000629042	0.12764	0.112311	0	0.011078	0.00139826	0.0208102	0	0	0	0.0161573	0	0	0.00976615	0.00423254	0	0	0.12764	0.112311	0.0494438	0.0139987
OTU855_p_Proteobacteria_	0.487909	0.0306568	0	0.00108131	0	0	0.190249	0	0	0	0.282788	0	0	0.0137903	0	0	0	0	0	0.00108131	0.473037	0.0137903
OTU84_p_Acidobacteria_Ambiguous_taxa	0.649418	0.415017	0.181827	0.075548	0.0308211	0.204055	0	0	0.0167173	0.0973334	0	0.0283248	0.00102831	0.00183304	0	0	0.0119298	0	0.181827	0.106369	0.347459	0.0137629
OTU925_p_Proteobacteria_Ambiguous_taxa	0.647602	0.38518	0.190163	0.133053	0.0349941	0.204511	0	0.0280359	0.0197327	0.0234472	0	0	0	0.00991915	0	0.00374581	0	0	0.190163	0.168047	0.275727	0.013665
OTU431_p_Chloroflexi_g_uncultured	0.395717	0.0838065	0.089458	0.0587934	0.0283185	0.143332	0	0.0134569	0.0143013	0.0245985	0.00051587	0.00952339	0	0	0.0134192	0	0	0	0.089458	0.0871119	0.205727	0.0134192
OTU1334_p_Verrucomicrobia_	0.261831	0.0322268	0	0	0.0483261	0.00710786	0	0.186164	0	0	0.00681806	0	0	0	0.0134155	0	0	0	0	0.0483261	0.20009	0.0134155
OTU205_p_Actinobacteria_g_Plantactinospora	0.206631	0.03014	0	0	0.0466326	0	0	0	0.0413445	0.0586959	0	0	0.0468424	0	0	0	0.0131159	0	0	0.0466326	0.146883	0.0131159
OTU957_p_Proteobacteria_g_Rickettsia	0.220492	0.0684161	0.0194095	0.0760275	0	0.027854	0.0667537	0.0151917	0	0.00221217	0	0	0	0.00247587	0	0	0.0105672	0	0.0194095	0.0760275	0.112012	0.0130431
OTU904_p_Proteobacteria_g_uncultured	0.633212	0.317919	0.144616	0.0953797	0.0312917	0.203239	0.0379863	0.0968906	0	0	0.00960523	0	0.00116112	0.0130421	0	0	0	0	0.144616	0.126671	0.348882	0.0130421
OTU1290_p_Proteobacteria_g_uncultured_bacterium	0.587758	0.330539	0.232738	0.150124	0.0157623	0.0908739	0.0408299	0.0256872	0.0127182	0.00192553	0	0	0.00405805	0.00179668	0	0.0112439	0	0	0.232738	0.165886	0.176093	0.0130406
OTU799_p_Proteobacteria_	0.26271	0.0738436	0	0.0476371	0.0395146	0.0669553	0.0324535	0	0.0632657	0	0	0	0	0.0114153	0	0.00146808	0	0	0	0.0871517	0.162675	0.0128834
OTU668_p_Firmicutes_g_Ruminococcus_1	0.223826	0.0387365	0.0688218	0.0531956	0.0400629	0	0	0	0	0	0	0	0.0488735	0	0	0	0.012872	0	0.0688218	0.0932586	0.0488735	0.012872
OTU728_p_Planctomycetes_	0.419907	0.110694	0.173293	0.0920453	0.00903181	0.087983	0.00881832	0.0287424	0.00362026	0.00360617	0	0	0	0.0119423	0.000824858	0	0	0	0.173293	0.101077	0.13277	0.0127672
OTU83_p_Acidobacteria_	0.762343	0.621136	0.286064	0.143478	0.0219171	0.232791	0.00977657	0.00195767	0.00640479	0.0249576	0	0.0222393	0	0.0127575	0	0	0	0	0.286064	0.165395	0.298127	0.0127575
OTU107_p_Acidobacteria_g_uncultured_bacterium	0.346411	0.0415535	0.089481	0.0055514	0.0508098	0.086382	0.0247604	0.0644651	0.00236302	0	0.0099405	0	0	0	0	0	0	0.0126581	0.089481	0.0563612	0.187911	0.0126581
OTU703_p_Hydrogenedentes_g_uncultured_bacterium	0.563979	0.268777	0.123152	0.180406	0.0784091	0.0666194	0.0104144	0.0079889	0	0.0531241	0.00015562	0.00933382	0.02178	0.0125951	0	0	0	0	0.123152	0.258816	0.169416	0.0125951
OTU456_p_Chloroflexi_	0.262016	4.42862e-05	0.054188	0.0443655	0.0771312	0.0221883	0.00455452	0.0470173	0	0	0	0	0	0	0	0	0	0.0125711	0.054188	0.121497	0.0737601	0.0125711
OTU1298_p_Proteobacteria_g_uncultured_soil_bacterium	0.36308	0.161428	0.0647216	0	0	0.09102	0	0.00638279	0.0920597	0	0	0.0102832	0.0861614	0.0124509	0	0	0	0	0.0647216	0	0.285907	0.0124509
OTU1373_p_WD272_g_uncultured_bacterium	0.683254	0.577853	0.255452	0.154547	0.0333282	0.180184	0.0100739	0.00651826	0	0.0251617	0	0.00029903	0.00531136	0.0123788	0	0	0	0	0.255452	0.187875	0.227548	0.0123788
OTU268_p_Actinobacteria_Ambiguous_taxa	0.284272	0.0775512	0	0	0.0891658	0.00462658	0.0439192	0.0265251	0.107757	0	0	0	0	0.0122781	0	0	0	0	0	0.0891658	0.182828	0.0122781
OTU78_p_Acidobacteria_g_Blastocatella	0.55835	0.267082	0.168315	0.100012	0.0688751	0.120646	0.0137716	0.0541636	0	0.0078105	0.00672877	0.0058384	0	0.00969281	0	0	0.00249667	0	0.168315	0.168887	0.208959	0.0121895
OTU1268_p_Proteobacteria_	0.347212	0.0637724	0.0439747	0.0227656	0.0708368	0.0936323	0.00537548	0	0.0959085	0.00271671	0	0	0	0	0	0.0100402	0	0.00196185	0.0439747	0.0936024	0.197633	0.012002
OTU1284_p_Proteobacteria_g_uncultured	0.348919	0.004637	0.0677966	0.0411728	0	0.0415936	0.0195924	0.163931	0	0	0	0.00302398	0	0	0	0.0118086	0	0	0.0677966	0.0411728	0.228141	0.0118086
OTU241_p_Actinobacteria_g_Microbispora	0.352505	0.0760417	0.0433777	0.0305142	0.0824178	0.107676	0.0263196	0	0.00687397	0	0	0.0436125	0	0.00250914	0.00920457	0	0	0	0.0433777	0.112932	0.184482	0.0117137
OTU693_p_Gemmatimonadetes_	0.413752	0.129374	0.0770459	0.163817	0.0174188	0.0302874	0.00446169	0.0277793	0	0.012536	0	0	0.0687456	0	0.00866635	0.00299441	0	0	0.0770459	0.181236	0.14381	0.0116608
OTU841_p_Proteobacteria_g_uncultured	0.504275	0.295738	0.230536	0.112021	0.000931233	0.0857131	0.0379778	0.00154036	0	0	0	0	0.0239547	0.00741258	0	0.00418812	0	0	0.230536	0.112953	0.149186	0.0116007
OTU1353_p_Verrucomicrobia_g_Candidatus_Xiphinematobacter	0.410653	0.140977	0.0966162	0.0491321	0.0422306	0.146245	0.0308943	0.011791	0	0.0049615	0.0172234	0	0	0.0111782	0.000380758	0	0	0	0.0966162	0.0913627	0.211116	0.011559
OTU720_p_Omnitrophica_	0.276603	0.000123864	0.0914783	0.00638373	0.0398067	0.0971084	0	0.0292852	0	0	0	0.00110999	0	0	0	0.0098425	0	0.00158829	0.0914783	0.0461904	0.127504	0.0114308
OTU496_p_Chloroflexi_	0.585679	0.338111	0.136354	0.136536	0.0351078	0.194494	0.00196017	0.0591952	0	0	0.000909451	0.00973022	0	0.00861674	0.00277429	0	0	0	0.136354	0.171644	0.266289	0.011391
OTU185_p_Actinobacteria_g_Arthrobacter	0.457776	0.000165443	0	0	0.011987	0	0	0.0130851	0.000157005	0	0	0.378111	0.0431871	0.00148588	0	0	0	0.00976192	0	0.011987	0.434541	0.0112478
OTU62_p_Acidobacteria_g_uncultured_bacterium	0.632616	0.375246	0.241368	0.19564	0.0376134	0.1025	0	0.0185709	0	0.00560361	0	0	0.0200935	0.0112269	0	0	0	0	0.241368	0.233253	0.146768	0.0112269
OTU1108_p_Proteobacteria_g_uncultured_bacterium	0.483929	0.243215	0.180423	0.144588	0.0265327	0.0873561	0.0142622	0.0106619	0	0.00769803	0	0.00123169	0	0.0111751	0	0	0	0	0.180423	0.171121	0.12121	0.0111751
OTU824_p_Proteobacteria_g_Devosia	0.58213	0.237618	0.136136	0.0543697	0.0125284	0.143167	0.0034082	0.196994	0	0.00448441	0.0121151	0.00783288	0	0	0	0	0	0.0110937	0.136136	0.0668981	0.368002	0.0110937
OTU1243_p_Proteobacteria_	0.329151	0.0525729	0	0	0.0261219	0	0.172387	0.031166	0	0	0.0106051	0.015583	0.0623319	0	0	0.0109568	0	0	0	0.0261219	0.292073	0.0109568
OTU200_p_Actinobacteria_g_Longispora	0.371155	0.0440178	0.160527	0.0521997	0.00966592	0.117357	0.00272695	0.00290353	0	0	0	0.0133259	0.00160981	0.00860937	0.00222885	0	0	0	0.160527	0.0618656	0.137924	0.0108382
OTU1221_p_Proteobacteria_Ambiguous_taxa	0.359198	0.0460336	0.156358	0.0589574	0.0334316	0.0604206	0	0.0165606	0	0	0	0.0160851	0.00656185	0	0.0108235	0	0	0	0.156358	0.092389	0.0996282	0.0108235
OTU42_p_Acidobacteria_g_uncultured_bacterium	0.275835	0.00135742	0.166321	0.00224856	0	0	0	0.00274685	0	0.0239382	0	0	0.0698167	0.0107642	0	0	0	0	0.166321	0.00224856	0.0965018	0.0107642
OTU1272_p_Proteobacteria_g_Dyella	0.42272	0.0405039	0.0673702	0.164929	0.0265701	0.108631	0.0106522	0	0.020933	0.00481332	0.00261689	0.00548584	0	0.00160298	0	0	0.00911551	0	0.0673702	0.191499	0.153132	0.0107185
OTU830_p_Proteobacteria_g_uncultured	0.497999	0.233721	0.115195	0.0502261	0.0277491	0.141855	0.131264	0	0.0190991	0	0.00192666	0	0	0.00776948	0	0	0	0.00291463	0.115195	0.0779752	0.294144	0.0106841
OTU327_p_Bacteroidetes_g_uncultured	0.444556	0.0850314	0.154545	0	0.0179787	0.0310658	0.0223134	0.207978	0	0	0	0	0	0.00317285	0.00322173	0	0.00428039	0	0.154545	0.0179787	0.261358	0.010675
OTU797_p_Proteobacteria_g_uncultured_bacterium	0.526477	0.296379	0.0989101	0.0500621	0.045269	0.136875	0.0882553	0.0946647	0	0	0	0.00186275	0	0.0105779	0	0	0	0	0.0989101	0.0953311	0.321658	0.0105779
OTU25_p_Acidobacteria_	0.382405	0.0156152	0.108576	0.188407	0	0.0269322	0.0162341	0.0245377	0	0	0	0.00714597	0	0.0105715	0	0	0	0	0.108576	0.188407	0.07485	0.0105715
OTU660_p_Firmicutes_g_Ruminiclostridium_5	0.294264	0.00539118	0.0567266	0.0294244	0.0541757	0.11002	0.0144184	0	0	0	0	0.0189464	0	0.0102808	0	0	0.000271423	0	0.0567266	0.0836001	0.143385	0.0105523
OTU719_p_Nitrospirae_g_Nitrospira	0.560738	0.19055	0.0462545	0.0349102	0.141549	0.128519	0	0	0.0264459	0.00831456	7.60753e-05	0.164125	0	0.00418547	0	0	0.006358	0	0.0462545	0.176459	0.327481	0.0105435
OTU625_p_Firmicutes_g_Tissierella	0.35422	0.0167584	0	0.131498	0	0.0027936	0	0	0.0951452	0	0.0734547	0.00350845	0.0372942	0	0	0	0	0.0105253	0	0.131498	0.212196	0.0105253
OTU1216_p_Proteobacteria_	0.286929	0.214339	0	0	0	0	0.0101498	0.110546	0.0087205	0	0	0.147071	0	0	0.00822173	0.00222049	0	0	0	0	0.276487	0.0104422
OTU922_p_Proteobacteria_g_uncultured_bacterium	0.413282	0.0824053	0.0710267	0.117953	0.0624757	0.0385995	0.0124627	0.0492876	0	0.017607	0.000125137	0	0.0334868	0.0060679	0.00419042	0	0	0	0.0710267	0.180428	0.151569	0.0102583
OTU751_p_Planctomycetes_g_uncultured_planctomycete	0.27935	0.0126011	0.103157	0.04657	0.0209484	0.0794614	0.014167	0.00483453	0	0	0	0	0	0.0102115	0	0	0	0	0.103157	0.0675184	0.098463	0.0102115
OTU365_p_Bacteroidetes_g_uncultured_bacterium	0.491941	0.298743	0.164661	0.057711	0	0.172445	0	0	0.00473207	0.0628459	0	0.0193454	0	0.00980971	0	0.000390639	0	0	0.164661	0.057711	0.259368	0.0102003
OTU461_p_Chloroflexi_	0.260032	0.100939	0.200273	0	0	0.0423905	0	0	0	0	0.00721282	0	0	0.0101564	0	0	0	0	0.200273	0	0.0496034	0.0101564
OTU87_p_Acidobacteria_g_uncultured_bacterium	0.723263	0.585856	0.152046	0.180215	0.0530581	0.289604	0.0149553	2.5059e-05	0.0024197	0.00632599	0	0.0144667	0	0.0101477	0	0	0	0	0.152046	0.233273	0.327797	0.0101477
OTU1211_p_Proteobacteria_g_Aquicella	0.455385	0.165202	0.0974807	0.159528	0.0203375	0.0602758	0	0	0	0.02849	0	0.00152196	0.0776518	0.00843334	0.00166623	0	0	0	0.0974807	0.179865	0.167939	0.0100996
OTU908_p_Proteobacteria_g_uncultured_alpha_proteobacterium	0.450659	0.171673	0.117845	0.130439	0.00664301	0.101451	0.0638925	0	0.0203078	0	0	0	0	0.00723203	0	0	0	0.00284896	0.117845	0.137082	0.185651	0.010081
OTU743_p_Planctomycetes_g_uncultured_bacterium	0.43731	0.146588	0.100893	0.0744041	0	0.210523	0.0150863	0.0195708	0	0	0.00138466	0.00543865	0	0	0	0	0	0.0100091	0.100893	0.0744041	0.252004	0.0100091
OTU1361_p_Verrucomicrobia_g_Haloferula	0.351059	0.00461199	0.0715565	0	0.159137	0.0718578	0	0	0	0.0261665	0	0.0124191	0	0	0	0.00549523	0.00442686	0	0.0715565	0.159137	0.110443	0.00992209
OTU618_p_Firmicutes_g_uncultured_bacterium	0.507737	0.0130782	0	0.045415	0.136491	0	0	0	0.00244057	0	0.0955849	0.217941	0	0	0	0.00986447	0	0	0	0.181906	0.315967	0.00986447
OTU1209_p_Proteobacteria_g_uncultured_soil_bacterium	0.548699	0.299666	0.196895	0.0646899	0.0501425	0.206465	0	0.00774511	0.00739106	0	0	0	0.00559083	0.00810786	0	0	0.00167195	0	0.196895	0.114832	0.227192	0.00977981
OTU403_p_Chlamydiae_g_uncultured_bacterium	0.464318	0.0141828	0	0	0	0	0	0.365405	0.0791037	0.0101004	0	0	0	0	0	0.00733021	0.00237865	0	0	0	0.454609	0.00970886
OTU371_p_Bacteroidetes_	0.438234	0.0171124	0.0594526	0	0	0.0500304	0	0.234193	0	0	0.0836567	0.00130299	0	0	0	0	0	0.00959768	0.0594526	0	0.369184	0.00959768
OTU44_p_Acidobacteria_g_uncultured_bacterium	0.487818	0.203843	0.180559	0.101913	0.0442372	0.0935023	0.00314659	0.0149245	0.00805389	0.0167735	0	0	0.0151222	0	0.000892404	0.00707031	0.00162317	0	0.180559	0.14615	0.151523	0.00958588
OTU433_p_Chloroflexi_g_Roseiflexus	0.46999	0.14422	0.106603	0.0718503	0.0759875	0.0997711	0.0128875	0	0.0114649	0.062068	0	0.0174517	0.00234336	0	0	0	0.00956212	0	0.106603	0.147838	0.205987	0.00956212
OTU1232_p_Proteobacteria_g_Marinicella	0.627519	0.270584	0.209592	0.0948677	0.0141099	0.0799753	0.0661442	0.15232	0	0.000994371	0	0	0	0.000823708	0.008692	0	0	0	0.209592	0.108978	0.299434	0.00951571
OTU1231_p_Proteobacteria_g_Pseudospirillum	0.38785	0.0962244	0.133685	0.0647946	0.0118805	0.0668262	0.022285	0.0569053	0	0	0.00986175	0.00224701	0.00985532	0.00738181	0	0.00212783	0	0	0.133685	0.0766751	0.167981	0.00950964
OTU973_p_Proteobacteria_	0.271547	0.00516266	0.0368574	0.0922216	0.0268472	0.0425477	0.0086625	0.0100417	0.00196278	0.00550445	0	0	0.0374003	0	0	0	0.00950095	0	0.0368574	0.119069	0.106119	0.00950095
OTU75_p_Acidobacteria_Ambiguous_taxa	0.498927	0.202212	0.0563216	0.0582009	0.0752024	0.209365	0	0.000484172	0.0183502	0.07158	0	0	0	0	0	0.00189926	0.00752283	0	0.0563216	0.133403	0.29978	0.00942209
OTU716_p_Nitrospirae_	0.267745	0.024271	0.0348764	0.0683166	0.0212133	0.0416043	0.0057098	0.0827191	0	0.00388894	0	0	0	0.00722355	0.00213467	0	0	5.832e-05	0.0348764	0.08953	0.133922	0.00941654
OTU1024_p_Proteobacteria_g_uncultured	0.506512	0.257612	0.161994	0.0337617	0.0343213	0.199207	0.000453332	0.0413561	0	0.0231874	0.00290424	0	0	0.00932725	0	0	0	0	0.161994	0.068083	0.267108	0.00932725
OTU713_p_Microgenomates_g_uncultured_bacterium	0.477636	0.165404	0.0750034	0.0547838	0.0291166	0.167189	0.0103296	0.13163	0.000278914	0	0	0	0	0.00130854	0	0	0	0.00799677	0.0750034	0.0839004	0.309427	0.00930531
OTU85_p_Acidobacteria_g_uncultured_Acidobacteria_bacterium	0.611983	0.419941	0.17988	0.171229	0.0412098	0.141752	0.0031191	0.0355715	0.000917075	0.0273982	0	0.000674028	0.000994254	0.00483421	0	0.00440338	0	0	0.17988	0.212439	0.210426	0.00923759
OTU736_p_Planctomycetes_g_CL500_3	0.299759	0.0507524	0.0788069	0.0453734	0.00804841	0.0769799	0.00875354	0.0659533	0.00411925	0.0026219	0	0	0	0	0.0064794	0.00262323	0	0	0.0788069	0.0534218	0.158428	0.00910263
OTU971_p_Proteobacteria_g_uncultured	0.409843	0.04735	0.182135	0.133855	0	0.0268053	0.0132978	0	0.0446618	0	0	0	0	0.00268372	0	0.00640476	0	0	0.182135	0.133855	0.0847649	0.00908848
OTU622_p_Firmicutes_g_Defluviitaleaceae_UCG_011	0.306995	0.0380178	0	0	0	0	0.0932212	0	0.150188	0.0525083	0.0022463	0	0	0	0	0.00883031	0	0	0	0	0.298164	0.00883031
OTU74_p_Acidobacteria_	0.351111	0.0264535	0.0825444	0.0387643	0	0.140623	0	0	0.0139775	0.0663766	0	0	0	0.00882593	0	0	0	0	0.0825444	0.0387643	0.220977	0.00882593
OTU1052_p_Proteobacteria_g_uncultured	0.386427	0.0248735	0.0911218	0.014547	0	0.0422953	0.0352417	0.193372	0	0	0	0.00114457	0	0	0	0	0	0.00870493	0.0911218	0.014547	0.272053	0.00870493
OTU513_p_Cyanobacteria_g_Triticum_urartu	0.212816	0.0184298	0.0488277	0.0155573	0.0191964	0.0234444	0.00649263	0.0177006	0.04116	0.000819472	0	0.0309141	0	0	0	0.00870312	0	0	0.0488277	0.0347537	0.120531	0.00870312
OTU1263_p_Proteobacteria_Ambiguous_taxa	0.365477	0.0565006	0.0607854	0.120693	0	0	0	0.0734003	0.0126041	0.00792804	0	0	0.0814287	0.00863784	0	0	0	0	0.0607854	0.120693	0.175361	0.00863784
OTU1106_p_Proteobacteria_	0.605589	0.361057	0.266591	0.109563	0.0182209	0.173514	0.00366725	0.0145823	0.00527433	0.000463861	0	0.00160905	0.00350249	0.00860047	0	0	0	0	0.266591	0.127784	0.202613	0.00860047
OTU754_p_Planctomycetes_g_Blastopirellula	0.340425	0.0454679	0.0573549	0.111985	0.0401297	0.06744	0	0.0377636	0	0.0045067	0	0	0.0126862	0	0.00694317	0.00161654	0	0	0.0573549	0.152114	0.122397	0.00855971
OTU362_p_Bacteroidetes_g_Terrimonas	0.639942	0.372941	0.279537	0.134211	0.0264334	0.0957037	0.0241977	0.0623246	0.00604658	0.00284258	0	0.000151961	0	0.00849357	0	0	0	0	0.279537	0.160644	0.191267	0.00849357
OTU856_p_Proteobacteria_g_Ensifer	0.266448	0.0124504	0.164054	0	0.0310803	0	0.0400904	0.0208516	0	0	0	0	0.00190871	0	0.00846344	0	0	0	0.164054	0.0310803	0.0628507	0.00846344
OTU213_p_Actinobacteria_Ambiguous_taxa	0.371631	0.0777497	0	0.00928408	0.11769	0	0	0	0	0	0	0.2364	0	0	0	0	0	0.00825641	0	0.126974	0.2364	0.00825641
OTU167_p_Actinobacteria_g_Humibacillus	0.126194	0.0229454	0	0.064354	0.0536283	0	0	0	0	0	0	0	0	0	0	0	0	0.00821183	0	0.117982	0	0.00821183
OTU141_p_Actinobacteria_g_Fodinicola	0.329736	0.000106479	0	0.0401172	0	0.136331	0	0	0.056943	0.0653938	0.000509844	0.0223382	0	0	0.00781583	0	0	0.000286787	0	0.0401172	0.281516	0.00810261
OTU777_p_Proteobacteria_g_uncultured	0.564464	0.263677	0.113396	0.114723	0.00235415	0.236307	0.0255982	0.00406471	0.0555142	0.00273177	0	0	0.00169483	0.00807953	0	0	0	0	0.113396	0.117077	0.325911	0.00807953
OTU605_p_Firmicutes_g_Clostridium_sensu_stricto_12	0.374583	0.0235823	0.00229276	0	0	0	0.00285182	0	0	0.00156285	0.0816872	0.278119	0	0	0	0	0	0.0080691	0.00229276	0	0.364221	0.0080691
OTU280_p_Actinobacteria_g_uncultured_bacterium	0.222433	0.0380335	0.0265268	0.0734202	0.00982475	0	0	0	0.0563394	0	0	0	0.0482763	0	0	0	0	0.00804605	0.0265268	0.0832449	0.104616	0.00804605
OTU77_p_Acidobacteria_g_uncultured_bacterium	0.341296	0.0566609	0.0442917	0.0512061	0.058653	0.135601	0	0.0385481	0.00496009	0	0	0	0	0.00803512	0	0	0	0	0.0442917	0.109859	0.17911	0.00803512
OTU990_p_Proteobacteria_g_Sphingopyxis	0.4745	0.496284	0	0	0.303849	0.11142	0	0	0	0.0512489	0	0	0	0	0.00798252	0	0	0	0	0.303849	0.162668	0.00798252
OTU861_p_Proteobacteria_g_Nordella	0.691109	0.533082	0.251128	0.172546	0.0660191	0.124469	0.00502625	0.0563951	0	0	0	0.00761695	0	0.00790811	0	0	0	0	0.251128	0.238565	0.193508	0.00790811
OTU71_p_Acidobacteria_g_uncultured_Acidobacteria_bacterium	0.24966	0.049363	0.086923	0	0.0562543	0.00460583	0	0	0	0.0892237	4.21901e-05	0	0.00476256	0	0.00784793	0	0	0	0.086923	0.0562543	0.0986343	0.00784793
OTU906_p_Proteobacteria_	0.39639	0.0734116	0.116382	0.0203864	0.0236637	0.169163	0.0149934	0.0410144	0	0	0.00298976	0	0	0.00317433	0	0.000113868	0	0.0045092	0.116382	0.0440501	0.228161	0.00779739
OTU1285_p_Proteobacteria_	0.348545	0.0383314	0.0719964	0.0453806	0.0113925	0.0877239	0	0.090027	0	0.0149351	0	0.0145573	0.00481481	0	0	0	0	0.00771785	0.0719964	0.056773	0.212058	0.00771785
OTU31_p_Acidobacteria_g_Edaphobacter	0.561479	0.261608	0.148218	0.0590309	0.0608353	0.161477	0.00483601	0	0.00568712	0.0631446	0	0.0505807	0	0.00345865	0.00421074	0	0	0	0.148218	0.119866	0.285725	0.00766939
OTU126_p_Actinobacteria_g_Catenulispora	0.391945	0.0735822	0.113097	0.057077	0.00923756	0.188479	0	0	0	0.0158711	0	0.00056448	0	0.00761902	0	0	0	0	0.113097	0.0663146	0.204914	0.00761902
OTU831_p_Proteobacteria_	0.257046	0.00146952	0.0137676	0.0506511	0.0243535	0.0744607	0	0.0798177	0.00348333	0	0.00308716	0	0	0.00742462	0	0	0	0	0.0137676	0.0750046	0.160849	0.00742462
OTU729_p_Planctomycetes_g_uncultured_bacterium	0.366345	0.144676	0.156912	0.111032	0.00056311	0.0697926	0.0099933	0.010642	0	0	0	0	0	0.00741025	0	0	0	0	0.156912	0.111595	0.0904279	0.00741025
OTU112_p_Actinobacteria_g_CL500_29_marine_group	0.416057	0.0345352	0.0185353	0.106533	0.0827936	0.0553545	0.00105301	0.0555054	0.00359266	0.0854502	0	0	0	0	0	0.0072385	0	0	0.0185353	0.189327	0.200956	0.0072385
OTU108_p_Acidobacteria_g_uncultured_bacterium	0.295552	0.0124764	0.128429	0.0253625	0.00322215	0.102688	0.00403366	0	0.000492377	0.00393332	0.0202672	0	0	0	0	0	0.00472364	0.00240019	0.128429	0.0285846	0.131415	0.00712383
OTU414_p_Chlorobi_Ambiguous_taxa	0.181593	0.0361764	0	0.0753217	0	0.00103669	0	0.0970129	0	0	0	0.00114999	0	0.00221629	0	0.00485544	0	0	0	0.0753217	0.0991996	0.00707173
OTU184_p_Actinobacteria_g_Microbacterium	0.413816	0.00732387	0.0220475	0.145852	0.0692984	0.0139243	0	0.0156223	0	0.0485851	0	0.057896	0.0335416	0	0	0.000951912	0.00609637	0	0.0220475	0.215151	0.169569	0.00704828
OTU279_p_Actinobacteria_g_uncultured_bacterium	0.425126	0.000688394	0.0172769	0	0.127192	0.0879088	0	0.00757398	0	0	0	0.178299	0	0	0.00687511	0	0	0	0.0172769	0.127192	0.273782	0.00687511
OTU346_p_Bacteroidetes_	0.486436	0.154963	0.127645	0.00371533	0.0406139	0.225786	0.0250499	0.0545007	0	0.000762686	0	0.00164011	0	0.00672234	0	0	0	0	0.127645	0.0443292	0.30774	0.00672234
OTU1262_p_Proteobacteria_	0.613565	0.420032	0.152225	0.172369	0.00819786	0.23757	0	0	0.0166143	0.0198863	0	0	0	0	0	0	0.00670114	0	0.152225	0.180567	0.274071	0.00670114
OTU294_p_Armatimonadetes_	0.342799	0.0188525	0.0325413	0.00825462	0.0690638	0.0323478	0	0	0	0	0	0	0.193904	0	0	0	0	0.00668812	0.0325413	0.0773184	0.226252	0.00668812
OTU1149_p_Proteobacteria_g_uncultured_bacterium	0.275202	0.140453	0.0193683	0	0	0	0.0449363	0	0	0.161597	0	0	0.0426426	0	0	0	0	0.00665801	0.0193683	0	0.249176	0.00665801
OTU48_p_Acidobacteria_g_uncultured_bacterium	0.545619	0.333575	0.178628	0.137617	0.0183718	0.0920337	0.046064	0.0522834	0	0	0	0	0.0140085	0.00575374	0	0	0.000858621	0	0.178628	0.155989	0.20439	0.00661236
OTU502_p_Chloroflexi_Ambiguous_taxa	0.515122	0.0844291	0.0706273	0	0.0538015	0.0937715	0	0	0	0.0223913	0.0416953	0.226367	0	0	0	0	0	0.00646873	0.0706273	0.0538015	0.384225	0.00646873
OTU980_p_Proteobacteria_g_Erythrobacter	0.402623	0.0464751	0.140523	0.141496	0	0.0474674	0.041633	0	0.0041875	0	0	0	0.0211056	0.00595914	0	0	0	0.000251653	0.140523	0.141496	0.114393	0.00621079
OTU262_p_Actinobacteria_	0.527174	0.253167	0.172544	0.115669	0.0131957	0.112223	0.00936281	0	0.00654796	0.00464886	0	0	0.0868314	0	0.000625299	0.00471503	0	0.000811213	0.172544	0.128865	0.219614	0.00615154
OTU760_p_Planctomycetes_g_Planctomyces	0.426379	0.0707942	0.128349	0.0598727	0.118108	0.0675237	0	0.00521285	0	0.0311497	0.000456396	0.00955946	0	0	0.00614803	0	0	0	0.128349	0.17798	0.113902	0.00614803
OTU610_p_Firmicutes_g_Clostridium_sensu_stricto_3	0.317537	0.0884955	0	0.047955	0	0.00151083	0	0	0.0209092	0.0658308	0	0	0.175236	0.00609565	0	0	0	0	0	0.047955	0.263487	0.00609565
OTU739_p_Planctomycetes_g_SM1A02	0.374205	0.0523845	0.0825609	0.122574	0.0173695	0.095769	0.0285559	0.0213003	0	0	0	0	0	0	0	0	0	0.00607554	0.0825609	0.139943	0.145625	0.00607554
OTU773_p_Proteobacteria_g_Asticcacaulis	0.349572	0.0310554	0	0.00196305	0	0	0	0.226254	0	0.0588411	0.00533594	0	0.0511112	0	0	0	0	0.0060668	0	0.00196305	0.341542	0.0060668
OTU1140_p_Proteobacteria_g_uncultured	0.561603	0.275552	0.0564785	0.324648	0.0069311	0.0140839	0	0.0123332	0.011754	0.0435647	0	0	0.0857529	0	0	0.00239411	0.00366276	0	0.0564785	0.331579	0.167489	0.00605687
OTU633_p_Firmicutes_Ambiguous_taxa	0.417581	0.145304	0	0.0145334	0	0.00417736	0.307564	0.00299139	0.0823155	0	0	0	0	0	0.00599924	0	0	0	0	0.0145334	0.397049	0.00599924
OTU704_p_Latescibacteria_	0.318226	0.0263687	0.0928771	0.107043	0	0.0375684	0	0.0627074	0	0.000875735	0	0.00658274	0.00467194	0.00322834	0.000246176	0.00242557	0	0	0.0928771	0.107043	0.112406	0.00590009
OTU1267_p_Proteobacteria_g_uncultured_proteobacterium	0.407269	0.197565	0.288191	0	0	0.1132	0	0	0	0	0	0	0	0.00587882	0	0	0	0	0.288191	0	0.1132	0.00587882
OTU1269_p_Proteobacteria_Ambiguous_taxa	0.407405	0.140372	0.0327771	0.0607498	0.0502418	0.176382	0.0275669	0.00305012	0.0489782	0	0	0.00184464	0	0	0	0	0.00581509	0	0.0327771	0.110992	0.257822	0.00581509
OTU386_p_Bacteroidetes_g_Arcticibacter	0.274748	0.000414755	0.104889	0.040858	0.0118457	0.0572907	0.00179666	0.00362127	0	0.0486888	0	0	0	0	0	0.00249561	0.00326201	0	0.104889	0.0527037	0.111397	0.00575762
OTU707_p_Latescibacteria_g_uncultured_Latescibacteria_bacterium	0.525633	0.261097	0.117514	0.130609	0.0419922	0.168751	0.0114413	0.0360034	0.00352827	0	0.000245702	0.00989709	0	0	0	0.00565114	0	0	0.117514	0.172601	0.229866	0.00565114
OTU18_p_Thaumarchaeota_g_uncultured_archaeon	0.287172	0.00909709	0.015068	0.0226135	0.0145693	0.0812771	0.0840971	0	0.0639323	0	0	0	0	0	0.00381028	0	0	0.001804	0.015068	0.0371829	0.229306	0.00561429
OTU1135_p_Proteobacteria_	0.274082	0.00406424	0.0229494	0.0666678	0	0	0	0	0	0.0862247	0	0.0105479	0.0821276	0	0.00276799	0	0	0.00279714	0.0229494	0.0666678	0.1789	0.00556514
OTU299_p_Armatimonadetes_g_uncultured_Armatimonadetes_bacterium	0.265802	0.00725189	0.116892	0.00341286	0	0.113432	0.0265224	0	0	0	0	0	0	0.0055435	0	0	0	0	0.116892	0.00341286	0.139954	0.0055435
OTU627_p_Firmicutes_g_uncultured	0.442	0.114863	0	0	0	0	0.168909	0	0.0489413	0	0	0.218612	0	0.0055383	0	0	0	0	0	0	0.436461	0.0055383
OTU342_p_Bacteroidetes_	0.374849	0.131676	0.131514	0.057957	0.0208015	0.0728261	0	0.0855588	0	0	0.000695952	0	0	0.0041311	0	0	0	0.0013645	0.131514	0.0787585	0.159081	0.00549559
OTU1100_p_Proteobacteria_g_uncultured_organism	0.246014	0.000595547	0.0228391	0.074733	0	0.108568	0	0.0205584	0	0	0.00934918	0	0.00453489	0	0	0	0.00543171	0	0.0228391	0.074733	0.14301	0.00543171
OTU619_p_Firmicutes_g_uncultured_Clostridiaceae_bacterium	0.300766	0.047546	0	0	0	0	0	0	0.00845229	0.190236	0	0	0.0966559	0	0	0	0.00542222	0	0	0	0.295344	0.00542222
OTU417_p_Chlorobi_Ambiguous_taxa	0.437793	0.0888142	0.157522	0.130928	0	0.0571977	0.0448264	0.0362592	0	0.00586227	0	0	0	0	0	0.00519758	0	0	0.157522	0.130928	0.144146	0.00519758
OTU1101_p_Proteobacteria_	0.652032	0.436181	0.182285	0.121571	0.0581397	0.211412	0.0188957	0	0.00493238	0.048258	0	0	0.00137548	0	0	0.00516308	0	0	0.182285	0.179711	0.284873	0.00516308
OTU819_p_Proteobacteria_	0.400816	0.0506764	0.135553	0.111773	0.0298747	0.107248	0	0	0	0.00390323	0.00509878	0	0.00235194	0	0	0.00328	0.00173256	0	0.135553	0.141648	0.118602	0.00501256
OTU154_p_Actinobacteria_	0.321216	0.0457082	0.110926	0.00245074	0.0307319	0.0905708	0.0097438	0.0230717	0.0471856	0.00155737	0	0	0	0	0	0.00497866	0	0	0.110926	0.0331826	0.172129	0.00497866
OTU892_p_Proteobacteria_g_Acidiphilium	0.64179	0.512715	0.208311	0.147513	0.0258666	0.169441	0.0575462	0.0016359	0.0265274	0	0	0	0	0.00168269	0	0	0	0.0032663	0.208311	0.17338	0.255151	0.004949
OTU698_p_Gemmatimonadetes_g_uncultured_bacterium	0.327014	0.0210326	0.0455677	0.0351977	0.0623283	0.0431083	0.00139329	0.127003	0.00763217	0	0	0	0	0	0	0	0.0047834	0	0.0455677	0.097526	0.179137	0.0047834
OTU813_p_Proteobacteria_g_Nitrobacter	0.320046	0.127013	0.0194889	0	0	0	0	0	0.289893	0	0.00592454	0	0	0	0	0	0.00473895	0	0.0194889	0	0.295818	0.00473895
OTU49_p_Acidobacteria_g_uncultured_bacterium	0.458731	0.151801	0.0964921	0.146152	0.0243799	0.145447	0.0337663	0.0024903	0.0044685	0	0	0	0.000848668	0	0	0	0	0.00468697	0.0964921	0.170532	0.187021	0.00468697
OTU1096_p_Proteobacteria_	0.459211	0.184879	0.0877675	0.102184	0.0476167	0.165026	0.0143733	0.0265763	0.0101041	0.000965221	0	0	0	0	0	0.00265291	0	0.00194517	0.0877675	0.1498	0.217045	0.00459808
OTU20_p_Thaumarchaeota_g_uncultured_thaumarchaeote	0.249351	0.14773	0	0.00382016	0.127077	0.0153278	0	0.00438722	0	0	0	0	0.0943081	0.00443049	0	0	0	0	0	0.130897	0.114023	0.00443049
OTU94_p_Acidobacteria_Ambiguous_taxa	0.550227	0.213451	0.0796384	0.0115467	0.196856	0.0634114	0.102672	0.000571964	0.067324	0	0	0.0237836	0	0	0.0044239	0	0	0	0.0796384	0.208402	0.257763	0.0044239
OTU249_p_Actinobacteria_g_Actinocorallia	0.394786	0.0309484	0.120788	0.0155327	0.00751605	0.12863	0	0.117951	0	0	0	0	0	0	0	0.000485396	0	0.00388317	0.120788	0.0230487	0.246581	0.00436856
OTU1326_p_TM6_g_Verrucomicrobia_bacterium_YJF2_48	0.229867	0.00333022	0.0955927	0.036449	0.0619091	0.0100924	0	0	0.0028449	0.00910708	0.00482311	0	0.00476193	0	0	0	0.00428663	0	0.0955927	0.0983581	0.0316294	0.00428663
OTU1370_p_WCHB1_60_g_uncultured_soil_bacterium	0.43666	0.00723598	0.0067811	0.101539	0	0	0.00190825	0	0.176417	0.0398105	0	0	0.105979	0	0	0	0	0.00422541	0.0067811	0.101539	0.324115	0.00422541
OTU442_p_Chloroflexi_g_uncultured_bacterium	0.399365	0.0849998	0.0667149	0.0688781	0	0.183693	0	0.0752139	0	0	0.000694228	0	0	0	0	0.0041708	0	0	0.0667149	0.0688781	0.259601	0.0041708
OTU912_p_Proteobacteria_g_uncultured_bacterium	0.374798	0.112635	0.0700548	0.0345649	0.0120177	0.0959255	0	0	0.00863649	0.140118	0.000218158	0.00913176	0	0.000624459	0.000914001	0.00259219	0	0	0.0700548	0.0465826	0.25403	0.00413065
OTU258_p_Actinobacteria_g_Rubrobacter	0.377915	0.0433577	0.040356	0.0285812	0.0710774	0.115417	0	0.00786598	0	0	0.0131478	0.097386	0	0	0	0	0.00109713	0.00298622	0.040356	0.0996586	0.233817	0.00408335
OTU574_p_Firmicutes_	0.466638	0.00226145	0	0	0.0900605	0.18848	0	0	0	0	0	0.184101	0	0	0	0.00399679	0	0	0	0.0900605	0.372581	0.00399679
OTU566_p_Firmicutes_	0.292149	9.69661e-05	0	0	0.0560557	0.132616	0.0653553	0	0.0341321	0	0	0	0	0	0	0	0	0.00398919	0	0.0560557	0.232104	0.00398919
OTU514_p_Cyanobacteria_g_uncultured_bacterium	0.190192	0.0628673	0	0.159569	0.0266817	0	0	0	0	0	0	0	0	0	0	0	0.00394141	0	0	0.18625	0	0.00394141
OTU341_p_Bacteroidetes_g_uncultured_bacterium	0.438427	0.0243571	0	0.0279559	0.0636115	0.000352402	0	0	0.263209	0.073688	0.00569853	0	0	0	0	0	0.00391155	0	0	0.0915675	0.342948	0.00391155
OTU384_p_Bacteroidetes_g_uncultured	0.591009	0.381159	0.184126	0.167432	0.0290301	0.093567	0	0.0989441	0	0.00397507	0	0	0.0101072	0.000171923	0.00365597	0	0	0	0.184126	0.196462	0.206593	0.00382789
OTU946_p_Proteobacteria_g_uncultured_bacterium	0.144606	0.0358793	0.0565547	0	0.0408559	0	0	0	0	0	0	0.0435327	0	0	0	0.00366294	0	0	0.0565547	0.0408559	0.0435327	0.00366294
OTU255_p_Actinobacteria_g_uncultured_bacterium	0.458275	0.109687	0.119216	0.0901898	0.0438807	0.154807	0.00633538	0	0	0.00230254	0.00446919	0.0326878	0.000727378	0.00365903	0	0	0	0	0.119216	0.13407	0.20133	0.00365903
OTU153_p_Actinobacteria_g_uncultured	0.425248	0.172997	0.124239	0.13912	0	0.130097	0	0	0.000558032	0.0172876	0	0.0102968	0	0	0.00135076	0	0.002299	0	0.124239	0.13912	0.15824	0.00364976
OTU1330_p_Verrucomicrobia_g_uncultured_soil_bacterium	0.506952	0.322893	0.181424	0.21682	0	0.0758412	0.0136416	0.00499203	0	0	0	0	0.010597	0.00283971	7.65627e-05	0	0.000719759	0	0.181424	0.21682	0.105072	0.00363603
OTU1286_p_Proteobacteria_Ambiguous_taxa	0.313139	0.0661698	0	0	0	0	0	0.180442	0.127714	0	0	0.00158384	0	0	0	0.00339903	0	0	0	0	0.30974	0.00339903
OTU546_p_Elusimicrobia_g_uncultured_bacterium	0.362568	0.205743	0	0	0	0	0	0.359193	0	0	0	0	0	0.00337519	0	0	0	0	0	0	0.359193	0.00337519
OTU364_p_Bacteroidetes_	0.361658	0.113081	0.113677	0.103997	0.0262257	0.0972743	0.00382749	0	0	0.00271146	0	0.00431693	0.00627389	0.00285273	0.000501403	0	0	0	0.113677	0.130223	0.114404	0.00335414
OTU1124_p_Proteobacteria_g_uncultured	0.480312	0.16533	0.184547	0.146751	0	0.0817552	0	0.0153635	0	0	0	0	0.0485952	0	0.00330056	0	0	0	0.184547	0.146751	0.145714	0.00330056
OTU999_p_Proteobacteria_g_Candidimonas	0.211556	0.0815154	0	0.0143991	0.0182509	0.110572	0	0	0	0	0	0.0650692	0	0.00326452	0	0	0	0	0	0.03265	0.175642	0.00326452
OTU945_p_Proteobacteria_Ambiguous_taxa	0.251728	0.0487083	0	0	0.0510254	0	0	0	0	0	0	0	0.197455	0	0	0.00324807	0	0	0	0.0510254	0.197455	0.00324807
OTU732_p_Planctomycetes_g_uncultured_bacterium	0.279878	0.000507828	0.0648686	0.00718806	0.067903	0.0477672	0.0877453	0	0.00115937	0	0	0	0	0	0	0	0	0.00324622	0.0648686	0.075091	0.136672	0.00324622
OTU894_p_Proteobacteria_g_Acidisphaera	0.274478	0.141344	0	0	0.0384989	0.0168451	0.00901496	0.206891	0	0	0	0	0	0	0	0	0	0.00322775	0	0.0384989	0.232751	0.00322775
OTU1338_p_Verrucomicrobia_	0.337359	0.0396366	0.0476357	0.181141	0	0	0	0.03787	0.033389	0	0	0	0.0341855	0	0	0	0	0.00313847	0.0476357	0.181141	0.105444	0.00313847
OTU305_p_Bacteroidetes_	0.462463	0.156497	0.174199	0.0650458	0.0446329	0.0289981	0.0430679	0.0719655	0	0.0164554	0.00107635	0	0.0138917	0	0	0.00312978	0	0	0.174199	0.109679	0.175455	0.00312978
OTU694_p_Gemmatimonadetes_g_uncultured_bacterium	0.390811	0.0853842	0.0881324	0.105617	0.00196317	0.0450637	0.0105947	0.134781	0	0.00154155	0	0	0	0	0	0.00311853	0	0	0.0881324	0.10758	0.191981	0.00311853
OTU330_p_Bacteroidetes_g_uncultured_bacterium	0.435349	0.116039	0.0961766	0.0865472	0.013437	0.180487	0	0	0.0215566	0.00332374	0.0004579	0.00309551	0.0272028	0	0.00160738	0.0014571	0	0	0.0961766	0.0999842	0.236123	0.00306449
OTU646_p_Firmicutes_g_Desulfitobacterium	0.199233	1.00935e-05	0.039539	0.0105661	0.0771132	0.0552601	0.0113851	0	0	0	0.000789253	0	0.00151761	0	0	0	0.000109892	0.00295257	0.039539	0.0876793	0.0689521	0.00306246
OTU356_p_Bacteroidetes_g_Niastella	0.531095	0.210196	0.162558	0.112814	0.0189715	0.0656867	0	0.16501	0	0	0.00305199	0	0	0	0.00282612	0	0.000175943	0	0.162558	0.131786	0.233749	0.00300206
OTU587_p_Firmicutes_g_Shimazuella	0.335546	0.00280949	0	0	0.212481	0	0.00311809	0	0.00658329	0	0	0.0949858	0.0153847	0	0	0	0.00299363	0	0	0.212481	0.120072	0.00299363
OTU1282_p_Proteobacteria_g_Tahibacter	0.383687	0.0788904	0.0253179	0.0783321	0.0279506	0.0726179	0	0	0	0	0	0.17654	0	0.00241137	0.000517064	0	0	0	0.0253179	0.106283	0.249158	0.00292843
OTU47_p_Acidobacteria_g_uncultured_Acidobacteria_bacterium	0.525807	0.249708	0.141189	0.0773214	0.0394347	0.145753	0.006006	0.113242	0	0	0	0	0	0	0	0	0	0.00286074	0.141189	0.116756	0.265002	0.00286074
OTU472_p_Chloroflexi_g_uncultured_bacterium	0.329295	0.000176692	0.0488885	0.110505	0.016755	0	0.0961147	0.0145266	0	0.00594259	0	0	0.0337088	0	0	0	0	0.00285452	0.0488885	0.12726	0.150293	0.00285452
OTU992_p_Proteobacteria_g_uncultured_bacterium	0.332306	0.00572686	0.0970761	0.0473087	0.0844531	0.068217	0	0	0	0.00654209	0.0061726	0.0197009	0	0	0	0	0.0028351	0	0.0970761	0.131762	0.100633	0.0028351
OTU870_p_Proteobacteria_Ambiguous_taxa	0.533759	0.152698	0.122276	0.0438252	0.0856662	0.162375	0.0318704	0	0.0731868	0	0	0	0.0117512	0	0	0.0028078	0	0	0.122276	0.129491	0.279184	0.0028078
OTU91_p_Acidobacteria_g_Holophaga	0.339712	0.0877639	0.0981035	0.095033	0.00988959	0.0734175	0.0139333	0	0.0150993	0.00855362	0	0	0.0228862	0.00126235	0	0	0.00153411	0	0.0981035	0.104923	0.13389	0.00279646
OTU923_p_Proteobacteria_g_uncultured_bacterium	0.367779	0.0884432	0.109918	0.101451	0.0291688	0.0861125	0.0153613	0	0.000472179	0.00329362	0.00557018	0	0.0136435	0.00248664	0.000301562	0	0	0	0.109918	0.130619	0.124453	0.0027882
OTU322_p_Bacteroidetes_g_Ohtaekwangia	0.493234	0.289882	0.179166	0.0782363	0.00130039	0.151098	0.0335246	0.0434936	0	0.00372728	0	0	0	0.000669393	0	0.00201764	0	0	0.179166	0.0795367	0.231844	0.00268703
OTU1118_p_Proteobacteria_	0.323028	0.0021484	0	0	0.0439399	0	0	0.0222607	0.0295823	0.0274432	0	0	0.197142	0	0	0	0.00207963	0.000580549	0	0.0439399	0.276428	0.00266018
OTU228_p_Actinobacteria_g_Crossiella	0.299477	0.0196343	0.0733939	0.0687188	0.00748286	0.0871451	0	0	0	0.0140652	0.000437211	0.0448074	0.000782801	0.000943165	0.00140957	0	0.0002911	0	0.0733939	0.0762016	0.147238	0.00264383
OTU589_p_Firmicutes_g_uncultured_bacterium	0.368051	0.000814531	0.0765949	0.00487071	0.0940185	0.0964589	0.0534518	0	0.00729883	0	0	0	0.032715	0	0	0	0	0.002643	0.0765949	0.0988892	0.189924	0.002643
OTU339_p_Bacteroidetes_g_uncultured_bacterium	0.519524	0.29457	0.121944	0.129355	0.0111971	0.101509	0	0.124291	0	0.00785251	0	0	0.0207404	0.00263469	0	0	0	0	0.121944	0.140553	0.254393	0.00263469
OTU390_p_Bacteroidetes_g_Sphingobacterium	0.271867	0.161301	0	0.0146909	0.104571	0	0	0	0.0844965	0.0654823	0	0	0	0	0	0	0.00262682	0	0	0.119261	0.149979	0.00262682
OTU963_p_Proteobacteria_g_uncultured_alpha_proteobacterium	0.540036	0.295853	0.143009	0.104755	0.0250117	0.0982921	0.010088	0	0.156279	0	0	0	0	0	0	0	0	0.00260164	0.143009	0.129767	0.264659	0.00260164
OTU1138_p_Proteobacteria_g_Polyangium	0.352795	0.0621763	0.122974	0.02576	0.0114133	0.116336	0.00493147	0.0547917	0	0.000539164	0.0135309	0	0	0.00251828	0	0	0	0	0.122974	0.0371733	0.190129	0.00251828
OTU27_p_Acidobacteria_Ambiguous_taxa	0.761095	0.667505	0.264593	0.146944	0.0536981	0.238256	0.0286993	0.00792815	0	0.000526631	0	0.0179985	0	0.00245142	0	0	0	0	0.264593	0.200642	0.293409	0.00245142
OTU378_p_Bacteroidetes_g_uncultured_bacterium	0.348132	0.00491045	0.0614721	0.0278238	0.00439787	0.0852166	0.00672727	0.160215	0	0	0	0	0	0	0.00227859	0	0	0	0.0614721	0.0322217	0.252159	0.00227859
OTU375_p_Bacteroidetes_g_uncultured_Bacteroidetes_bacterium	0.366485	0.0548551	0.127575	0.152281	0.0117553	0.0246915	0	0.0480724	0	0	0	0	0	0	0	0	0	0.00210857	0.127575	0.164037	0.0727638	0.00210857
OTU858_p_Proteobacteria_g_Rhizobium	0.399824	0.0593436	0.110441	0.0572003	0	0.0437846	0.00358006	0.176132	0	0	0.00599396	0.000608909	0	0	0	0.00208305	0	0	0.110441	0.0572003	0.230099	0.00208305
OTU313_p_Bacteroidetes_g_Mucinivorans	0.195803	0.0811282	0.00370762	0.0424305	0.0862727	0	0	0.039903	0.0214896	0	0	0	0	0.000453802	0	0.00154576	0	0	0.00370762	0.128703	0.0613926	0.00199957
OTU143_p_Actinobacteria_g_Jatrophihabitans	0.302951	0.0608612	0.0983408	0.0830808	0.0192976	0.0882435	0.00499553	0.00357464	0.00349257	0	0	0	0	0.0019258	0	0	0	0	0.0983408	0.102378	0.100306	0.0019258
OTU1069_p_Proteobacteria_	0.60691	0.382314	0.187856	0.171424	0.0197555	0.125497	0.0077733	0.0925515	0	0.000152195	0	0	4.17216e-05	0.001859	0	0	0	0	0.187856	0.191179	0.226016	0.001859
OTU214_p_Actinobacteria_g_Aeromicrobium	0.638117	0.412806	0.162166	0.0640622	0.177927	0.124414	0	0.0862151	0.0204817	0.00106869	0	0	0	0	0	0	0.00178203	0	0.162166	0.241989	0.23218	0.00178203
OTU795_p_Proteobacteria_	0.465933	0.219593	0.159942	0.117692	0.0306307	0.143004	0.00832743	0	0.0010687	0	0.00352991	0	0	0	0	0	0.00173896	0	0.159942	0.148322	0.15593	0.00173896
OTU1198_p_Proteobacteria_g_Enterobacter	0.287352	0.267692	0	0	0.0663525	0.119443	0	0	0	0.0406607	0.0592121	0	0	0	0	0.0016838	0	0	0	0.0663525	0.219316	0.0016838
OTU447_p_Chloroflexi_	0.368442	0.0127871	0.0357956	0.0496526	0.0230545	0.0565486	0	0.0111388	0.0236214	0.110799	0	0.0561537	0	0	0.00167764	0	0	0	0.0357956	0.0727071	0.258261	0.00167764
OTU23_	0.3591	0.0656009	0.0815928	0.065581	0.0188971	0.0864266	0.019306	0	0.0259495	0.0596925	0	0	0	0	0.00165429	0	0	0	0.0815928	0.0844781	0.191375	0.00165429
OTU69_p_Acidobacteria_g_uncultured_bacterium	0.457674	0.192128	0.123786	0.139507	0.046915	0.07097	0	0	0	0	0	0.0750037	0	0	0.00149243	0	0	0	0.123786	0.186422	0.145974	0.00149243
OTU835_p_Proteobacteria_Ambiguous_taxa	0.378106	0.000672843	0	0.016025	0.0572039	0	0	0	0.18954	0.00260421	0	0	0.111308	0	0	0	0	0.00142431	0	0.0732289	0.303453	0.00142431
OTU770_p_Proteobacteria_	0.433645	0.049242	0.00399181	0	0	0.0231574	0	0.0670345	0.0144732	0.193792	0	0.129775	0	0	0	0	0.00142172	0	0.00399181	0	0.428232	0.00142172
OTU781_p_Proteobacteria_g_Woodsholea	0.28999	0.0179848	0.0770865	0.0492553	0.0238717	0.0597236	0	0.0786373	0	0	0	0	0	0	0	0	0.00141562	0	0.0770865	0.0731271	0.138361	0.00141562
OTU306_p_Bacteroidetes_g_uncultured_bacterium	0.438203	0.0713168	0.159422	0.0388201	0.00199908	0.155002	0.0276821	0.00403257	0.049938	0	0	0	0	0	0	0	0	0.00130686	0.159422	0.0408192	0.236655	0.00130686
OTU380_p_Bacteroidetes_g_uncultured_bacterium	0.396461	0.148435	0.0832465	0.0669025	0.0409323	0.158419	0.0100566	0.0075023	0	0.0101897	0	0.017934	0	0.00127787	0	0	0	0	0.0832465	0.107835	0.204102	0.00127787
OTU765_p_Planctomycetes_	0.332357	0.35653	0.0016882	0.0619142	0.114403	0.108631	0.00641125	0	0	0	0	0.0380732	0	0	0	0	0.00123677	0	0.0016882	0.176317	0.153115	0.00123677
OTU12_p_Thaumarchaeota_g_uncultured_crenarchaeote	0.30438	0.023324	0.0297872	0	0.248697	0.00914883	0	0	0.012328	1.79862e-05	0	0.00317873	0	0	0.00122273	0	0	0	0.0297872	0.248697	0.0246735	0.00122273
OTU314_p_Bacteroidetes_	0.294027	0.0292794	0.103826	0.0612705	0.0181106	0.097751	0	0.00106823	0.00863449	0.00226818	0	0	0	0.00109804	0	0	0	0	0.103826	0.0793811	0.109722	0.00109804
OTU1117_p_Proteobacteria_g_Haliangium	0.450226	0.207118	0.15524	0.0552966	0.0366101	0.146596	0.0437045	0.00218723	0.0075465	0.000636117	0	0.00131816	0	0.00109105	0	0	0	0	0.15524	0.0919067	0.201988	0.00109105
OTU34_p_Acidobacteria_g_Terriglobus	0.289728	0.0141378	0.0191345	0.013145	0.00709757	0	0.0108474	0	0.134052	0.0192009	0.0852144	0	0	0	0.00103696	0	0	0	0.0191345	0.0202426	0.249314	0.00103696
OTU721_p_Omnitrophica_g_uncultured_bacterium	0.315856	0.00355244	0.0674688	0	0.0256621	0.0758761	0.0380459	0.0901839	0	0	0.00638288	0	0.0112603	0	0	0	0.000975918	0	0.0674688	0.0256621	0.221749	0.000975918
OTU1359_p_Verrucomicrobia_	0.268652	0.00687227	0.0126177	0.0626804	0.0671828	0.0608961	0	0	0.000485581	0	0.0135148	0.0503542	0	0	0.000920761	0	0	0	0.0126177	0.129863	0.125251	0.000920761
OTU1151_p_Proteobacteria_g_Vulgatibacter	0.284764	0.0031458	0.0972162	0.0250067	0	0	0.0660942	0.0956517	0	0	0	0	0	0.000795439	0	0	0	0	0.0972162	0.0250067	0.161746	0.000795439
OTU468_p_Chloroflexi_	0.266816	0.0223089	0.00379436	0	0.00533027	0.0880876	0	0	0	0	0.00148164	0.167667	0	0	0	0	0	0.000455468	0.00379436	0.00533027	0.257236	0.000455468
OTU972_p_Proteobacteria_	0.39059	0.0351815	0.0526705	0.0142738	0.0429791	0.0606951	0.00686199	0.212667	0	0	0	0	0	0	0.000442273	0	0	0	0.0526705	0.057253	0.280224	0.000442273
OTU199_p_Actinobacteria_g_Hamadaea	0.396592	0.0584017	0.0603408	0.0561474	0.0940353	0.0217472	0	0	0	0	0.00103954	0.162938	0	0	0	0.000343457	0	0	0.0603408	0.150183	0.185725	0.000343457
OTU1071_p_Proteobacteria_g_uncultured_bacterium	0.516249	0.273675	0.189269	0.111466	0.0102448	0.156599	0.00246343	0.0442704	0	0.00099369	0	0.000662158	0	0.000280507	0	0	0	0	0.189269	0.12171	0.204988	0.000280507
OTU807_p_Proteobacteria_g_uncultured	0.77992	0.647294	0.26686	0.185228	0.0167007	0.232834	0.00858792	0.0200468	0.0427733	0	0	0	0.00661192	0.000277475	0	0	0	0	0.26686	0.201928	0.310854	0.000277475
OTU724_p_Parcubacteria_g_uncultured_bacterium	0.219447	0.0118947	0.0716437	0.009545	0	0	0	0.0900654	0	0.0221209	0	0.0259637	0	0	0	0.000108181	0	0	0.0716437	0.009545	0.13815	0.000108181
OTU267_p_Actinobacteria_	0.378113	0.0615548	0.0597438	0.0792426	0.0498823	0.136434	0.00480169	0.0370033	0	0.0109289	0	0	0	0	0	0	7.65806e-05	0	0.0597438	0.129125	0.189168	7.65806e-05
OTU2_p_Euryarchaeota_g_uncultured_archaeon	0.283286	0.0160469	0	0.00592751	0	0.0178759	0	0.259457	0	0	0	0	0	0	0	2.52087e-05	0	0	0	0.00592751	0.277333	2.52087e-05
OTU410_p_Chlamydiae_	0.34239	0.0678608	0	0.107336	0.10519	0	0	0	0	0	0	0	0.129864	0	0	0	0	5.01807e-17	0	0.212526	0.129864	5.01807e-17
OTU88_p_Acidobacteria_g_uncultured_proteobacterium	0.23944	0.0524721	0.0291878	0	0	0	0.0176512	0	0	0	0.192601	0	0	0	2.72911e-17	0	0	0	0.0291878	0	0.210253	2.72911e-17
OTU1205_p_Proteobacteria_g_uncultured_bacterium	0.213362	0.0391147	0.00311326	0	0.0110002	0	0.132832	0	0	0	0	0.0132832	0.0531329	1.242e-17	0	0	0	0	0.00311326	0.0110002	0.199248	1.242e-17
OTU3_p_Euryarchaeota_Ambiguous_taxa	0.364783	0.435946	0	0	0	0	0	0.292228	0	0	0	0.072555	0	0	0	0	0	0	0	0	0.364783	0
OTU43_p_Acidobacteria_g_uncultured_Holophaga_sp.	0.309214	0.069325	0	0	0	0	0	0	0.184619	0	0	0.0443728	0.080222	0	0	0	0	0	0	0	0.309214	0
OTU111_p_Actinobacteria_	0.321043	0.054506	0	0	0	0.053482	0	0.137889	0.0933974	0	0	0.0362749	0	0	0	0	0	0	0	0	0.321043	0
OTU133_p_Actinobacteria_g_Rhodococcus	0.246661	0.0570092	0	0	0	0	0	0.0499987	0	0.190252	0	0.00641044	0	0	0	0	0	0	0	0	0.246661	0
OTU136_p_Actinobacteria_	0.350435	0.0685658	0	0	0	0.0040526	0.0639633	0	0.217262	0.0651571	0	0	0	0	0	0	0	0	0	0	0.350435	0
OTU173_p_Actinobacteria_g_Oryzihumus	0.221358	0.142806	0	0	0	0	0	0	0.221358	0	0	0	0	0	0	0	0	0	0	0	0.221358	0
OTU373_p_Bacteroidetes_g_uncultured_bacterium	0.297698	0.224218	0	0	0	0	0.105141	0	0.0113548	0	0.0111639	0	0.170038	0	0	0	0	0	0	0	0.297698	0
OTU383_p_Bacteroidetes_g_Phaeodactylibacter	0.246717	0.0504017	0	0	0	0	0.214335	0	0	0	0.0323816	0	0	0	0	0	0	0	0	0	0.246717	0
OTU588_p_Firmicutes_	0.394152	0.0896069	0	0	0	0.0573058	0	0	0	0	0	0.336846	0	0	0	0	0	0	0	0	0.394152	0
OTU608_p_Firmicutes_g_Clostridium_sensu_stricto_18	0.290445	0.077521	0	0	0	0.0987758	0	0	0	0	0	0.191669	0	0	0	0	0	0	0	0	0.290445	0
OTU649_p_Firmicutes_g_Thermincola	0.269427	0.0989654	0	0	0	0	0	0	0	0.00273351	0.00307764	0.0432989	0.220317	0	0	0	0	0	0	0	0.269427	0
OTU653_p_Firmicutes_	0.364836	0.106572	0	0	0	0	0	0	0.273508	0	0.0116152	0.0797126	0	0	0	0	0	0	0	0	0.364836	0
OTU687_p_Firmicutes_g_Veillonella	0.352469	0.0669944	0	0	0	0	0.0330758	0	0.154781	0.00651563	0	0.133259	0.0248371	0	0	0	0	0	0	0	0.352469	0
OTU695_p_Gemmatimonadetes_	0.332075	0.0890864	0	0	0	0	0	0	0	0	0	0.0533498	0.278725	0	0	0	0	0	0	0	0.332075	0
OTU785_p_Proteobacteria_g_uncultured_organism	0.235531	0.0596583	0	0	0	0.0524961	0.117675	0.0119773	0	0.0437467	0.00963522	0	0	0	0	0	0	0	0	0	0.235531	0
OTU800_p_Proteobacteria_g_Aurantimonas	0.253641	0.0488058	0	0	0	0	0	0	0.253641	0	0	0	0	0	0	0	0	0	0	0	0.253641	0
OTU838_p_Proteobacteria_g_Meganema	0.327714	0.0702877	0	0	0	0.151192	0	0	0	0.176522	0	0	0	0	0	0	0	0	0	0	0.327714	0
OTU864_p_Proteobacteria_g_Parvibaculum	0.439956	0.144019	0	0	0	0.147677	0	0.292279	0	0	0	0	0	0	0	0	0	0	0	0	0.439956	0
OTU876_p_Proteobacteria_g_Pseudoxanthobacter	0.473977	0.0908914	0	0	0	0	0.131484	0	0	0.0418427	0	0.297608	0.00304178	0	0	0	0	0	0	0	0.473977	0
OTU891_p_Proteobacteria_g_Acidicaldus	0.286005	0.0899951	0	0	0	0	0	0.218995	0	0	0.0670095	0	0	0	0	0	0	0	0	0	0.286005	0
OTU916_p_Proteobacteria_g_uncultured_Rhodospirillaceae_bacterium	0.432015	0.030578	0	0	0	0	0.1467	0.0604382	0.224877	0	0	0	0	0	0	0	0	0	0	0	0.432015	0
OTU962_p_Proteobacteria_	0.456477	0.279262	0	0	0	0	0	0	0	0.38264	0.0328226	0.0410137	0	0	0	0	0	0	0	0	0.456477	0
OTU997_p_Proteobacteria_Ambiguous_taxa	0.298779	0.233884	0	0	0	0.029989	0	0.26879	0	0	0	0	0	0	0	0	0	0	0	0	0.298779	0
OTU1082_p_Proteobacteria_g_Desulfosarcina	0.412731	0.660172	0	0	0	0	0	0.412731	0	0	0	0	0	0	0	0	0	0	0	0	0.412731	0
OTU1144_p_Proteobacteria_g_uncultured_bacterium	0.260329	0.370706	0	0	0	0.0515062	0	0.173716	0	0	0.0351063	0	0	0	0	0	0	0	0	0	0.260329	0
OTU1152_p_Proteobacteria_	0.363964	0.00461549	0	0	0	0	0	0	0.256992	0	0.0665335	0	0.0404385	0	0	0	0	0	0	0	0.363964	0
OTU1295_p_Proteobacteria_	0.304595	0.441781	0	0	0	0	0	0	0.0238509	0	0.111382	0	0.169362	0	0	0	0	0	0	0	0.304595	0
OTU1307_p_Spirochaetae_g_Brevinema	0.212821	0.0435701	0	0	0	0.0114956	0	0.121794	0	0	0	0.0795307	0	0	0	0	0	0	0	0	0.212821	0
OTU1065_p_Proteobacteria_	0.296032	0.22042	0.0109202	0	0	0.0352942	0	0	0	0.0521261	0.197691	0	0	0	0	0	0	0	0.0109202	0	0.285112	0
OTU1095_p_Proteobacteria_g_uncultured_bacterium	0.298509	0.0587498	0.0147758	0	0	0.00311783	0	0	0.0262413	0.0175544	0	0.236819	0	0	0	0	0	0	0.0147758	0	0.283733	0
OTU661_p_Firmicutes_g_Ruminiclostridium_6	0.262189	0.241128	0.021626	0	0	0	0	0	0	0.0288454	0.211718	0	0	0	0	0	0	0	0.021626	0	0.240563	0
OTU871_p_Proteobacteria_	0.345521	0.00179216	0.0319619	0	0	0.025694	0	0.0924032	0	0.0418226	0.153639	0	0	0	0	0	0	0	0.0319619	0	0.313559	0
OTU1167_p_Proteobacteria_g_uncultured	0.249745	0.122171	0.0813144	0	0	0.15528	0	0.0131514	0	0	0	0	0	0	0	0	0	0	0.0813144	0	0.168431	0
OTU1182_p_Proteobacteria_g_Shewanella	0.204592	0.0360201	0.0886996	0	0	0.00830455	0.0655463	0	0	0	0	0.0420418	0	0	0	0	0	0	0.0886996	0	0.115893	0
OTU559_p_Firmicutes_g_Bacillus	0.469747	0.363435	0.0982125	0	0	0	0	0	0	0	0.0367129	0	0.334822	0	0	0	0	0	0.0982125	0	0.371535	0
OTU638_p_Firmicutes_g_Lachnospiraceae_UCG_004	0.303147	0.0602817	0.109589	0	0	0	0.139901	0	0	0	0	0.0536567	0	0	0	0	0	0	0.109589	0	0.193558	0
OTU121_p_Actinobacteria_g_uncultured_actinobacterium	0.339691	0.374652	0.0421414	0	0.00115028	0	0	0	0	0	0	0.176264	0.120135	0	0	0	0	0	0.0421414	0.00115028	0.2964	0
OTU291_p_Aerophobetes_g_uncultured_bacterium	0.293224	0.0764526	0	0	0.00136674	0.0872903	0	0	0.023098	0	0.0794148	0.102054	0	0	0	0	0	0	0	0.00136674	0.291857	0
OTU910_p_Proteobacteria_g_uncultured_forest_soil_bacterium	0.341666	0.000893235	0.0614564	0	0.00412919	0.179836	0.0454961	0.0320546	0	0	0.00110168	0	0.0175917	0	0	0	0	0	0.0614564	0.00412919	0.27608	0
OTU428_p_Chloroflexi_g_uncultured_bacterium	0.33194	0.194429	0.0328903	0	0.00745729	0	0.124413	0	0.167179	0	0	0	0	0	0	0	0	0	0.0328903	0.00745729	0.291593	0
OTU501_p_Chloroflexi_	0.214611	0.182152	0	0	0.0106154	0	0	0	0	0.118337	0	0.0856581	0	0	0	0	0	0	0	0.0106154	0.203995	0
OTU645_p_Firmicutes_g_uncultured	0.383765	0.0185891	0.148804	0	0.0159443	0.020281	0	0.0125002	0.00425008	0	0	0	0.181985	0	0	0	0	0	0.148804	0.0159443	0.219017	0
OTU784_p_Proteobacteria_g_uncultured_bacterium	0.330461	0.000222479	0.0236142	0	0.0225611	0.0453256	0.0523001	0.120576	0.00615139	0.00352279	0.0564099	0	0	0	0	0	0	0	0.0236142	0.0225611	0.284286	0
OTU310_p_Bacteroidetes_g_Prevotella	0.14106	0.0290705	5.21667e-18	0	0.0275474	0.00139481	0	0.0223169	0	0	0.0347062	0	0.0550949	0	0	0	0	0	5.21667e-18	0.0275474	0.113513	0
OTU507_p_Chloroflexi_Ambiguous_taxa	0.277458	0.276564	0	0	0.0394639	0	0	0.169061	0	0	0	0.0689326	0	0	0	0	0	0	0	0.0394639	0.237994	0
OTU1303_p_SHA_109_g_uncultured_bacterium	0.403502	0.118807	0	0	0.0445788	0	0	0.319018	0	0	0.0399053	0	0	0	0	0	0	0	0	0.0445788	0.358923	0
OTU985_p_Proteobacteria_	0.358424	0.0928176	0.0242574	0	0.0549673	0.0636922	0	0.197328	0.0181793	0	0	0	0	0	0	0	0	0	0.0242574	0.0549673	0.2792	0
OTU486_p_Chloroflexi_g_uncultured_bacterium	0.142474	0.0254698	0.0282282	0	0.0557593	0	0	0.0311674	0	0	0.0161669	0.0111519	0	0	0	0	0	0	0.0282282	0.0557593	0.0584862	0
OTU991_p_Proteobacteria_g_Zymomonas	0.393714	0.178836	0	0	0.0612383	0	0	0.0576605	0.212447	0	0.0623679	0	0	0	0	0	0	0	0	0.0612383	0.332475	0
OTU868_p_Proteobacteria_g_uncultured_bacterium	0.324236	0.00105873	0.0116021	0	0.06566	0.123314	0.0040522	0.0869572	0	0	0.00964842	0	0.0230013	0	0	0	0	0	0.0116021	0.06566	0.246973	0
OTU615_p_Firmicutes_g_Fonticella	0.25131	0.362445	0	0	0.0781302	0	0	0	0.17318	0	0	0	0	0	0	0	0	0	0	0.0781302	0.17318	0
OTU1191_p_Proteobacteria_g_Thiogranum	0.431256	0.444661	0	0	0.0859527	0	0	0.155192	0	0	0.190111	0	0	0	0	0	0	0	0	0.0859527	0.345303	0
OTU1300_p_Saccharibacteria_g_uncultured_bacterium	0.376244	0.00716914	0	0	0.125583	0.0101465	0	0	0	0.018176	0	0.222339	0	0	0	0	0	0	0	0.125583	0.250661	0
OTU1046_p_Proteobacteria_g_Neisseria	0.19965	0.23736	0.0596055	0	0.140044	0	0	0	0	0	0	0	0	0	0	0	0	0	0.0596055	0.140044	0	0
OTU1041_p_Proteobacteria_g_uncultured	0.410518	0.00396959	0.00487523	0	0.172368	0.00199072	0	0.0232386	0.0217867	0.18626	0	0	0	0	0	0	0	0	0.00487523	0.172368	0.233276	0
OTU571_p_Firmicutes_g_Paenibacillus	0.399989	0.466389	0	0	0.197706	0	0	0	0	0.202283	0	0	0	0	0	0	0	0	0	0.197706	0.202283	0
OTU675_p_Firmicutes_g_Erysipelatoclostridium	0.337725	0.171458	0	0	0.208539	0	0	0	0	0	0	0	0.129187	0	0	0	0	0	0	0.208539	0.129187	0
OTU1265_p_Proteobacteria_g_uncultured_gamma_proteobacterium	0.42026	0.281653	0	0	0.42026	0	0	0	0	0	0	0	0	0	0	0	0	0	0	0.42026	0	0
OTU6_p_Miscellaneous_Crenarchaeotic_Grou_p_g_uncultured_archaeon	0.191629	0.160532	0	1.80471e-05	0	0	0	0	0.191611	0	0	0	0	0	0	0	0	0	0	1.80471e-05	0.191611	0
OTU168_p_Actinobacteria_g_Intrasporangium	0.435504	0.00152348	0.00464794	0.000615916	0.00239545	0	0.0440207	0	0.00594156	0.00413907	0	0.307616	0.0661273	0	0	0	0	0	0.00464794	0.00301137	0.427845	0
OTU95_p_Acidobacteria_g_uncultured_Acidobacteria_bacterium	0.338748	7.99503e-05	0	0.00226396	0.0876719	0.0194287	0	0.00364741	0.0636971	0.00365204	0	0.158387	0	0	0	0	0	0	0	0.0899359	0.248812	0
OTU394_p_Candidate_division_OP3_g_uncultured_bacterium	0.37444	0.0341434	0.0213489	0.00322086	0.10553	0.0202002	0.0876296	0.135278	0.00123236	0	0	0	0	0	0	0	0	0	0.0213489	0.108751	0.24434	0
OTU881_p_Proteobacteria_g_Amaricoccus	0.357552	0.504799	0	0.00349255	0	0	0	0	0	0	0	0.35406	0	0	0	0	0	0	0	0.00349255	0.35406	0
OTU103_p_Acidobacteria_g_uncultured_bacterium	0.273197	0.000993685	0	0.0045751	0.0200377	0	0	0.210029	0	0	0.0385543	0	0	0	0	0	0	0	0	0.0246128	0.248584	0
OTU895_p_Proteobacteria_g_Acidocella	0.331227	0.33898	0.124276	0.0046003	0.202351	0	0	0	0	0	0	0	0	0	0	0	0	0	0.124276	0.206951	0	0
OTU100_p_Acidobacteria_	0.463753	0.00360438	0.0102852	0.00558083	0	0	0	0.422087	0	0.0153469	0.0104533	0	0	0	0	0	0	0	0.0102852	0.00558083	0.447887	0
OTU1339_p_Verrucomicrobia_g_uncultured_bacterium	0.344395	0.00958947	0.07904	0.00576738	0	0.0534454	0.031979	0.16529	0	0	0.00887327	0	0	0	0	0	0	0	0.07904	0.00576738	0.259587	0
OTU620_p_Firmicutes_g_uncultured_Clostridiales_bacterium	0.289647	0.0950299	0.0499322	0.0059707	0.00352242	0	0.0334137	0.196808	0	0	0	0	0	0	0	0	0	0	0.0499322	0.00949313	0.230222	0
OTU1020_p_Proteobacteria_g_Polaromonas	0.18939	0.0347973	0	0.00894909	0	0	0	0.0436475	0	0.0288446	0	0.00265676	0.105292	0	0	0	0	0	0	0.00894909	0.180441	0
OTU933_p_Proteobacteria_g_Magnetospirillum	0.180231	0.101818	0	0.0109476	0	0.0312632	0	0.107855	0	0.0301658	0	0	0	0	0	0	0	0	0	0.0109476	0.169284	0
OTU1153_p_Proteobacteria_	0.34057	0.177022	0	0.0115489	0.0588345	0	0	0	0	0.0128775	0.0150373	0.242272	0	0	0	0	0	0	0	0.0703835	0.270187	0
OTU669_p_Firmicutes_g_Ruminococcus_2	0.217703	0.0366239	0	0.0120946	0.0113387	0.0120946	0.109608	0.0483785	0	0	0	0	0.0241893	0	0	0	0	0	0	0.0234333	0.19427	0
OTU787_p_Proteobacteria_	0.39824	0.103182	0.0651512	0.0136939	0.124482	0.125424	0	0.036426	0	0	0.0125497	0.0141507	0.0063617	0	0	0	0	0	0.0651512	0.138176	0.194912	0
OTU118_p_Actinobacteria_g_uncultured_bacterium	0.148384	0.0257771	0.0652624	0.0155464	0.0370496	0	0.0225908	0	0	0	0	0.00793514	0	0	0	0	0	0	0.0652624	0.052596	0.030526	0
OTU473_p_Chloroflexi_	0.341906	0.00920284	0.0353293	0.0158367	0.00407736	0.0359804	0	0.159934	0	0	0.0907487	0	0	0	0	0	0	0	0.0353293	0.019914	0.286663	0
OTU1214_p_Proteobacteria_g_Rickettsiella	0.336584	0.0144676	0.102321	0.0160532	0.00200344	0.125475	0	0.0316336	0.0517083	0	0.000980187	0	0.0064094	0	0	0	0	0	0.102321	0.0180567	0.216207	0
OTU492_p_Chloroflexi_g_uncultured_Chloroflexi_bacterium	0.205015	0.0388298	0	0.0165251	0	0	0.0600786	0	0	0.0993023	0	0	0.0291085	0	0	0	0	0	0	0.0165251	0.188489	0
OTU328_p_Bacteroidetes_g_Candidatus_Amoebophilus	0.423413	0.00682445	0	0.0176253	0	0	0	0.0453181	0	0	0.00597334	0	0.354497	0	0	0	0	0	0	0.0176253	0.405788	0
OTU924_p_Proteobacteria_	0.223514	0.104302	0.014828	0.0193948	0.131721	0	0.00345335	0	0.00916415	0.0449525	0	0	0	0	0	0	0	0	0.014828	0.151116	0.05757	0
OTU708_p_Lentisphaerae_	0.325935	0.0708115	0	0.020138	0	0.0696514	0	0	0	0.0983205	0	0.137825	0	0	0	0	0	0	0	0.020138	0.305797	0
OTU203_p_Actinobacteria_g_Pilimelia	0.215273	0.0444285	0	0.0216237	0	0.00592758	0.0170854	0	0	0.168871	0	0.0017652	0	0	0	0	0	0	0	0.0216237	0.193649	0
OTU1099_p_Proteobacteria_g_uncultured_delta_proteobacterium	0.287569	5.99387e-05	0.0846172	0.0222993	0.0984852	0.065467	0	0	0	0	0.0167003	0	0	0	0	0	0	0	0.0846172	0.120785	0.0821673	0
OTU1177_p_Proteobacteria_g_uncultured_gamma_proteobacterium	0.196254	0.0366468	0.0881594	0.0223886	0	0	0	0.0447772	0	0.0342825	0	0.00664661	0	0	0	0	0	0	0.0881594	0.0223886	0.0857063	0
OTU367_p_Bacteroidetes_Ambiguous_taxa	0.294219	0.0561631	0.0129016	0.0226018	0.0201968	0	0	0	0	0	0.238519	0	0	0	0	0	0	0	0.0129016	0.0427985	0.238519	0
OTU624_p_Firmicutes_g_Gottschalkia	0.292265	0.0290287	0.155624	0.0237446	0.0110808	0.0854805	0.00525472	0.00633189	0	0	0	0.00474892	0	0	0	0	0	0	0.155624	0.0348254	0.101816	0
OTU940_p_Proteobacteria_g_uncultured	0.323166	0.000235318	0.111213	0.0242926	0.0461568	0.113953	0	0.0275509	0	0	0	0	0	0	0	0	0	0	0.111213	0.0704494	0.141504	0
OTU1092_p_Proteobacteria_g_uncultured_delta_proteobacterium	0.187472	0.100987	0.0530837	0.0244543	0	0.0456324	0	0	0.0175675	0	0	0.00155727	0.0451772	0	0	0	0	0	0.0530837	0.0244543	0.109934	0
OTU604_p_Firmicutes_g_Clostridium_sensu_stricto_11	0.231256	0.069899	0.0802612	0.0262077	0	0	0	0	0	0.000322326	0.124465	0	0	0	0	0	0	0	0.0802612	0.0262077	0.124787	0
OTU131_p_Actinobacteria_g_Gordonia	0.435844	0.129098	0.147184	0.0268094	0.129967	0.0454099	0	0.0381461	0.018226	0.0234374	0	0.00483775	0.00182635	0	0	0	0	0	0.147184	0.156777	0.131884	0
OTU1280_p_Proteobacteria_g_Silanimonas	0.159325	0.0325596	0	0.0274658	0.0661213	0.0533222	0.00672911	0.00568627	0	0	0	0	0	0	0	0	0	0	0	0.093587	0.0657376	0
OTU39_p_Acidobacteria_g_uncultured_bacterium	0.287718	0.110796	0	0.0274745	0	0	0.138753	0	0	0	0	0.12149	0	0	0	0	0	0	0	0.0274745	0.260244	0
OTU186_p_Actinobacteria_g_Auritidibacter	0.254554	0.0488456	0	0.0292978	0.0117191	0.0548418	0	0	0.155216	0	0	0.00347911	0	0	0	0	0	0	0	0.0410169	0.213537	0
OTU369_p_Bacteroidetes_g_uncultured_Bacteroidetes_bacterium	0.290912	0.000168611	0.0356136	0.030132	0.072547	0.00183672	0	0	0.00844837	0.107252	0	0	0.035082	0	0	0	0	0	0.0356136	0.102679	0.152619	0
OTU998_p_Proteobacteria_g_Achromobacter	0.285884	0.0537077	0.0144666	0.0306589	0.0120349	0	0.0554687	0	0.13561	0	0.0275802	0	0.0100654	0	0	0	0	0	0.0144666	0.0426938	0.228724	0
OTU741_p_Planctomycetes_g_uncultured_bacterium	0.279122	0.00462458	0.138077	0.0320148	0.0365518	0.0679721	0	0	0	0.00401207	0	0.000494582	0	0	0	0	0	0	0.138077	0.0685666	0.0724788	0
OTU1040_p_Proteobacteria_g_Thiobacillus	0.220181	0.340468	0	0.0336689	0	0.0145231	0	0.00783664	0.055725	0	0	0.0572281	0.0511988	0	0	0	0	0	0	0.0336689	0.186512	0
OTU792_p_Proteobacteria_g_uncultured_bacterium	0.31277	0.0301966	0.0606652	0.037292	0.0744529	0.107775	0.0158582	0	0	0	0	0.0143289	0.00239774	0	0	0	0	0	0.0606652	0.111745	0.14036	0
OTU1351_p_Verrucomicrobia_	0.468011	0.45014	0	0.0384379	0	0	0	0.00248825	0.427085	0	0	0	0	0	0	0	0	0	0	0.0384379	0.429573	0
OTU482_p_Chloroflexi_g_Thermosporothrix	0.195058	0.0264791	0.0489203	0.041033	0	0.0993397	0.00129517	0.00179356	0.00267604	0	0	0	0	0	0	0	0	0	0.0489203	0.041033	0.105104	0
OTU81_p_Acidobacteria_g_uncultured_Acidobacteria_bacterium	0.32493	0.00403549	0.117227	0.042191	0.0225783	0.0947964	0	0.0481373	0	0	0	0	0	0	0	0	0	0	0.117227	0.0647693	0.142934	0
OTU1058_p_Proteobacteria_g_Georgfuchsia	0.310008	0.00318834	0.203417	0.044875	0	0.0235303	0.0102244	0.027694	0.00026739	0	0	0	0	0	0	0	0	0	0.203417	0.044875	0.0617161	0
OTU873_p_Proteobacteria_g_Ancylobacter	0.296235	0.00920051	0.0037592	0.045254	0.0459237	0.0312747	0	0.0270568	0	0.142966	0	0	0	0	0	0	0	0	0.0037592	0.0911777	0.201298	0
OTU1131_p_Proteobacteria_g_uncultured_bacterium	0.3707	0.0385833	0.142842	0.0459708	0.0686777	0.102088	0.00504709	0.00589948	0	0	0.000175435	0	0	0	0	0	0	0	0.142842	0.114648	0.11321	0
OTU1045_p_Proteobacteria_	0.184864	0.159233	0	0.0464678	0	0	0.0155695	0	0	0	0	0	0.122827	0	0	0	0	0	0	0.0464678	0.138396	0
OTU617_p_Firmicutes_g_Alkaliphilus	0.189177	5.2134e-05	0.0523471	0.0465407	0.0428487	0.0446015	0	0	0	0	0.00283888	0	0	0	0	0	0	0	0.0523471	0.0893894	0.0474404	0
OTU1054_p_Proteobacteria_g_Azoarcus	0.241201	0.0126618	0.030506	0.048445	0.0375101	0.0597351	0	0	0	0	0	0.00836346	0.0566411	0	0	0	0	0	0.030506	0.0859551	0.12474	0
OTU257_p_Actinobacteria_g_Euzebya	0.219906	0.03427	0	0.0492197	0	0	0	0.0248935	0	0.119434	0	0.0263594	0	0	0	0	0	0	0	0.0492197	0.170686	0
OTU376_p_Bacteroidetes_	0.379136	0.0882714	0.145631	0.0495599	0.0658028	0.0614746	0	0.0412822	0.00569986	0.00533764	0	0.0043486	0	0	0	0	0	0	0.145631	0.115363	0.118143	0
OTU872_p_Proteobacteria_Ambiguous_taxa	0.401502	0.00664949	0	0.0512079	0.0207688	0.0212048	0.00154808	0	0.254012	0.0527596	0	0	0	0	0	0	0	0	0	0.0719767	0.329525	0
OTU757_p_Planctomycetes_g_Isosphaera	0.33134	0.00892968	0.0638326	0.0518092	0.0326647	0.144031	0	0.0289492	0	0.0100535	0	0	0	0	0	0	0	0	0.0638326	0.0844739	0.183033	0
OTU623_p_Firmicutes_	0.343693	0.048316	0.123146	0.0529869	0	0.0188774	0	0	0.0115366	0	0	0.0535078	0.083639	0	0	0	0	0	0.123146	0.0529869	0.167561	0
OTU72_p_Acidobacteria_g_uncultured_bacterium	0.347327	0.00105753	0.133601	0.0541641	0.0464734	0.0486294	0	0.043465	0.0163932	0.00460092	0	0	0	0	0	0	0	0	0.133601	0.100637	0.113089	0
OTU135_p_Actinobacteria_g_Williamsia	0.325227	0.297285	0	0.0543022	0	0	0	0.00679819	0	0.264126	0	0	0	0	0	0	0	0	0	0.0543022	0.270924	0
OTU634_p_Firmicutes_g_Anaerosporobacter	0.256044	0.00738996	0.0441368	0.0556396	0.0190122	0.0558164	0.0738946	0	0	0	0	0.00754435	0	0	0	0	0	0	0.0441368	0.0746518	0.137255	0
OTU794_p_Proteobacteria_g_uncultured_bacterium	0.361498	0.0143751	0.0575477	0.0560302	0.00792953	0.060166	0.00348636	0.155284	0	0	0.0146885	0.00636611	0	0	0	0	0	0	0.0575477	0.0639597	0.239991	0
OTU854_p_Proteobacteria_g_uncultured	0.2149	0.0313617	0.0748805	0.0562834	0	0	0	0	0	0	0	0.0318808	0.0518555	0	0	0	0	0	0.0748805	0.0562834	0.0837362	0
OTU1126_p_Proteobacteria_g_Nannocystis	0.484663	0.189429	0.231069	0.0566065	0.0169553	0.109087	0.0156456	0.0396454	0.0155113	0	0	0.000142787	0	0	0	0	0	0	0.231069	0.0735618	0.180032	0
OTU896_p_Proteobacteria_g_Asaia	0.234576	0.0505429	0.065599	0.0578736	0	0	0.0303055	0	0.0699461	0	0	0.0108513	0	0	0	0	0	0	0.065599	0.0578736	0.111103	0
OTU66_p_Acidobacteria_	0.540995	0.202466	0.14394	0.0602304	0.12574	0.0907428	0.00984304	0.0979303	0.00108482	0.00177677	0.00318733	0.00502244	0.00149715	0	0	0	0	0	0.14394	0.185971	0.211085	0
OTU193_p_Actinobacteria_Ambiguous_taxa	0.195981	0.0765323	0.0486714	0.0605505	0	0	0	0.00271888	0.0756251	0	0	0	0.00841477	0	0	0	0	0	0.0486714	0.0605505	0.0867588	0
OTU1125_p_Proteobacteria_	0.420249	0.145352	0.220828	0.060625	0.0238188	0.0710828	0	0.00961549	0.00525006	0.0290289	0	0	0	0	0	0	0	0	0.220828	0.0844437	0.114977	0
OTU565_p_Firmicutes_g_Gemella	0.221552	0.0017946	0.0342615	0.0615425	0.0379536	0.077498	0	0	0	0.00440585	0	0.00589013	0	0	0	0	0	0	0.0342615	0.0994961	0.087794	0
OTU1107_p_Proteobacteria_Ambiguous_taxa	0.34784	0.135234	0.110995	0.0628074	0.0263948	0.0625819	0.00365045	0	0.0139477	0.0262079	0.0412547	0	0	0	0	0	0	0	0.110995	0.0892023	0.147643	0
OTU692_p_Gemmatimonadetes_g_uncultured_bacterium	0.403806	0.0694711	0.111737	0.0691987	0.0192646	0.0645447	0.00901056	0.130051	0	0	0	0	0	0	0	0	0	0	0.111737	0.0884632	0.203606	0
OTU1294_p_Proteobacteria_g_uncultured_bacterium	0.251567	0.0456351	0	0.0693293	0	0.0179414	0	0.151747	0	0	0.0125488	6.11908e-18	0	0	0	0	0	0	0	0.0693293	0.182237	0
OTU251_p_Actinobacteria_g_uncultured	0.256845	0.362647	0.131665	0.0718175	0	0	0	0.00515657	0.0370935	0	0	0.0111126	0	0	0	0	0	0	0.131665	0.0718175	0.0533627	0
OTU345_p_Bacteroidetes_g_uncultured_bacterium	0.425289	0.0879525	0.102938	0.0749503	0.0338578	0.120956	0.0150517	0.0713585	0	0	0.00195897	0	0.00421783	0	0	0	0	0	0.102938	0.108808	0.213543	0
OTU709_p_Lentisphaerae_g_uncultured_bacterium	0.203275	0.124247	0.00549542	0.0751627	0	0	0	0.00344348	0	0.0899543	0	0.0292192	0	0	0	0	0	0	0.00549542	0.0751627	0.122617	0
OTU159_p_Actinobacteria_	0.416863	0.0506636	0.095507	0.076195	0	0.0156098	0.00101794	0	0	0	0	0.228534	0	0	0	0	0	0	0.095507	0.076195	0.245161	0
OTU354_p_Bacteroidetes_g_Lacibacter	0.254189	0.0880282	0.0796258	0.0767571	0	0.0948154	0.000598205	0.00239282	0	0	0	0	0	0	0	0	0	0	0.0796258	0.0767571	0.0978064	0
OTU351_p_Bacteroidetes_g_Flavisolibacter	0.631425	0.227702	0.128454	0.077497	0.0750381	0.125736	0	0.223695	0.00100465	0	0	0	0	0	0	0	0	0	0.128454	0.152535	0.350436	0
OTU1027_p_Proteobacteria_g_Xylophilus	0.339712	0.676102	0	0.0798283	0.0544391	0	0	0	0	0.198351	0.00709322	0	0	0	0	0	0	0	0	0.134267	0.205444	0
OTU917_p_Proteobacteria_	0.479121	0.0966237	0	0.0822538	0.160922	0	0	0	0	0	0.00161033	0.194296	0.040039	0	0	0	0	0	0	0.243175	0.235945	0
OTU422_p_Chloroflexi_	0.496558	0.22724	0.15796	0.0829105	0.0375492	0.156546	0.00423027	0.0399222	0.00776343	0	0.000378008	0	0.00929906	0	0	0	0	0	0.15796	0.12046	0.218139	0
OTU1179_p_Proteobacteria_g_Marinobacter	0.299704	0.0115986	0.0727013	0.0891267	0.0255297	0.0295534	0.0425752	0.0126172	0.000659075	0	0	0.00614706	0.0207943	0	0	0	0	0	0.0727013	0.114656	0.112346	0
OTU1266_p_Proteobacteria_g_uncultured_organism	0.230022	0.23217	0	0.0934453	0	0	0	0.0361248	0	0	0.100452	0	0	0	0	0	0	0	0	0.0934453	0.136577	0
OTU979_p_Proteobacteria_g_Altererythrobacter	0.328265	0.0542017	0.0855057	0.0985334	0	0.0536217	0.00326719	0.0733761	0	0.00857893	0	0.00236216	0.00302002	0	0	0	0	0	0.0855057	0.0985334	0.144226	0
OTU1203_p_Proteobacteria_g_Thiohalorhabdus	0.33118	0.0014917	0	0.099315	0	0	0	0	0.125305	0	0	0	0.10656	0	0	0	0	0	0	0.099315	0.231865	0
OTU46_p_Acidobacteria_Ambiguous_taxa	0.461683	0.0777576	0.106127	0.0993739	0.017946	0.0979779	0.00182245	0.0316848	0	0.037888	0	0.00860382	0.0602593	0	0	0	0	0	0.106127	0.11732	0.238236	0
OTU1068_p_Proteobacteria_g_uncultured_beta_proteobacterium	0.251462	0.0140227	0	0.0998766	0.0237478	0	0	0.0131749	0	0	0.00122237	0.0472491	0.0661911	0	0	0	0	0	0	0.123624	0.127837	0
OTU1042_p_Proteobacteria_	0.348124	0.00113244	0.0123788	0.100034	0.0320441	0.015409	0	0.0449223	0.0516866	0.0645696	0.0159655	0	0.0111142	0	0	0	0	0	0.0123788	0.132078	0.203667	0
OTU491_p_Chloroflexi_g_uncultured_bacterium	0.395334	0.105156	0.13389	0.10093	0.0344845	0.0878139	0.000369132	0.0378462	0	0	0	0	0	0	0	0	0	0	0.13389	0.135414	0.126029	0
OTU576_p_Firmicutes_g_Kurthia	0.306625	0.0718904	0.0177618	0.101897	0	0.186966	0	0	0	0	0	0	0	0	0	0	0	0	0.0177618	0.101897	0.186966	0
OTU1_p_Euryarchaeota_g_uncultured_archaeon	0.364647	0.0638332	0.105616	0.103672	0.0165517	0.0770821	0.0104226	0.0455036	0.0010194	0.00477934	0	0	0	0	0	0	0	0	0.105616	0.120223	0.138807	0
OTU247_p_Actinobacteria_	0.267387	0.0111531	0.080621	0.10446	0	0	0	0	0.0655873	0.0167189	0	0	0	0	0	0	0	0	0.080621	0.10446	0.0823062	0
OTU1225_p_Proteobacteria_g_uncultured_soil_bacterium	0.134293	0.0258608	0	0.105607	0.0286865	0	0	0	0	0	0	0	0	0	0	0	0	0	0	0.134293	0	0
OTU586_p_Firmicutes_g_Seinonella	0.192691	0.0447216	0	0.105749	0	0	0.061804	0.00936316	0	0.0157753	0	0	0	0	0	0	0	0	0	0.105749	0.0869424	0
OTU1176_p_Proteobacteria_g_uncultured_bacterium	0.469281	0.00368414	0.0781007	0.111503	0.000665041	0.0107737	0	0.0529549	0	0.0567301	0	0	0.158554	0	0	0	0	0	0.0781007	0.112168	0.279012	0
OTU779_p_Proteobacteria_g_Hirschia	0.558196	0.309437	0.215795	0.120767	0.00789519	0.162095	0.0156774	0.0281666	0	0.0062627	0	0.00153635	0	0	0	0	0	0	0.215795	0.128662	0.213738	0
OTU426_p_Chloroflexi_g_uncultured	0.459213	0.251969	0.0966669	0.122183	0.0167213	0.152098	0.00589213	0.000821226	0	0.0335038	0	0.0313271	0	0	0	0	0	0	0.0966669	0.138904	0.223643	0
OTU1371_p_WD272_	0.23522	0.00430466	0.0462292	0.131502	0	0.0290245	0.00419397	0	0	0.014049	0.0102213	0	0	0	0	0	0	0	0.0462292	0.131502	0.0574888	0
OTU600_p_Firmicutes_	0.426392	0.228454	0.0758252	0.132492	0.00427539	0.11066	0	0.0534717	0	0	0.0269943	0.0226732	0	0	0	0	0	0	0.0758252	0.136768	0.213799	0
OTU457_p_Chloroflexi_g_uncultured_bacterium	0.349454	0.0239841	0.0746313	0.134632	0	0.0447854	0.029311	0.0106315	0	0	0.000212791	0.0225135	0.0327365	0	0	0	0	0	0.0746313	0.134632	0.140191	0
OTU240_p_Actinobacteria_Ambiguous_taxa	0.436525	0.00760595	0.170331	0.135471	0	0.0602957	0	0	0	0	0.0101981	0.0602291	0	0	0	0	0	0	0.170331	0.135471	0.130723	0
OTU926_p_Proteobacteria_g_AEGEAN_169_marine_group	0.361648	0.0113317	0.113	0.137143	0	0.0394038	0	0.0287393	0	0.000395358	0	0	0.0429657	0	0	0	0	0	0.113	0.137143	0.111504	0
OTU1141_p_Proteobacteria_	0.651329	0.432746	0.245452	0.142521	0.0764841	0.114531	0.00417442	0	0.00345048	0.0406869	0	0.00432775	0.0197016	0	0	0	0	0	0.245452	0.219005	0.186872	0
OTU45_p_Acidobacteria_	0.545859	0.295161	0.213627	0.145529	0.0131966	0.0943651	0.0298161	0.03681	0	0	0	0.00117142	0.0113438	0	0	0	0	0	0.213627	0.158725	0.173506	0
OTU352_p_Bacteroidetes_g_Flavitalea	0.583644	0.296835	0.233454	0.146156	0.0375591	0.107823	0.0273743	0.00108708	0.00719108	0.0229995	0	0	0	0	0	0	0	0	0.233454	0.183715	0.166475	0
OTU527_p_Cyanobacteria_g_uncultured_bacterium	0.385591	0.00169816	0.0155756	0.152282	0.0394136	0	0	0.0113277	0.0480859	0	0.00860109	0	0.110305	0	0	0	0	0	0.0155756	0.191696	0.17832	0
OTU665_p_Firmicutes_g_Ruminococcaceae_UCG_010	0.195591	0.0521843	0.0311417	0.153788	0	0	0	0	0	0	0.0106608	0	0	0	0	0	0	0	0.0311417	0.153788	0.0106608	0
OTU32_p_Acidobacteria_g_Granulicella	0.631979	0.430575	0.109	0.173135	0.036695	0.180103	0.0745534	0.00565013	0.0127351	0.000716696	0	0.0393902	0	0	0	0	0	0	0.109	0.20983	0.313148	0
OTU1070_p_Proteobacteria_Ambiguous_taxa	0.517729	0.201522	0.146998	0.193083	0.0363983	0.0922879	0.0134001	0.0251398	0	0	0	0	0.010422	0	0	0	0	0	0.146998	0.229481	0.14125	0
OTU1364_p_Verrucomicrobia_g_Roseimicrobium	0.493557	0.174509	0.125283	0.19781	0.0285732	0.0373207	0	0.0439432	0.0161813	0.0303137	0	0	0.0141317	0	0	0	0	0	0.125283	0.226383	0.141891	0
OTU67_p_Acidobacteria_Ambiguous_taxa	0.571075	0.293016	0.163961	0.19951	0.0306609	0.0987038	0.0231831	0	0.0211779	0.0194951	0	0.00713627	0.00724697	0	0	0	0	0	0.163961	0.23017	0.176943	0
OTU1305_p_SHA_109_g_uncultured_soil_bacterium	0.214608	0.512167	0	0.214608	0	0	0	0	0	0	0	0	0	0	0	0	0	0	0	0.214608	0	0
OTU977_p_Proteobacteria_g_uncultured_bacterium	0.608343	0.35234	0.219538	0.220779	0.0523978	0.0609631	0	0.034461	0	0.0202034	0	0	0	0	0	0	0	0	0.219538	0.273177	0.115627	0

## Sheet: RF models
Lammel et al.: Direct and indirect effects of a pH gradient bring iights into the mechanisms driving prokaryotic community structures in a sub-tropical soil
Supplementary Information 4 Random Forests (RF) models for each OTU (no significant values are reported as "0").
Response	R2_fit	R2_validation	pH_CaCl2	Ca	Mg	Al	B	Fe	Mn	Cu	Zn	P	CEC	Soy_yield	Litter	SOM	K	NO3		pH_CaCl2	Σ Ca+Mg	Σ indirect1	Σ indirect2
OTU1288_p_Proteobacteria_g_Steroidobacter	0.769862	0.639832	0.323976	0.203866	0.0225073	0.142919	0.00431282	0.0136609	0.0135962	0.00203802	0	0	0.0219833	0.021003	0	0	0	0		0.323976	0.226373	0.19851	0.021003
OTU26_p_Acidobacteria_	0.750819	0.529284	0.305096	0.128052	0.0608389	0.202242	0.00706274	0.0184272	0	0	0	0	0.00347063	0.0256291	0	0	0	0		0.305096	0.188891	0.231203	0.0256291
OTU1025_p_Proteobacteria_g_Variovorax	0.538574	0.101243	0.304215	0.0259303	0	0.104537	0.0282412	0	0	0	0	0	0	0	0.0573979	0	0.0182519	0		0.304215	0.0259303	0.132778	0.0756497
OTU1267_p_Proteobacteria_g_uncultured_proteobacterium	0.407269	0.197565	0.288191	0	0	0.1132	0	0	0	0	0	0	0	0.00587882	0	0	0	0		0.288191	0	0.1132	0.00587882
OTU83_p_Acidobacteria_	0.762343	0.621136	0.286064	0.143478	0.0219171	0.232791	0.00977657	0.00195767	0.00640479	0.0249576	0	0.0222393	0	0.0127575	0	0	0	0		0.286064	0.165395	0.298127	0.0127575
OTU362_p_Bacteroidetes_g_Terrimonas	0.639942	0.372941	0.279537	0.134211	0.0264334	0.0957037	0.0241977	0.0623246	0.00604658	0.00284258	0	0.000151961	0	0.00849357	0	0	0	0		0.279537	0.160644	0.191267	0.00849357
OTU807_p_Proteobacteria_g_uncultured	0.77992	0.647294	0.26686	0.185228	0.0167007	0.232834	0.00858792	0.0200468	0.0427733	0	0	0	0.00661192	0.000277475	0	0	0	0		0.26686	0.201928	0.310854	0.000277475
OTU1106_p_Proteobacteria_	0.605589	0.361057	0.266591	0.109563	0.0182209	0.173514	0.00366725	0.0145823	0.00527433	0.000463861	0	0.00160905	0.00350249	0.00860047	0	0	0	0		0.266591	0.127784	0.202613	0.00860047
OTU1264_p_Proteobacteria_g_uncultured_bacterium	0.667107	0.482313	0.266382	0.132065	0.00907582	0.183102	0.0247729	0.0219434	0	0.00823789	0	0	0.00104733	0.0200947	0	0.000386559	0	0		0.266382	0.141141	0.239103	0.0204813
OTU27_p_Acidobacteria_Ambiguous_taxa	0.761095	0.667505	0.264593	0.146944	0.0536981	0.238256	0.0286993	0.00792815	0	0.000526631	0	0.0179985	0	0.00245142	0	0	0	0		0.264593	0.200642	0.293409	0.00245142
OTU1289_p_Proteobacteria_g_uncultured	0.729868	0.494539	0.263267	0.143384	0.040207	0.232576	0.011627	0.00641651	0	0.00294025	0	0	0	0.0294506	0	0	0	0		0.263267	0.183591	0.253559	0.0294506
OTU826_p_Proteobacteria_g_Pedomicrobium	0.812465	0.602541	0.257719	0.192761	0.100301	0.166738	0.01484	0	0.0187922	0.0072876	0	0	0	0.0540264	0	0	0	0		0.257719	0.293062	0.207658	0.0540264
OTU1373_p_WD272_g_uncultured_bacterium	0.683254	0.577853	0.255452	0.154547	0.0333282	0.180184	0.0100739	0.00651826	0	0.0251617	0	0.00029903	0.00531136	0.0123788	0	0	0	0		0.255452	0.187875	0.227548	0.0123788
OTU849_p_Proteobacteria_Ambiguous_taxa	0.707408	0.520935	0.251564	0.126277	0.00434551	0.209413	0.00402231	0.0756733	0	0	0	0	0	0.036113	0	0	0	0		0.251564	0.130623	0.289109	0.036113
OTU861_p_Proteobacteria_g_Nordella	0.691109	0.533082	0.251128	0.172546	0.0660191	0.124469	0.00502625	0.0563951	0	0	0	0.00761695	0	0.00790811	0	0	0	0		0.251128	0.238565	0.193508	0.00790811
OTU498_p_Chloroflexi_g_uncultured_bacterium	0.666904	0.399742	0.245969	0.113794	0	0.165415	0.0133376	0	0.00821708	0	0	0.0412732	0	0.0730606	0	0.00182661	0	0.00401055		0.245969	0.113794	0.228243	0.0788978
OTU1141_p_Proteobacteria_	0.651329	0.432746	0.245452	0.142521	0.0764841	0.114531	0.00417442	0	0.00345048	0.0406869	0	0.00432775	0.0197016	0	0	0	0	0		0.245452	0.219005	0.186872	0
OTU852_p_Proteobacteria_g_Mesorhizobium	0.601575	0.317672	0.243767	0.177241	0.0175359	0.0792323	0.00407841	0.0211625	0.00289789	0.0175134	0	0	0	0.0381469	0	0	0	0		0.243767	0.194777	0.124884	0.0381469
OTU206_p_Actinobacteria_g_Rhizocola	0.561122	0.274689	0.243517	0.125054	0	0.0990997	0	0.0124448	0	0.00432172	0	0.0262581	0	0.0504262	0	0	0	0		0.243517	0.125054	0.142124	0.0504262
OTU62_p_Acidobacteria_g_uncultured_bacterium	0.632616	0.375246	0.241368	0.19564	0.0376134	0.1025	0	0.0185709	0	0.00560361	0	0	0.0200935	0.0112269	0	0	0	0		0.241368	0.233253	0.146768	0.0112269
OTU352_p_Bacteroidetes_g_Flavitalea	0.583644	0.296835	0.233454	0.146156	0.0375591	0.107823	0.0273743	0.00108708	0.00719108	0.0229995	0	0	0	0	0	0	0	0		0.233454	0.183715	0.166475	0
OTU1290_p_Proteobacteria_g_uncultured_bacterium	0.587758	0.330539	0.232738	0.150124	0.0157623	0.0908739	0.0408299	0.0256872	0.0127182	0.00192553	0	0	0.00405805	0.00179668	0	0.0112439	0	0		0.232738	0.165886	0.176093	0.0130406
OTU263_p_Actinobacteria_Ambiguous_taxa	0.693426	0.437008	0.232735	0.0556673	0.00193118	0.016173	0	0.327467	0	0	0.0019111	0	0	0.0108155	0	0	0.04489	0.00183644		0.232735	0.0575985	0.345551	0.0575419
OTU1126_p_Proteobacteria_g_Nannocystis	0.484663	0.189429	0.231069	0.0566065	0.0169553	0.109087	0.0156456	0.0396454	0.0155113	0	0	0.000142787	0	0	0	0	0	0		0.231069	0.0735618	0.180032	0
OTU866_p_Proteobacteria_g_uncultured	0.573226	0.323716	0.230802	0.107288	0	0.0576903	0.0177034	0.00952142	0	0.00837959	0	0	0	0.140143	0	0	0.00169766	0		0.230802	0.107288	0.0932947	0.141841
OTU841_p_Proteobacteria_g_uncultured	0.504275	0.295738	0.230536	0.112021	0.000931233	0.0857131	0.0379778	0.00154036	0	0	0	0	0.0239547	0.00741258	0	0.00418812	0	0		0.230536	0.112953	0.149186	0.0116007
OTU846_p_Proteobacteria_g_uncultured_bacterium	0.610304	0.312786	0.224022	0.165033	0.0140356	0.137205	0.00512872	0	0.00511004	0.00206456	0	0.00139022	0.0226235	0.0293131	0	0	0.00437856	0		0.224022	0.179069	0.173522	0.0336917
OTU178_p_Actinobacteria_g_Agromyces	0.682237	0.484526	0.221399	0.144448	0.0132901	0.221619	0	0.00166068	0	0.0355171	0	0.0155184	0	0.0278811	0	0.000904241	0	0		0.221399	0.157738	0.274315	0.0287854
OTU1125_p_Proteobacteria_	0.420249	0.145352	0.220828	0.060625	0.0238188	0.0710828	0	0.00961549	0.00525006	0.0290289	0	0	0	0	0	0	0	0		0.220828	0.0844437	0.114977	0
OTU1080_p_Proteobacteria_g_OM27_clade	0.642705	0.371382	0.220576	0.112609	0.0413307	0.184678	0.0101028	0.0425111	0	0	0	0.0019072	0	0.0289903	0	0	0	0		0.220576	0.15394	0.239199	0.0289903
OTU977_p_Proteobacteria_g_uncultured_bacterium	0.608343	0.35234	0.219538	0.220779	0.0523978	0.0609631	0	0.034461	0	0.0202034	0	0	0	0	0	0	0	0		0.219538	0.273177	0.115627	0
OTU1189_p_Proteobacteria_g_Acidiferrobacter	0.512213	0.249971	0.217314	0.0758683	0.0168955	0.121226	0.0272478	0.0156798	0	0	0	0.0110399	0.00668967	0.0202518	0	0	0	0		0.217314	0.0927638	0.181883	0.0202518
OTU347_p_Bacteroidetes_g_Chitinophaga	0.561024	0.219966	0.216985	0.0696471	0.0464056	0.107207	0.0230768	0.0692025	0	0	0	0	0	0.0283368	0.0001634	0	0	0		0.216985	0.116053	0.199486	0.0285002
OTU779_p_Proteobacteria_g_Hirschia	0.558196	0.309437	0.215795	0.120767	0.00789519	0.162095	0.0156774	0.0281666	0	0.0062627	0	0.00153635	0	0	0	0	0	0		0.215795	0.128662	0.213738	0
OTU840_p_Proteobacteria_g_Microvirga	0.748971	0.625581	0.214088	0.212449	0.0499968	0.180526	0	0.00894911	0.000743752	0.0141658	0.00110033	0.00552439	0	0.0614286	0	0	0	0		0.214088	0.262445	0.21101	0.0614286
OTU45_p_Acidobacteria_	0.545859	0.295161	0.213627	0.145529	0.0131966	0.0943651	0.0298161	0.03681	0	0	0	0.00117142	0.0113438	0	0	0	0	0		0.213627	0.158725	0.173506	0
OTU759_p_Planctomycetes_g_Pirellula	0.742919	0.532428	0.213415	0.132695	0.0163088	0.217533	0.0415823	0.0585726	0	0	0.00042575	0	0	0.0623869	0	0	0	0		0.213415	0.149003	0.318114	0.0623869
OTU1067_p_Proteobacteria_g_uncultured_bacterium	0.494246	0.227504	0.213179	0.0705545	0.02887	0.0794652	0	0.0617455	0.00255484	0.00280323	0	0.00748734	0	0.0275858	0	0	0	0		0.213179	0.0994245	0.154056	0.0275858
OTU982_p_Proteobacteria_g_uncultured	0.517581	0.170345	0.211534	0.117284	0.00467968	0.118395	0.0087843	0.00671034	0	0	0	0	0	0.0501939	0	0	0	0		0.211534	0.121964	0.133889	0.0501939
OTU853_p_Proteobacteria_g_Nitratireductor	0.752949	0.603279	0.210983	0.288117	0.0081787	0.125908	0.00819923	0.0180362	0.00043802	0.0112723	0	0	0.00350369	0.0777554	0	0.000264637	0	0.000291814		0.210983	0.296296	0.167358	0.0783119
OTU758_p_Planctomycetes_g_Pir4_lineage	0.732697	0.61322	0.210326	0.152941	0.0221951	0.190578	0.0322044	0.0351549	0.0110099	0	0	0	0.0141503	0.0628729	0	0.00126332	0	0		0.210326	0.175137	0.283098	0.0641362
OTU274_p_Actinobacteria_Ambiguous_taxa	0.59689	0.343441	0.209658	0.202855	0.00878891	0.0831522	0	0.00957401	0.00499783	0.012579	0	0	0.00702054	0.056768	0.00149659	0	0	0		0.209658	0.211644	0.117324	0.0582646
OTU1232_p_Proteobacteria_g_Marinicella	0.627519	0.270584	0.209592	0.0948677	0.0141099	0.0799753	0.0661442	0.15232	0	0.000994371	0	0	0	0.000823708	0.008692	0	0	0		0.209592	0.108978	0.299434	0.00951571
OTU123_p_Actinobacteria_g_uncultured_bacterium	0.479269	0.0556335	0.209284	0.0682989	0	0.0395268	0.115579	0.017287	0	0.00046367	0.0110489	0	0	0.0177132	0	0	6.74803e-05	0		0.209284	0.0682989	0.183906	0.0177806
OTU892_p_Proteobacteria_g_Acidiphilium	0.64179	0.512715	0.208311	0.147513	0.0258666	0.169441	0.0575462	0.0016359	0.0265274	0	0	0	0	0.00168269	0	0	0	0.0032663		0.208311	0.17338	0.255151	0.004949
OTU1013_p_Proteobacteria_g_Caenimonas	0.549476	0.210622	0.207955	0.0839703	0	0.172486	0.0178934	0.0427019	0.00022242	0.00839228	0	0	0	0.0155399	0	0	0.00031528	0		0.207955	0.0839703	0.241696	0.0158552
OTU286_p_Actinobacteria_g_Solirubrobacter	0.583696	0.302612	0.206044	0.0767598	0.00761046	0.179623	0	0	0	0.0190039	0.00422135	0.0375475	0	0.0528861	0	0	0	0		0.206044	0.0843703	0.240395	0.0528861
OTU1365_p_Verrucomicrobia_g_uncultured	0.590687	0.338381	0.206012	0.113372	0.0534076	0.12849	0.032742	0.0268301	0.00360973	0	0	0.0103256	0	0.0142702	0	0	0	0.00162717		0.206012	0.16678	0.201998	0.0158974
OTU1058_p_Proteobacteria_g_Georgfuchsia	0.310008	0.00318834	0.203417	0.044875	0	0.0235303	0.0102244	0.027694	0.00026739	0	0	0	0	0	0	0	0	0		0.203417	0.044875	0.0617161	0
OTU1098_p_Proteobacteria_g_uncultured_bacterium	0.630104	0.513914	0.20329	0.186921	0.0046634	0.169686	0.0346487	0.00601899	0.00801256	0	0	0	0	0.0168627	0	0	0	0		0.20329	0.191585	0.218366	0.0168627
OTU272_p_Actinobacteria_g_uncultured_bacterium	0.660243	0.377322	0.202037	0.131127	0.00666893	0.155396	0.0100154	0.0218348	0.00114931	0.0184139	0	0	0	0.1136	0	0	0	0		0.202037	0.137796	0.206809	0.1136
OTU1148_p_Proteobacteria_g_uncultured_bacterium	0.707766	0.503365	0.201979	0.171632	0.0323413	0.161113	0	0.0645462	0	0	0	0.000226637	0.00215451	0.0729475	0	0	0.000826444	0		0.201979	0.203973	0.22804	0.073774
OTU1223_p_Proteobacteria_g_uncultured_gamma_proteobacterium	0.466057	0.0653493	0.201559	0.102871	0	0.0248022	0.00237083	0.00635143	0.000728697	0.0212882	0	0	0.0360005	0.0630762	0	0	0	0.00700847		0.201559	0.102871	0.0915419	0.0700847
OTU316_p_Bacteroidetes_g_Chryseolinea	0.493937	0.177584	0.200877	0.0691981	0.00691088	0.0542423	0.0260209	0.0755667	0	0.000875946	0	0.000472078	0	0.0564051	0	0	0.00336791	0		0.200877	0.076109	0.157178	0.059773
OTU461_p_Chloroflexi_	0.260032	0.100939	0.200273	0	0	0.0423905	0	0	0	0	0.00721282	0	0	0.0101564	0	0	0	0		0.200273	0	0.0496034	0.0101564
OTU1209_p_Proteobacteria_g_uncultured_soil_bacterium	0.548699	0.299666	0.196895	0.0646899	0.0501425	0.206465	0	0.00774511	0.00739106	0	0	0	0.00559083	0.00810786	0	0	0.00167195	0		0.196895	0.114832	0.227192	0.00977981
OTU880_p_Proteobacteria_	0.465355	0.116447	0.19619	0.0878049	0	0.140415	0.00847033	0	0	0	0.00527906	0	0.00277932	0.0216161	0	0	0.00203104	0.000769124		0.19619	0.0878049	0.156944	0.0244163
OTU1077_p_Proteobacteria_g_Peredibacter	0.580128	0.337551	0.194862	0.259393	0.00976461	0.0679679	0	0.0183257	0.00371633	0	0	0	0.0117932	0.0136404	0	0	0.000664929	0		0.194862	0.269158	0.101803	0.0143054
OTU1186_p_Proteobacteria_g_Haliea	0.657599	0.404842	0.194552	0.250652	0.0111754	0.0859274	0.034436	0.0165283	0.000732843	0.0018597	0	0	0.0435672	0.0165441	0	0	0	0.00162324		0.194552	0.261828	0.183051	0.0181673
OTU925_p_Proteobacteria_Ambiguous_taxa	0.647602	0.38518	0.190163	0.133053	0.0349941	0.204511	0	0.0280359	0.0197327	0.0234472	0	0	0	0.00991915	0	0.00374581	0	0		0.190163	0.168047	0.275727	0.013665
OTU1071_p_Proteobacteria_g_uncultured_bacterium	0.516249	0.273675	0.189269	0.111466	0.0102448	0.156599	0.00246343	0.0442704	0	0.00099369	0	0.000662158	0	0.000280507	0	0	0	0		0.189269	0.12171	0.204988	0.000280507
OTU1069_p_Proteobacteria_	0.60691	0.382314	0.187856	0.171424	0.0197555	0.125497	0.0077733	0.0925515	0	0.000152195	0	0	4.17216e-05	0.001859	0	0	0	0		0.187856	0.191179	0.226016	0.001859
OTU35_p_Acidobacteria_g_uncultured	0.669343	0.45161	0.187683	0.222947	0.0213027	0.185665	0.00982942	0.0154818	0	0.000981725	0	0	0.000441394	0.024022	0	0.000989471	0	0		0.187683	0.24425	0.212399	0.0250115
OTU216_p_Actinobacteria_g_Marmoricola	0.678656	0.406111	0.18764	0.109949	0.0186206	0.217592	0.00385111	0	0	0.0462286	0	0.0598224	0	0.0349196	0	0	3.23091e-05	0		0.18764	0.128569	0.327494	0.0349519
OTU139_p_Actinobacteria_g_Acidothermus	0.58005	0.229078	0.186807	0.0283164	0	0.131564	0	0.146846	0	0	0.0231225	0	0.000777245	0.0364115	0.00100661	0.00109691	0.0241016	0		0.186807	0.0283164	0.30231	0.0626166
OTU950_p_Proteobacteria_g_uncultured_bacterium	0.366705	0.511605	0.18629	0.0200121	0	0	0	0	0.0621547	0	0	0	0	0	0	0.0982482	0	0		0.18629	0.0200121	0.0621547	0.0982482
OTU117_p_Actinobacteria_g_Iamia	0.547155	0.317252	0.185767	0.19831	0.0185626	0.0566014	0	0.0274498	0	0	0	0.00329057	0	0.0568705	0.000303238	0	0	0		0.185767	0.216872	0.0873418	0.0571737
OTU1327_p_Verrucomicrobia_	0.468452	0.20614	0.185177	0.125199	0.0177108	0.0829296	0	0.0430524	0	0	0	0	0	0.0143835	0	0	0	0		0.185177	0.14291	0.125982	0.0143835
OTU358_p_Bacteroidetes_g_Parasegetibacter	0.596532	0.342179	0.184807	0.081385	0.0106588	0.192793	0	0.0209481	0	0	0	0	0	0.10594	0	0	0	0		0.184807	0.0920438	0.213741	0.10594
OTU1124_p_Proteobacteria_g_uncultured	0.480312	0.16533	0.184547	0.146751	0	0.0817552	0	0.0153635	0	0	0	0	0.0485952	0	0.00330056	0	0	0		0.184547	0.146751	0.145714	0.00330056
OTU384_p_Bacteroidetes_g_uncultured	0.591009	0.381159	0.184126	0.167432	0.0290301	0.093567	0	0.0989441	0	0.00397507	0	0	0.0101072	0.000171923	0.00365597	0	0	0		0.184126	0.196462	0.206593	0.00382789
OTU453_p_Chloroflexi_g_uncultured_bacterium	0.741341	0.625305	0.182532	0.116308	0.0216232	0.287125	0.0042872	0.00163446	0.00668467	0.0622226	0	0.042024	0	0.0125055	0.00314312	0	0.00125175	0		0.182532	0.137931	0.403978	0.0169004
OTU1101_p_Proteobacteria_	0.652032	0.436181	0.182285	0.121571	0.0581397	0.211412	0.0188957	0	0.00493238	0.048258	0	0	0.00137548	0	0	0.00516308	0	0		0.182285	0.179711	0.284873	0.00516308
OTU971_p_Proteobacteria_g_uncultured	0.409843	0.04735	0.182135	0.133855	0	0.0268053	0.0132978	0	0.0446618	0	0	0	0	0.00268372	0	0.00640476	0	0		0.182135	0.133855	0.0847649	0.00908848
OTU84_p_Acidobacteria_Ambiguous_taxa	0.649418	0.415017	0.181827	0.075548	0.0308211	0.204055	0	0	0.0167173	0.0973334	0	0.0283248	0.00102831	0.00183304	0	0	0.0119298	0		0.181827	0.106369	0.347459	0.0137629
OTU211_p_Actinobacteria_g_uncultured_bacterium	0.390055	0.0689957	0.181495	0.0972854	0	0.0717429	0	0	0	0	0	0.00251547	0.00370494	0.032087	0	0	0.00111537	0.000109563		0.181495	0.0972854	0.0779633	0.0333119
OTU1330_p_Verrucomicrobia_g_uncultured_soil_bacterium	0.506952	0.322893	0.181424	0.21682	0	0.0758412	0.0136416	0.00499203	0	0	0	0	0.010597	0.00283971	7.65627e-05	0	0.000719759	0		0.181424	0.21682	0.105072	0.00363603
OTU1341_p_Verrucomicrobia_g_Chthoniobacter	0.438769	0.0684283	0.180711	0.0603516	0.029345	0.0379456	0.0158645	0.0855706	0	0	0.00368369	0	0	0.025297	0	0	0	0		0.180711	0.0896967	0.143064	0.025297
OTU44_p_Acidobacteria_g_uncultured_bacterium	0.487818	0.203843	0.180559	0.101913	0.0442372	0.0935023	0.00314659	0.0149245	0.00805389	0.0167735	0	0	0.0151222	0	0.000892404	0.00707031	0.00162317	0		0.180559	0.14615	0.151523	0.00958588
OTU1108_p_Proteobacteria_g_uncultured_bacterium	0.483929	0.243215	0.180423	0.144588	0.0265327	0.0873561	0.0142622	0.0106619	0	0.00769803	0	0.00123169	0	0.0111751	0	0	0	0		0.180423	0.171121	0.12121	0.0111751
OTU85_p_Acidobacteria_g_uncultured_Acidobacteria_bacterium	0.611983	0.419941	0.17988	0.171229	0.0412098	0.141752	0.0031191	0.0355715	0.000917075	0.0273982	0	0.000674028	0.000994254	0.00483421	0	0.00440338	0	0		0.17988	0.212439	0.210426	0.00923759
OTU1344_p_Verrucomicrobia_g_uncultured_bacterium	0.598868	0.239573	0.179672	0.184535	0.0114524	0.013648	0	0	0.00532117	0.0754926	0.000616047	0.00361995	0	0.000362102	0	0.0987152	0.0254344	0		0.179672	0.195987	0.0986977	0.124512
OTU1087_p_Proteobacteria_g_Candidatus_Entotheonella	0.517412	0.242775	0.179239	0.0232432	0.0172955	0.124127	0.00324658	0.0990257	0	0	0.000443306	0.00146349	0	0.0691448	0.000183179	0	0	0		0.179239	0.0405387	0.228307	0.069328
OTU322_p_Bacteroidetes_g_Ohtaekwangia	0.493234	0.289882	0.179166	0.0782363	0.00130039	0.151098	0.0335246	0.0434936	0	0.00372728	0	0	0	0.000669393	0	0.00201764	0	0		0.179166	0.0795367	0.231844	0.00268703
OTU756_p_Planctomycetes_g_Gemmata	0.530835	0.271726	0.178777	0.111778	0.0334155	0.112413	0.0323981	0.0030982	0.0150589	0.00241116	0	0	0	0.0414858	0	0	0	0		0.178777	0.145194	0.165379	0.0414858
OTU48_p_Acidobacteria_g_uncultured_bacterium	0.545619	0.333575	0.178628	0.137617	0.0183718	0.0920337	0.046064	0.0522834	0	0	0	0	0.0140085	0.00575374	0	0	0.000858621	0		0.178628	0.155989	0.20439	0.00661236
OTU305_p_Bacteroidetes_	0.462463	0.156497	0.174199	0.0650458	0.0446329	0.0289981	0.0430679	0.0719655	0	0.0164554	0.00107635	0	0.0138917	0	0	0.00312978	0	0		0.174199	0.109679	0.175455	0.00312978
OTU728_p_Planctomycetes_	0.419907	0.110694	0.173293	0.0920453	0.00903181	0.087983	0.00881832	0.0287424	0.00362026	0.00360617	0	0	0	0.0119423	0.000824858	0	0	0		0.173293	0.101077	0.13277	0.0127672
OTU262_p_Actinobacteria_	0.527174	0.253167	0.172544	0.115669	0.0131957	0.112223	0.00936281	0	0.00654796	0.00464886	0	0	0.0868314	0	0.000625299	0.00471503	0	0.000811213		0.172544	0.128865	0.219614	0.00615154
OTU1121_p_Proteobacteria_g_uncultured_bacterium	0.314074	0.0722073	0.171179	0	0	0	0	0	0	0.0160329	0	0	0	0	0.111133	0	0	0.0157291		0.171179	0	0.0160329	0.126862
OTU848_p_Proteobacteria_	0.606504	0.384317	0.170732	0.186186	0.00358455	0.09718	0.00552325	0.0301094	0.00135918	0.00608222	0	0.0051244	0	0.100624	0	0	0	0		0.170732	0.18977	0.145379	0.100624
OTU240_p_Actinobacteria_Ambiguous_taxa	0.436525	0.00760595	0.170331	0.135471	0	0.0602957	0	0	0	0	0.0101981	0.0602291	0	0	0	0	0	0		0.170331	0.135471	0.130723	0
OTU78_p_Acidobacteria_g_Blastocatella	0.55835	0.267082	0.168315	0.100012	0.0688751	0.120646	0.0137716	0.0541636	0	0.0078105	0.00672877	0.0058384	0	0.00969281	0	0	0.00249667	0		0.168315	0.168887	0.208959	0.0121895
OTU820_p_Proteobacteria_g_uncultured_bacterium	0.674105	0.49773	0.167187	0.184734	0.0733284	0.161093	0.00416165	0.00232604	0	0.00805211	0.00045925	0.0156144	0.000441368	0.0567079	0	0	0	0		0.167187	0.258062	0.192148	0.0567079
OTU1128_p_Proteobacteria_g_uncultured	0.420806	0.0355629	0.16666	0.0716584	0.00236193	0.0631686	0.00649527	0.0561809	0	0	0.00305817	0	0	0.0408441	0.0103783	0	0	0		0.16666	0.0740204	0.128903	0.0512224
OTU42_p_Acidobacteria_g_uncultured_bacterium	0.275835	0.00135742	0.166321	0.00224856	0	0	0	0.00274685	0	0.0239382	0	0	0.0698167	0.0107642	0	0	0	0		0.166321	0.00224856	0.0965018	0.0107642
OTU1137_p_Proteobacteria_g_Byssovorax	0.496916	0.181307	0.166212	0.0501525	0.0284782	0.175623	0.00686859	0.0290069	0	0.00306766	0.00303524	0	0	0.0325034	0.00196875	0	0	0		0.166212	0.0786307	0.217601	0.0344722
OTU350_p_Bacteroidetes_g_Flavihumibacter	0.384435	0.0100439	0.166098	0.0194696	0	0.0693264	0.0303636	0	0	0	0	0	0.00331324	0.0766692	0	0	0.0191949	0		0.166098	0.0194696	0.103003	0.095864
OTU365_p_Bacteroidetes_g_uncultured_bacterium	0.491941	0.298743	0.164661	0.057711	0	0.172445	0	0	0.00473207	0.0628459	0	0.0193454	0	0.00980971	0	0.000390639	0	0		0.164661	0.057711	0.259368	0.0102003
OTU407_p_Chlamydiae_g_Candidatus_Protochlamydia	0.391616	0.0033405	0.164626	0.0585988	0.026007	0	0	0	0.00197621	0.0394916	0	0	0.00655868	0.069967	0	0	0.0174362	0.00695365		0.164626	0.0846058	0.0480265	0.0943569
OTU856_p_Proteobacteria_g_Ensifer	0.266448	0.0124504	0.164054	0	0.0310803	0	0.0400904	0.0208516	0	0	0	0	0.00190871	0	0.00846344	0	0	0		0.164054	0.0310803	0.0628507	0.00846344
OTU67_p_Acidobacteria_Ambiguous_taxa	0.571075	0.293016	0.163961	0.19951	0.0306609	0.0987038	0.0231831	0	0.0211779	0.0194951	0	0.00713627	0.00724697	0	0	0	0	0		0.163961	0.23017	0.176943	0
OTU38_p_Acidobacteria_g_uncultured_Acidobacteria_bacterium	0.555029	0.28268	0.16354	0.172532	0.0137873	0.135515	0.00304565	0.037862	0	0.000401349	0	0.00191693	0.00307767	0.0173631	0	0.00110497	0.00488241	0		0.16354	0.18632	0.181819	0.0233505
OTU356_p_Bacteroidetes_g_Niastella	0.531095	0.210196	0.162558	0.112814	0.0189715	0.0656867	0	0.16501	0	0	0.00305199	0	0	0	0.00282612	0	0.000175943	0		0.162558	0.131786	0.233749	0.00300206
OTU214_p_Actinobacteria_g_Aeromicrobium	0.638117	0.412806	0.162166	0.0640622	0.177927	0.124414	0	0.0862151	0.0204817	0.00106869	0	0	0	0	0	0	0.00178203	0		0.162166	0.241989	0.23218	0.00178203
OTU1024_p_Proteobacteria_g_uncultured	0.506512	0.257612	0.161994	0.0337617	0.0343213	0.199207	0.000453332	0.0413561	0	0.0231874	0.00290424	0	0	0.00932725	0	0	0	0		0.161994	0.068083	0.267108	0.00932725
OTU903_p_Proteobacteria_g_Roseomonas	0.537127	0.259286	0.160617	0.138092	0	0.0822428	0.00902074	0	0.0199953	0.0325051	0.00187566	0.00432182	0.00701553	0.0814409	0	0	0	0		0.160617	0.138092	0.156977	0.0814409
OTU200_p_Actinobacteria_g_Longispora	0.371155	0.0440178	0.160527	0.0521997	0.00966592	0.117357	0.00272695	0.00290353	0	0	0	0.0133259	0.00160981	0.00860937	0.00222885	0	0	0		0.160527	0.0618656	0.137924	0.0108382
OTU389_p_Bacteroidetes_g_Solitalea	0.574443	0.215589	0.160521	0.0616804	0.011967	0.193129	0	0.0727028	0	0	0	0	0.00829465	0.0592115	0.00557604	0.00136113	0	0		0.160521	0.0736474	0.274126	0.0661487
OTU795_p_Proteobacteria_	0.465933	0.219593	0.159942	0.117692	0.0306307	0.143004	0.00832743	0	0.0010687	0	0.00352991	0	0	0	0	0	0.00173896	0		0.159942	0.148322	0.15593	0.00173896
OTU334_p_Bacteroidetes_g_Fluviicola	0.367463	0.000176268	0.159474	0.0162671	0	0.0679228	0	0.0173228	0.0129944	0.00166691	0.0492383	0	0	0	0	0	0	0.042577		0.159474	0.0162671	0.149145	0.042577
OTU306_p_Bacteroidetes_g_uncultured_bacterium	0.438203	0.0713168	0.159422	0.0388201	0.00199908	0.155002	0.0276821	0.00403257	0.049938	0	0	0	0	0	0	0	0	0.00130686		0.159422	0.0408192	0.236655	0.00130686
OTU780_p_Proteobacteria_g_uncultured	0.275062	0.203353	0.15936	0	0	0	0	0.0832563	0	0	0	0	0	0	0	0.0324457	0	0		0.15936	0	0.0832563	0.0324457
OTU1302_p_SHA_109_	0.362703	0.0450877	0.158549	0.100468	0	0.0435387	0.00765054	0.015339	0	0.00873497	0	0	0	0.00342557	0	0.0234994	0.00149832	0		0.158549	0.100468	0.0752632	0.0284233
OTU324_p_Bacteroidetes_g_Rhodocytophaga	0.521165	0.104437	0.158216	0.0361672	0	0.0788932	0.0194905	0.0105732	0.00046335	0	0	0.00512113	0	0.21224	0	0	0	0		0.158216	0.0361672	0.114541	0.21224
OTU422_p_Chloroflexi_	0.496558	0.22724	0.15796	0.0829105	0.0375492	0.156546	0.00423027	0.0399222	0.00776343	0	0.000378008	0	0.00929906	0	0	0	0	0		0.15796	0.12046	0.218139	0
OTU290_p_Actinobacteria_g_uncultured_bacterium	0.553943	0.220459	0.15786	0.0343318	0.039727	0.145238	0.00983714	0.124402	0	0	0	0	0	0.0398367	0	0.00270985	0	0		0.15786	0.0740587	0.279477	0.0425466
OTU417_p_Chlorobi_Ambiguous_taxa	0.437793	0.0888142	0.157522	0.130928	0	0.0571977	0.0448264	0.0362592	0	0.00586227	0	0	0	0	0	0.00519758	0	0		0.157522	0.130928	0.144146	0.00519758
OTU832_p_Proteobacteria_g_uncultured_bacterium	0.357493	0.00430533	0.157487	0.00386796	0	0.0563574	0.0362692	0.00907797	0.00364885	0.018386	0	0	0	0.0723989	0	0	0	0		0.157487	0.00386796	0.123739	0.0723989
OTU729_p_Planctomycetes_g_uncultured_bacterium	0.366345	0.144676	0.156912	0.111032	0.00056311	0.0697926	0.0099933	0.010642	0	0	0	0	0	0.00741025	0	0	0	0		0.156912	0.111595	0.0904279	0.00741025
OTU11_p_Thaumarchaeota_g_uncultured_archaeon	0.393279	0.0992644	0.156443	0.0820426	0.025709	0.031329	0.0177011	0.0532182	0	0.0032166	0	0	0	0.0207158	0.000599454	0	0.0023044	0		0.156443	0.107752	0.105465	0.0236197
OTU1221_p_Proteobacteria_Ambiguous_taxa	0.359198	0.0460336	0.156358	0.0589574	0.0334316	0.0604206	0	0.0165606	0	0	0	0.0160851	0.00656185	0	0.0108235	0	0	0		0.156358	0.092389	0.0996282	0.0108235
OTU624_p_Firmicutes_g_Gottschalkia	0.292265	0.0290287	0.155624	0.0237446	0.0110808	0.0854805	0.00525472	0.00633189	0	0	0	0.00474892	0	0	0	0	0	0		0.155624	0.0348254	0.101816	0
OTU1117_p_Proteobacteria_g_Haliangium	0.450226	0.207118	0.15524	0.0552966	0.0366101	0.146596	0.0437045	0.00218723	0.0075465	0.000636117	0	0.00131816	0	0.00109105	0	0	0	0		0.15524	0.0919067	0.201988	0.00109105
OTU327_p_Bacteroidetes_g_uncultured	0.444556	0.0850314	0.154545	0	0.0179787	0.0310658	0.0223134	0.207978	0	0	0	0	0	0.00317285	0.00322173	0	0.00428039	0		0.154545	0.0179787	0.261358	0.010675
OTU823_p_Proteobacteria_	0.569858	0.253629	0.154072	0.0413609	0.0153759	0.164504	0.0108607	0.0499036	0	0.00209808	0.00377522	0.00418929	0	0.123719	0	0	0	0		0.154072	0.0567368	0.235331	0.123719
OTU1163_p_Proteobacteria_g_uncultured_bacterium	0.328552	0.0852846	0.15343	0.0813674	0.0123741	0.0263737	0.0105115	0.0259506	0	0	0.00217026	0	0	0.0163746	0	0	0	0		0.15343	0.0937415	0.065006	0.0163746
OTU1274_p_Proteobacteria_g_Lysobacter	0.646043	0.401211	0.152405	0.205066	0.0294939	0.177847	0.024591	0.0287101	0	0	0	0	0.00501963	0.0229096	0	0	0	0		0.152405	0.23456	0.236168	0.0229096
OTU1262_p_Proteobacteria_	0.613565	0.420032	0.152225	0.172369	0.00819786	0.23757	0	0	0.0166143	0.0198863	0	0	0	0	0	0	0.00670114	0		0.152225	0.180567	0.274071	0.00670114
OTU87_p_Acidobacteria_g_uncultured_bacterium	0.723263	0.585856	0.152046	0.180215	0.0530581	0.289604	0.0149553	2.5059e-05	0.0024197	0.00632599	0	0.0144667	0	0.0101477	0	0	0	0		0.152046	0.233273	0.327797	0.0101477
OTU36_p_Acidobacteria_g_uncultured_bacterium	0.470196	0.210132	0.151485	0.143478	0.0350772	0.0180693	0	0.0169965	0	0.0683275	0.00213663	0	0.00957825	0.018259	0	0	0.00678877	0		0.151485	0.178555	0.115108	0.0250477
OTU1002_p_Proteobacteria_g_Burkholderia	0.585883	0.304494	0.149943	0.161837	0.0392773	0.0665979	0.0113101	0	0.0654044	0.0251896	0.00155197	0.00875313	0	0	0	0	0.0560186	0		0.149943	0.201114	0.178807	0.0560186
OTU645_p_Firmicutes_g_uncultured	0.383765	0.0185891	0.148804	0	0.0159443	0.020281	0	0.0125002	0.00425008	0	0	0	0.181985	0	0	0	0	0		0.148804	0.0159443	0.219017	0
OTU31_p_Acidobacteria_g_Edaphobacter	0.561479	0.261608	0.148218	0.0590309	0.0608353	0.161477	0.00483601	0	0.00568712	0.0631446	0	0.0505807	0	0.00345865	0.00421074	0	0	0		0.148218	0.119866	0.285725	0.00766939
OTU131_p_Actinobacteria_g_Gordonia	0.435844	0.129098	0.147184	0.0268094	0.129967	0.0454099	0	0.0381461	0.018226	0.0234374	0	0.00483775	0.00182635	0	0	0	0	0		0.147184	0.156777	0.131884	0
OTU1070_p_Proteobacteria_Ambiguous_taxa	0.517729	0.201522	0.146998	0.193083	0.0363983	0.0922879	0.0134001	0.0251398	0	0	0	0	0.010422	0	0	0	0	0		0.146998	0.229481	0.14125	0
OTU1287_p_Proteobacteria_g_Acidibacter	0.579808	0.329366	0.146733	0.0971101	0.0189492	0.148897	0	0	0	0.0214836	0	0.0734685	0	0.0667361	0	0.00107418	0.00535683	0		0.146733	0.116059	0.243849	0.0731671
OTU740_p_Planctomycetes_g_uncultured	0.351526	0.0302733	0.146433	0.0927237	0	0.05172	0.00245868	0.01415	0	0.011836	0	0	0.00370565	0	0.0216276	0.00687157	0	0		0.146433	0.0927237	0.0838703	0.0284992
OTU376_p_Bacteroidetes_	0.379136	0.0882714	0.145631	0.0495599	0.0658028	0.0614746	0	0.0412822	0.00569986	0.00533764	0	0.0043486	0	0	0	0	0	0		0.145631	0.115363	0.118143	0
OTU904_p_Proteobacteria_g_uncultured	0.633212	0.317919	0.144616	0.0953797	0.0312917	0.203239	0.0379863	0.0968906	0	0	0.00960523	0	0.00116112	0.0130421	0	0	0	0		0.144616	0.126671	0.348882	0.0130421
OTU1085_p_Proteobacteria_g_uncultured	0.294788	0.000530638	0.144031	0	0.0253618	0.0398536	0.0238369	0	0.00410015	0	0	0	0.00471321	0.0379034	0	0.014988	0	0		0.144031	0.0253618	0.0725039	0.0528914
OTU66_p_Acidobacteria_	0.540995	0.202466	0.14394	0.0602304	0.12574	0.0907428	0.00984304	0.0979303	0.00108482	0.00177677	0.00318733	0.00502244	0.00149715	0	0	0	0	0		0.14394	0.185971	0.211085	0
OTU769_p_Proteobacteria_	0.442957	0.0145746	0.14356	0.0436093	0.0106331	0.0830805	0	0	0.00584568	0	0	0	0.0512779	0	0	0	0	0.10495		0.14356	0.0542424	0.140204	0.10495
OTU1103_p_Proteobacteria_g_uncultured_bacterium	0.621784	0.175791	0.143413	0.0659953	0.00536837	0.0716253	0	0	0.184608	0.0395382	0.00490308	0	0	0	0.00136057	0.0374313	0.0675404	0		0.143413	0.0713636	0.300675	0.106332
OTU441_p_Chloroflexi_Ambiguous_taxa	0.496622	0.120058	0.143183	0.00214302	0.00608134	0.105552	0.00241974	0.144953	0.0003318	0	0.00306132	0	0	0	0	0	0.088896	0		0.143183	0.00822436	0.256318	0.088896
OTU963_p_Proteobacteria_g_uncultured_alpha_proteobacterium	0.540036	0.295853	0.143009	0.104755	0.0250117	0.0982921	0.010088	0	0.156279	0	0	0	0	0	0	0	0	0.00260164		0.143009	0.129767	0.264659	0.00260164
OTU1131_p_Proteobacteria_g_uncultured_bacterium	0.3707	0.0385833	0.142842	0.0459708	0.0686777	0.102088	0.00504709	0.00589948	0	0	0.000175435	0	0	0	0	0	0	0		0.142842	0.114648	0.11321	0
OTU150_p_Actinobacteria_g_Nakamurella	0.492066	0.175136	0.142328	0.0833135	0.0250097	0.17795	0	0	0	0	0	0.0250862	0	0.0383788	0	0	0	0		0.142328	0.108323	0.203036	0.0383788
OTU47_p_Acidobacteria_g_uncultured_Acidobacteria_bacterium	0.525807	0.249708	0.141189	0.0773214	0.0394347	0.145753	0.006006	0.113242	0	0	0	0	0	0	0	0	0	0.00286074		0.141189	0.116756	0.265002	0.00286074
OTU980_p_Proteobacteria_g_Erythrobacter	0.402623	0.0464751	0.140523	0.141496	0	0.0474674	0.041633	0	0.0041875	0	0	0	0.0211056	0.00595914	0	0	0	0.000251653		0.140523	0.141496	0.114393	0.00621079
OTU1143_p_Proteobacteria_g_uncultured	0.697021	0.490841	0.140337	0.201863	0.0051043	0.223738	0	0.0372876	0	0.0106608	0.00658544	0.00775895	0	0.0622109	0.00147489	0	0	0		0.140337	0.206968	0.28603	0.0636858
OTU183_p_Actinobacteria_g_Lysinimonas	0.403247	0.0834787	0.140197	0.0723912	0.0505279	0.103501	0	0	0	0	0	0	0	0.0366297	0	0	0	0		0.140197	0.122919	0.103501	0.0366297
OTU1345_p_Verrucomicrobia_g_uncultured_Spartobacteria_bacterium	0.55616	0.280453	0.140179	0.109161	0	0.0649589	0.0184867	0.00269079	0.00136018	0.0145937	0.00615566	0	0	0.197813	0	0.000761481	0	0		0.140179	0.109161	0.108246	0.198575
OTU741_p_Planctomycetes_g_uncultured_bacterium	0.279122	0.00462458	0.138077	0.0320148	0.0365518	0.0679721	0	0	0	0.00401207	0	0.000494582	0	0	0	0	0	0		0.138077	0.0685666	0.0724788	0
OTU22_p_Woesearchaeota_.DHVEG_6._g_uncultured_euryarchaeote	0.34557	0.00239965	0.137922	0	0	0.0626001	0.0139319	0.0404072	0	0.00543911	0	0	0	0.0119873	0	0.0732818	0	0		0.137922	0	0.122378	0.0852691
OTU65_p_Acidobacteria_g_Candidatus_Solibacter	0.69928	0.46929	0.136655	0.192778	0.0285151	0.226983	0.0159801	0.065961	0.00374593	0	0.00167001	0	0	0.0269915	0	0	0	0		0.136655	0.221293	0.31434	0.0269915
OTU79_p_Acidobacteria_	0.449494	0.244896	0.136584	0.0739684	0	0.15442	0.0392442	0	0	0	0	0.00531811	0	0.039959	0	0	0	0		0.136584	0.0739684	0.198982	0.039959
OTU463_p_Chloroflexi_g_uncultured_bacterium	0.388236	0.0139585	0.136401	0	0.00268042	0.0631177	0	0.00930727	0	0.11909	0	0	0	0.00397058	0.0347296	0	0.0189397	0		0.136401	0.00268042	0.191515	0.0576399
OTU496_p_Chloroflexi_	0.585679	0.338111	0.136354	0.136536	0.0351078	0.194494	0.00196017	0.0591952	0	0	0.000909451	0.00973022	0	0.00861674	0.00277429	0	0	0		0.136354	0.171644	0.266289	0.011391
OTU1342_p_Verrucomicrobia_	0.521031	0.25603	0.136217	0.119131	0.0322358	0.132805	0.00159318	0.00798187	0	0.00402188	0	0.00735346	0.00457237	0.0679649	0.00715505	0	0	0		0.136217	0.151366	0.158328	0.0751199
OTU824_p_Proteobacteria_g_Devosia	0.58213	0.237618	0.136136	0.0543697	0.0125284	0.143167	0.0034082	0.196994	0	0.00448441	0.0121151	0.00783288	0	0	0	0	0	0.0110937		0.136136	0.0668981	0.368002	0.0110937
OTU819_p_Proteobacteria_	0.400816	0.0506764	0.135553	0.111773	0.0298747	0.107248	0	0	0	0.00390323	0.00509878	0	0.00235194	0	0	0.00328	0.00173256	0		0.135553	0.141648	0.118602	0.00501256
OTU164_p_Actinobacteria_g_Cellulomonas	0.400924	0.00544038	0.134419	0.0413196	0	0.132117	0.00715771	0.000297882	0	0.00349037	0	0.0387659	0	0.0433568	0	0	0	0		0.134419	0.0413196	0.181829	0.0433568
OTU491_p_Chloroflexi_g_uncultured_bacterium	0.395334	0.105156	0.13389	0.10093	0.0344845	0.0878139	0.000369132	0.0378462	0	0	0	0	0	0	0	0	0	0		0.13389	0.135414	0.126029	0
OTU1231_p_Proteobacteria_g_Pseudospirillum	0.38785	0.0962244	0.133685	0.0647946	0.0118805	0.0668262	0.022285	0.0569053	0	0	0.00986175	0.00224701	0.00985532	0.00738181	0	0.00212783	0	0		0.133685	0.0766751	0.167981	0.00950964
OTU72_p_Acidobacteria_g_uncultured_bacterium	0.347327	0.00105753	0.133601	0.0541641	0.0464734	0.0486294	0	0.043465	0.0163932	0.00460092	0	0	0	0	0	0	0	0		0.133601	0.100637	0.113089	0
OTU635_p_Firmicutes_g_Lachnoclostridium	0.265564	0.12043	0.133463	0	0	0.110127	0	0	0	0	0	0	0	0	0	0	0	0.0219738		0.133463	0	0.110127	0.0219738
OTU276_p_Actinobacteria_g_uncultured_bacterium	0.54983	0.251124	0.133293	0.108329	0.0115303	0.0973208	0.00766334	0.0035911	0	0.0795519	0	0.04163	0	0.066921	0	0	0	0		0.133293	0.119859	0.229757	0.066921
OTU217_p_Actinobacteria_g_Nocardioides	0.742062	0.529663	0.132916	0.143604	0.0172204	0.268151	0.00043894	0.00248762	0	0.0363652	0	0.0374606	0	0.100625	0	0	0.00279431	0		0.132916	0.160824	0.344903	0.103419
OTU862_p_Proteobacteria_g_Rhizomicrobium	0.416772	0.109722	0.132086	0.122368	0.0115327	0.0645251	0	0	0.0148979	0.00142241	0.0034138	0.00488713	0.0262115	0.0354284	0	0	0	0		0.132086	0.1339	0.115358	0.0354284
OTU251_p_Actinobacteria_g_uncultured	0.256845	0.362647	0.131665	0.0718175	0	0	0	0.00515657	0.0370935	0	0	0.0111126	0	0	0	0	0	0		0.131665	0.0718175	0.0533627	0
OTU342_p_Bacteroidetes_	0.374849	0.131676	0.131514	0.057957	0.0208015	0.0728261	0	0.0855588	0	0	0.000695952	0	0	0.0041311	0	0	0	0.0013645		0.131514	0.0787585	0.159081	0.00549559
OTU747_p_Planctomycetes_g_uncultured_planctomycete	0.274477	0.00523422	0.131399	0	0.00266184	0.0389599	0	0.0769231	0	0.000469719	0	0	0.00187174	0.0118219	0	0.0103699	0	0		0.131399	0.00266184	0.118224	0.0221918
OTU1208_p_Proteobacteria_g_uncultured_bacterium	0.502159	0.183167	0.1296	0.123051	0.0131445	0.149795	0.0336871	0.000840918	0.00733211	0	0	0	0.0083642	0.0251162	0	0	0.0100221	0.00120497		0.1296	0.136196	0.20002	0.0363432
OTU372_p_Bacteroidetes_Ambiguous_taxa	0.339363	0.0387228	0.129397	0	0.00526131	0.0903617	0	0	0.011751	0	0	0	0	0	0.0570243	0	0	0.0455681		0.129397	0.00526131	0.102113	0.102592
OTU351_p_Bacteroidetes_g_Flavisolibacter	0.631425	0.227702	0.128454	0.077497	0.0750381	0.125736	0	0.223695	0.00100465	0	0	0	0	0	0	0	0	0		0.128454	0.152535	0.350436	0
OTU108_p_Acidobacteria_g_uncultured_bacterium	0.295552	0.0124764	0.128429	0.0253625	0.00322215	0.102688	0.00403366	0	0.000492377	0.00393332	0.0202672	0	0	0	0	0	0.00472364	0.00240019		0.128429	0.0285846	0.131415	0.00712383
OTU760_p_Planctomycetes_g_Planctomyces	0.426379	0.0707942	0.128349	0.0598727	0.118108	0.0675237	0	0.00521285	0	0.0311497	0.000456396	0.00955946	0	0	0.00614803	0	0	0		0.128349	0.17798	0.113902	0.00614803
OTU346_p_Bacteroidetes_	0.486436	0.154963	0.127645	0.00371533	0.0406139	0.225786	0.0250499	0.0545007	0	0.000762686	0	0.00164011	0	0.00672234	0	0	0	0		0.127645	0.0443292	0.30774	0.00672234
OTU1005_p_Proteobacteria_g_Lautropia	0.303394	0.000629042	0.12764	0.112311	0	0.011078	0.00139826	0.0208102	0	0	0	0.0161573	0	0	0.00976615	0.00423254	0	0		0.12764	0.112311	0.0494438	0.0139987
OTU375_p_Bacteroidetes_g_uncultured_Bacteroidetes_bacterium	0.366485	0.0548551	0.127575	0.152281	0.0117553	0.0246915	0	0.0480724	0	0	0	0	0	0	0	0	0	0.00210857		0.127575	0.164037	0.0727638	0.00210857
OTU1372_p_WD272_Ambiguous_taxa	0.698983	0.476259	0.127022	0.089794	0.0256304	0.329139	0.0103722	0.0155405	0	0.0222162	0	0.0203011	0	0.0586747	0	0.000293449	0	0		0.127022	0.115424	0.397569	0.0589681
OTU987_p_Proteobacteria_g_Novosphingobium	0.637461	0.209652	0.126683	0	0.00856632	0.0819834	0.00218824	0.292955	0	0	0.0110779	0	0	0.0242907	0	0	0.0385976	0.0511183		0.126683	0.00856632	0.388205	0.114007
OTU1021_p_Proteobacteria_g_Ramlibacter	0.473578	0.208834	0.126374	0.121377	0.0106433	0.0706337	0.00249611	0.0375481	0	0.0254911	0.00208845	0	0.00197302	0.0749525	0	0	0	0		0.126374	0.13202	0.140231	0.0749525
OTU1127_p_Proteobacteria_g_Pseudenhygromyxa	0.532425	0.0696305	0.125979	0.0668795	0.0901489	0.0946273	0	0	0	0.0370242	0.015331	0.0807054	0	0.0217291	0	0	0	0		0.125979	0.157028	0.227688	0.0217291
OTU338_p_Bacteroidetes_g_Flavobacterium	0.431047	0.131554	0.125955	0.124296	0	0.108482	0.0346808	0	0.00214961	0	0	0	0	0.033665	0	0	0	0.0018189		0.125955	0.124296	0.145312	0.0354839
OTU148_p_Actinobacteria_g_Modestobacter	0.41388	0.040066	0.125637	0.0126001	0	0.0178455	0.0285355	0.0818106	0.0171089	0.0327799	0.0189458	0	0	0.00222638	0.0145063	0	0.0251638	0.0367195		0.125637	0.0126001	0.197026	0.0786159
OTU1364_p_Verrucomicrobia_g_Roseimicrobium	0.493557	0.174509	0.125283	0.19781	0.0285732	0.0373207	0	0.0439432	0.0161813	0.0303137	0	0	0.0141317	0	0	0	0	0		0.125283	0.226383	0.141891	0
OTU1050_p_Proteobacteria_g_Nitrosomonas	0.399656	0.0227253	0.12502	0	0	0.0767811	0.0295745	0.0916667	0	0	0	0	0.00310471	0.0735091	0	0	0	0		0.12502	0	0.201127	0.0735091
OTU889_p_Proteobacteria_	0.569263	0.26907	0.124909	0.0877067	0.0599155	0.134455	0.00733637	0.0366806	0	0	0	0	0	0.106172	0.00737645	0.00471261	0	0		0.124909	0.147622	0.178472	0.118261
OTU895_p_Proteobacteria_g_Acidocella	0.331227	0.33898	0.124276	0.0046003	0.202351	0	0	0	0	0	0	0	0	0	0	0	0	0		0.124276	0.206951	0	0
OTU153_p_Actinobacteria_g_uncultured	0.425248	0.172997	0.124239	0.13912	0	0.130097	0	0	0.000558032	0.0172876	0	0.0102968	0	0	0.00135076	0	0.002299	0		0.124239	0.13912	0.15824	0.00364976
OTU227_p_Actinobacteria_g_Amycolatopsis	0.558178	0.246229	0.124237	0.0447863	0.0192419	0.0912018	0.010793	0.253868	0	0	0	0	0	0	0.0011626	0	0.0123915	0.000495995		0.124237	0.0640282	0.355863	0.0140501
OTU69_p_Acidobacteria_g_uncultured_bacterium	0.457674	0.192128	0.123786	0.139507	0.046915	0.07097	0	0	0	0	0	0.0750037	0	0	0.00149243	0	0	0		0.123786	0.186422	0.145974	0.00149243
OTU703_p_Hydrogenedentes_g_uncultured_bacterium	0.563979	0.268777	0.123152	0.180406	0.0784091	0.0666194	0.0104144	0.0079889	0	0.0531241	0.00015562	0.00933382	0.02178	0.0125951	0	0	0	0		0.123152	0.258816	0.169416	0.0125951
OTU623_p_Firmicutes_	0.343693	0.048316	0.123146	0.0529869	0	0.0188774	0	0	0.0115366	0	0	0.0535078	0.083639	0	0	0	0	0		0.123146	0.0529869	0.167561	0
OTU1138_p_Proteobacteria_g_Polyangium	0.352795	0.0621763	0.122974	0.02576	0.0114133	0.116336	0.00493147	0.0547917	0	0.000539164	0.0135309	0	0	0.00251828	0	0	0	0		0.122974	0.0371733	0.190129	0.00251828
OTU451_p_Chloroflexi_	0.552634	0.251279	0.122491	0.107237	0.0308173	0.183476	0.00353399	0.0450729	0	0	0	0.044857	0.000786357	0.0143626	0	0	0	0		0.122491	0.138054	0.277726	0.0143626
OTU870_p_Proteobacteria_Ambiguous_taxa	0.533759	0.152698	0.122276	0.0438252	0.0856662	0.162375	0.0318704	0	0.0731868	0	0	0	0.0117512	0	0	0.0028078	0	0		0.122276	0.129491	0.279184	0.0028078
OTU1283_p_Proteobacteria_g_Thermomonas	0.467231	0.0290133	0.122069	0.156759	0.0245977	0.0778062	0	0	0	0	0	0.00481734	0.0114303	0.0697511	0	0	0	0		0.122069	0.181357	0.0940538	0.0697511
OTU339_p_Bacteroidetes_g_uncultured_bacterium	0.519524	0.29457	0.121944	0.129355	0.0111971	0.101509	0	0.124291	0	0.00785251	0	0	0.0207404	0.00263469	0	0	0	0		0.121944	0.140553	0.254393	0.00263469
OTU1111_p_Proteobacteria_	0.256607	0.108499	0.1219	0.0825792	0.0236556	0	0	0	0	0	0	0	0	0	0.00907247	0.0193999	0	0		0.1219	0.106235	0	0.0284723
OTU1142_p_Proteobacteria_g_Sandaracinus	0.614233	0.290558	0.121446	0.0526584	0.18816	0.1367	0.0662668	0.0120473	0.00355499	0.0184033	0	0	0	0.014996	0	0	0	0		0.121446	0.240819	0.236972	0.014996
OTU249_p_Actinobacteria_g_Actinocorallia	0.394786	0.0309484	0.120788	0.0155327	0.00751605	0.12863	0	0.117951	0	0	0	0	0	0	0	0.000485396	0	0.00388317		0.120788	0.0230487	0.246581	0.00436856
OTU1110_p_Proteobacteria_g_uncultured_bacterium	0.476429	0.144802	0.120743	0.0753602	0.0105927	0.0509897	0.00189142	0.11837	0	0	0.0362921	0.032391	0	0.0297992	0	0	0	0		0.120743	0.0859529	0.239934	0.0297992
OTU1279_p_Proteobacteria_g_Rudaea	0.359417	0.010643	0.120664	0.0865339	0	0	0	0	0.125469	0.00326323	0	0	0.00753456	0	0.00324053	0.00172895	0.00748175	0.00350096		0.120664	0.0865339	0.136267	0.0159522
OTU98_p_Acidobacteria_g_uncultured_bacterium	0.375293	0.0197227	0.119962	0.0217192	0.021982	0.0564855	0.0225024	0.109832	0.00172798	0	0	0	0.00338953	0	0.0176925	0	0	0		0.119962	0.0437011	0.193938	0.0176925
OTU125_p_Actinobacteria_g_Actinospica	0.325933	0.0273037	0.119518	0.0520361	0.00500642	0.0779333	0.00863907	0.00899014	0.00153123	0	0.000407183	0	0	0.0305865	0	0.0212851	0	0		0.119518	0.0570426	0.0975009	0.0518716
OTU255_p_Actinobacteria_g_uncultured_bacterium	0.458275	0.109687	0.119216	0.0901898	0.0438807	0.154807	0.00633538	0	0	0.00230254	0.00446919	0.0326878	0.000727378	0.00365903	0	0	0	0		0.119216	0.13407	0.20133	0.00365903
OTU519_p_Cyanobacteria_	0.557431	0.0247334	0.118483	0	0	0.0946567	0	0	0.0849413	0.0030179	0	0	0	0.25609	0	0.000241316	0	0		0.118483	0	0.182616	0.256332
OTU908_p_Proteobacteria_g_uncultured_alpha_proteobacterium	0.450659	0.171673	0.117845	0.130439	0.00664301	0.101451	0.0638925	0	0.0203078	0	0	0	0	0.00723203	0	0	0	0.00284896		0.117845	0.137082	0.185651	0.010081
OTU707_p_Latescibacteria_g_uncultured_Latescibacteria_bacterium	0.525633	0.261097	0.117514	0.130609	0.0419922	0.168751	0.0114413	0.0360034	0.00352827	0	0.000245702	0.00989709	0	0	0	0.00565114	0	0		0.117514	0.172601	0.229866	0.00565114
OTU81_p_Acidobacteria_g_uncultured_Acidobacteria_bacterium	0.32493	0.00403549	0.117227	0.042191	0.0225783	0.0947964	0	0.0481373	0	0	0	0	0	0	0	0	0	0		0.117227	0.0647693	0.142934	0
OTU857_p_Proteobacteria_g_Kaistia	0.391355	0.00119313	0.117208	0	0	0.112531	0.0522038	0	0	0	0	0.0287596	0	0.0708775	0	0	0	0.00977503		0.117208	0	0.193494	0.0806525
OTU299_p_Armatimonadetes_g_uncultured_Armatimonadetes_bacterium	0.265802	0.00725189	0.116892	0.00341286	0	0.113432	0.0265224	0	0	0	0	0	0	0.0055435	0	0	0	0		0.116892	0.00341286	0.139954	0.0055435
OTU1081_p_Proteobacteria_g_Desulfatiglans	0.326165	0.000711491	0.116817	0.0680612	0.0139505	0.0862823	0	0	0	0.0208907	0	0	0	0	0	0.0201634	0	0		0.116817	0.0820117	0.107173	0.0201634
OTU717_p_Nitrospirae_g_uncultured_bacterium	0.488909	0.129643	0.116722	0.0456165	0	0.126143	0	0.0159821	0	0	0.0136056	0.00237442	0	0.168466	0	0	0	0		0.116722	0.0456165	0.158105	0.168466
OTU867_p_Proteobacteria_g_uncultured_bacterium	0.327441	0.0090794	0.116535	0.0214839	0.0377086	0.045348	0.00370493	0	0	0	0	0	0	0	0	0.102661	0	0		0.116535	0.0591925	0.0490529	0.102661
OTU906_p_Proteobacteria_	0.39639	0.0734116	0.116382	0.0203864	0.0236637	0.169163	0.0149934	0.0410144	0	0	0.00298976	0	0	0.00317433	0	0.000113868	0	0.0045092		0.116382	0.0440501	0.228161	0.00779739
OTU1162_p_Proteobacteria_Ambiguous_taxa	0.340268	4.74445e-06	0.116321	0	0	0.100669	0	0.000722823	0	0.0399112	0	0	0.00017284	0.0706897	0.00241097	0.00767636	0	0.00169411		0.116321	0	0.141476	0.0824711
OTU101_p_Acidobacteria_Ambiguous_taxa	0.456702	0.138047	0.11623	0.107944	0	0.0648327	0	0.0948154	0	0.00660316	0	0.0013409	0	0.0649359	0	0	0	0		0.11623	0.107944	0.167592	0.0649359
OTU1037_p_Proteobacteria_g_uncultured	0.510976	0.0862391	0.115687	0.0139839	0.0403915	0.0171032	0.100432	0.033288	0.0727255	0.0328888	0	0	0.000190232	0	0	0.000314655	0.083971	0		0.115687	0.0543754	0.256628	0.0842857
OTU750_p_Planctomycetes_g_uncultured_bacterium	0.32964	0.0252508	0.115583	0.046199	0	0.0847141	0.00956053	0.0374676	0	0.00761142	0	0.0111885	0	0.013305	0.00401164	0	0	0		0.115583	0.046199	0.150542	0.0173167
OTU1089_p_Proteobacteria_g_uncultured	0.493299	0.139078	0.115555	0.092548	0.0302607	0.123659	0	0	0.00424222	0.0117949	0	0	0.00482626	0.110412	0	0	0	0		0.115555	0.122809	0.144523	0.110412
OTU830_p_Proteobacteria_g_uncultured	0.497999	0.233721	0.115195	0.0502261	0.0277491	0.141855	0.131264	0	0.0190991	0	0.00192666	0	0	0.00776948	0	0	0	0.00291463		0.115195	0.0779752	0.294144	0.0106841
OTU201_p_Actinobacteria_g_Luedemannella	0.337139	0.0387689	0.115166	0.0266911	0.0330263	0.0399422	0	0	0	0.0125088	0	0.0241589	0	0	0	0	0	0.085646		0.115166	0.0597174	0.0766099	0.085646
OTU259_p_Actinobacteria_g_uncultured_bacterium	0.25787	0.0382946	0.114509	0	0.004887	0	0.0348536	0	0	0	0	0.0185125	0.0659527	0	0.0191557	0	0	0		0.114509	0.004887	0.119319	0.0191557
OTU326_p_Bacteroidetes_g_Sporocytophaga	0.527697	0.24402	0.11429	0.128359	0.00380513	0.0772594	0.00644593	0.0124559	0	0	0	0	0	0.179413	0.00440932	0.0012595	0	0		0.11429	0.132164	0.0961612	0.185082
OTU364_p_Bacteroidetes_	0.361658	0.113081	0.113677	0.103997	0.0262257	0.0972743	0.00382749	0	0	0.00271146	0	0.00431693	0.00627389	0.00285273	0.000501403	0	0	0		0.113677	0.130223	0.114404	0.00335414
OTU1032_p_Proteobacteria_g_Herbaspirillum	0.391971	0.0881656	0.113519	0.0765806	0.0396427	0.0804818	0.0129229	0	0	0.00215275	0	0.00113647	0	0.0593408	0	0.00308927	0.000318816	0.00278551		0.113519	0.116223	0.0966938	0.0655344
OTU777_p_Proteobacteria_g_uncultured	0.564464	0.263677	0.113396	0.114723	0.00235415	0.236307	0.0255982	0.00406471	0.0555142	0.00273177	0	0	0.00169483	0.00807953	0	0	0	0		0.113396	0.117077	0.325911	0.00807953
OTU705_p_Latescibacteria_Ambiguous_taxa	0.412688	0.0254513	0.113293	0.027413	0.0240755	0.0789978	0	0	0.0094922	0.0381832	0	0.00811297	0.00405086	0	0.0561623	0.0529071	0	0		0.113293	0.0514885	0.138837	0.109069
OTU37_p_Acidobacteria_Ambiguous_taxa	0.313166	0.00386122	0.113155	0	0	0.13141	0.00423889	0	0.00920604	0	0	0	0	0.0551566	0	0	0	0		0.113155	0	0.144854	0.0551566
OTU126_p_Actinobacteria_g_Catenulispora	0.391945	0.0735822	0.113097	0.057077	0.00923756	0.188479	0	0	0	0.0158711	0	0.00056448	0	0.00761902	0	0	0	0		0.113097	0.0663146	0.204914	0.00761902
OTU287_p_Actinobacteria_	0.431041	0.109511	0.11305	0.0463661	0.0453885	0.125437	0.0290471	0.0278723	0	0.0130554	0	0.0116124	0	0.0107044	0	0.00850734	0	0		0.11305	0.0917546	0.207025	0.0192117
OTU926_p_Proteobacteria_g_AEGEAN_169_marine_group	0.361648	0.0113317	0.113	0.137143	0	0.0394038	0	0.0287393	0	0.000395358	0	0	0.0429657	0	0	0	0	0		0.113	0.137143	0.111504	0
OTU40_p_Acidobacteria_	0.328956	0.00319389	0.112661	0.0464923	0	0.0432084	0.0121347	0.0350829	0	0	0	0	0	0.079376	0	0	0	0		0.112661	0.0464923	0.090426	0.079376
OTU692_p_Gemmatimonadetes_g_uncultured_bacterium	0.403806	0.0694711	0.111737	0.0691987	0.0192646	0.0645447	0.00901056	0.130051	0	0	0	0	0	0	0	0	0	0		0.111737	0.0884632	0.203606	0
OTU1308_p_Spirochaetae_g_Turneriella	0.549818	0.144349	0.111675	0.0131715	0.0256378	0.0598794	0.0162313	0.218187	0	0	0	0	0	0.0102318	0.0890639	0	0.00574002	0		0.111675	0.0388093	0.294298	0.105036
OTU242_p_Actinobacteria_g_Nonomuraea	0.340326	0.0628142	0.111296	0.0250602	0.00952282	0.136592	0	0.00933306	0	0	0	0.00548039	0	0.0286925	0.00789967	0.00644933	0	0		0.111296	0.034583	0.151406	0.0430415
OTU940_p_Proteobacteria_g_uncultured	0.323166	0.000235318	0.111213	0.0242926	0.0461568	0.113953	0	0.0275509	0	0	0	0	0	0	0	0	0	0		0.111213	0.0704494	0.141504	0
OTU1107_p_Proteobacteria_Ambiguous_taxa	0.34784	0.135234	0.110995	0.0628074	0.0263948	0.0625819	0.00365045	0	0.0139477	0.0262079	0.0412547	0	0	0	0	0	0	0		0.110995	0.0892023	0.147643	0
OTU154_p_Actinobacteria_	0.321216	0.0457082	0.110926	0.00245074	0.0307319	0.0905708	0.0097438	0.0230717	0.0471856	0.00155737	0	0	0	0	0	0.00497866	0	0		0.110926	0.0331826	0.172129	0.00497866
OTU874_p_Proteobacteria_g_Labrys	0.502945	0.200177	0.110697	0.0819976	0.000861706	0.112041	0.00761349	0	0	0.00235699	0.00159789	0.00260487	0	0.17587	0	0.00516972	0.00213419	0		0.110697	0.0828593	0.126215	0.183174
OTU484_p_Chloroflexi_g_uncultured_bacterium	0.301002	0.0197014	0.110623	0.0251474	0	0.0723945	0	0	0	0	0.0066388	0.00576809	0	0.0687016	0	0.0117285	0	0		0.110623	0.0251474	0.0848014	0.0804302
OTU858_p_Proteobacteria_g_Rhizobium	0.399824	0.0593436	0.110441	0.0572003	0	0.0437846	0.00358006	0.176132	0	0	0.00599396	0.000608909	0	0	0	0.00208305	0	0		0.110441	0.0572003	0.230099	0.00208305
OTU1097_p_Proteobacteria_Ambiguous_taxa	0.357483	0.0764288	0.110166	0.0283915	0.0497753	0.0770907	0.0069122	0.0567967	0.00111343	0	0.0118501	0	0	0	0.0153872	0	0	0		0.110166	0.0781668	0.153763	0.0153872
OTU1161_p_Proteobacteria_	0.363974	0.000492384	0.110069	0.0784911	0	0.0163297	0.00546982	0.00379322	0	0.0112102	0	0	0.0641069	0.0632776	0	0	0	0.0112267		0.110069	0.0784911	0.10091	0.0745043
OTU923_p_Proteobacteria_g_uncultured_bacterium	0.367779	0.0884432	0.109918	0.101451	0.0291688	0.0861125	0.0153613	0	0.000472179	0.00329362	0.00557018	0	0.0136435	0.00248664	0.000301562	0	0	0		0.109918	0.130619	0.124453	0.0027882
OTU638_p_Firmicutes_g_Lachnospiraceae_UCG_004	0.303147	0.0602817	0.109589	0	0	0	0.139901	0	0	0	0	0.0536567	0	0	0	0	0	0		0.109589	0	0.193558	0
OTU32_p_Acidobacteria_g_Granulicella	0.631979	0.430575	0.109	0.173135	0.036695	0.180103	0.0745534	0.00565013	0.0127351	0.000716696	0	0.0393902	0	0	0	0	0	0		0.109	0.20983	0.313148	0
OTU25_p_Acidobacteria_	0.382405	0.0156152	0.108576	0.188407	0	0.0269322	0.0162341	0.0245377	0	0	0	0.00714597	0	0.0105715	0	0	0	0		0.108576	0.188407	0.07485	0.0105715
OTU1134_p_Proteobacteria_g_Phaselicystis	0.459076	0.0354019	0.108253	0.0612048	0.00132361	0.12554	0.0197975	0	0.0480284	0	0.00177773	0	0	0.0168382	0	0	0.0488212	0.0274909		0.108253	0.0625284	0.195144	0.0931503
OTU433_p_Chloroflexi_g_Roseiflexus	0.46999	0.14422	0.106603	0.0718503	0.0759875	0.0997711	0.0128875	0	0.0114649	0.062068	0	0.0174517	0.00234336	0	0	0	0.00956212	0		0.106603	0.147838	0.205987	0.00956212
OTU941_p_Proteobacteria_g_Candidatus_Alysiosphaera	0.452979	0.142396	0.106264	0.117394	0.01104	0.106768	0.032165	0	0	0.00586279	0	0.011568	0.00174149	0.0556788	0.00224952	0.00224767	0	0		0.106264	0.128434	0.158106	0.060176
OTU46_p_Acidobacteria_Ambiguous_taxa	0.461683	0.0777576	0.106127	0.0993739	0.017946	0.0979779	0.00182245	0.0316848	0	0.037888	0	0.00860382	0.0602593	0	0	0	0	0		0.106127	0.11732	0.238236	0
OTU120_p_Actinobacteria_Ambiguous_taxa	0.285279	0.0688754	0.105774	0.00742147	0	0.0164207	0	0.00999254	0	0.0334656	0.00658529	0	0	0	0	0	0.0731592	0.0324606		0.105774	0.00742147	0.0664642	0.10562
OTU1_p_Euryarchaeota_g_uncultured_archaeon	0.364647	0.0638332	0.105616	0.103672	0.0165517	0.0770821	0.0104226	0.0455036	0.0010194	0.00477934	0	0	0	0	0	0	0	0		0.105616	0.120223	0.138807	0
OTU386_p_Bacteroidetes_g_Arcticibacter	0.274748	0.000414755	0.104889	0.040858	0.0118457	0.0572907	0.00179666	0.00362127	0	0.0486888	0	0	0	0	0	0.00249561	0.00326201	0		0.104889	0.0527037	0.111397	0.00575762
OTU493_p_Chloroflexi_g_uncultured_eubacterium_H1.2.f	0.388323	2.0494e-05	0.104347	0	0	0.0407441	0.126064	0	0	0	0.00579778	0.0459092	0.00369351	0.061768	0	0	0	0		0.104347	0	0.222208	0.061768
OTU314_p_Bacteroidetes_	0.294027	0.0292794	0.103826	0.0612705	0.0181106	0.097751	0	0.00106823	0.00863449	0.00226818	0	0	0	0.00109804	0	0	0	0		0.103826	0.0793811	0.109722	0.00109804
OTU531_p_Cyanobacteria_	0.387522	0.00969752	0.103614	0.0133647	0	0.0673468	0.108608	0.000194193	0	0.00231643	0	0	0	0.0625679	0.0287047	0	0	0.000805313		0.103614	0.0133647	0.178465	0.0920779
OTU1207_p_Proteobacteria_Ambiguous_taxa	0.454805	0.0338867	0.103524	0.1444	0.00920061	0.16749	0	0	0	0	0.000734641	0.000725514	0.0137385	0.0112267	0.00333056	0.000434194	0	0		0.103524	0.153601	0.182688	0.0149915
OTU947_p_Proteobacteria_	0.249281	0.0284655	0.103426	0.0356959	0	0.0220688	0.0371205	0.0225448	0	0.0124106	0	0	0	0.0128109	0	0	0.00320273	0		0.103426	0.0356959	0.0941447	0.0160136
OTU751_p_Planctomycetes_g_uncultured_planctomycete	0.27935	0.0126011	0.103157	0.04657	0.0209484	0.0794614	0.014167	0.00483453	0	0	0	0	0	0.0102115	0	0	0	0		0.103157	0.0675184	0.098463	0.0102115
OTU430_p_Chloroflexi_g_Litorilinea	0.535541	0.210334	0.102998	0.138874	0.0548131	0.0148528	0	0.0035878	0	0.0411294	0	0	0.154581	0.00833448	0	0	0.0163708	0		0.102998	0.193687	0.214151	0.0247053
OTU345_p_Bacteroidetes_g_uncultured_bacterium	0.425289	0.0879525	0.102938	0.0749503	0.0338578	0.120956	0.0150517	0.0713585	0	0	0.00195897	0	0.00421783	0	0	0	0	0		0.102938	0.108808	0.213543	0
OTU598_p_Firmicutes_g_Christensenellaceae_R_7_group	0.395047	0.0346669	0.102684	0.000835411	0.0417434	0.0575626	0	0	0.0406588	0	0	0	0	0	0	0.124467	0	0.0270956		0.102684	0.0425788	0.0982214	0.151562
OTU1091_p_Proteobacteria_	0.223517	0.0390472	0.102449	0	0	0	0	0.0161742	0	0.0187907	0	0.0278292	0.0126064	0.0456684	0	0	7.11678e-18	0		0.102449	0	0.0754005	0.0456684
OTU1214_p_Proteobacteria_g_Rickettsiella	0.336584	0.0144676	0.102321	0.0160532	0.00200344	0.125475	0	0.0316336	0.0517083	0	0.000980187	0	0.0064094	0	0	0	0	0		0.102321	0.0180567	0.216207	0
OTU271_p_Actinobacteria_g_uncultured_bacterium	0.463168	0.0978453	0.101769	0.0281843	0.0103911	0.12634	0	0	0	0.00641535	0	0.120619	0	0.0694492	0	0	0	0		0.101769	0.0385754	0.253375	0.0694492
OTU743_p_Planctomycetes_g_uncultured_bacterium	0.43731	0.146588	0.100893	0.0744041	0	0.210523	0.0150863	0.0195708	0	0	0.00138466	0.00543865	0	0	0	0	0	0.0100091		0.100893	0.0744041	0.252004	0.0100091
OTU175_p_Actinobacteria_g_Terrabacter	0.555096	0.272068	0.100832	0.117351	0.0123202	0.076205	0	0.00505619	0	0	0.0170183	0.0342384	0	0.192075	0	0	0	0		0.100832	0.129671	0.132518	0.192075
OTU266_p_Actinobacteria_g_uncultured_Rubrobacteridae_bacterium	0.33154	0.0166059	0.100722	0	0	0.0604011	0.117288	0.00622444	0	0	0	0	0	0	0.0394441	0	0	0.00746078		0.100722	0	0.183913	0.0469049
OTU887_p_Proteobacteria_g_uncultured	0.51221	0.269404	0.100062	0.106904	0.0108402	0.170857	0	0	0	0.00231518	0	0.0310027	0	0.084329	0.00205286	0.00193066	0.00191677	0		0.100062	0.117744	0.204175	0.0902292
OTU930_p_Proteobacteria_g_Elstera	0.470117	0.0915204	0.0999856	0.113067	0	0.0546071	0.0174659	0	0.00452533	0.0930463	0	0	0.00540998	0.0054537	0	0.069505	0.00705156	0		0.0999856	0.113067	0.175055	0.0820103
OTU475_p_Chloroflexi_g_uncultured_bacterium	0.269882	0.0187732	0.0998813	0	0.0546003	0.0541464	0.0159251	0.00360213	0	0.0104326	0.00982801	0	0	0.021466	0	0	0	0		0.0998813	0.0546003	0.0939342	0.021466
OTU212_p_Actinobacteria_	0.429695	0.00199922	0.0996448	0.127494	0	0.106395	0	0	0	0	0.00232807	0.00494712	0	0	0	0.0857586	0.00312825	0		0.0996448	0.127494	0.11367	0.0888868
OTU797_p_Proteobacteria_g_uncultured_bacterium	0.526477	0.296379	0.0989101	0.0500621	0.045269	0.136875	0.0882553	0.0946647	0	0	0	0.00186275	0	0.0105779	0	0	0	0		0.0989101	0.0953311	0.321658	0.0105779
OTU315_p_Bacteroidetes_g_Adhaeribacter	0.268685	0.0184408	0.0985318	0.0469845	0.0194467	0.0700189	0	0.00604897	0	0.00436751	0	0	0	0.0229668	0.000320261	0	0	0		0.0985318	0.0664312	0.0804354	0.023287
OTU30_p_Acidobacteria_g_Candidatus_Koribacter	0.485784	0.264377	0.0984511	0.0921129	0.00867451	0.176206	0	0	0	0.000864913	0.00259869	0.0250696	0	0.081751	0	5.48304e-05	0	0		0.0984511	0.100787	0.204739	0.0818058
OTU890_p_Proteobacteria_Ambiguous_taxa	0.208225	0.0347681	0.0984155	0.0225899	0.0681465	0	0	0	0	0	0	0	0	0	0	0	0.0190729	0		0.0984155	0.0907364	0	0.0190729
OTU143_p_Actinobacteria_g_Jatrophihabitans	0.302951	0.0608612	0.0983408	0.0830808	0.0192976	0.0882435	0.00499553	0.00357464	0.00349257	0	0	0	0	0.0019258	0	0	0	0		0.0983408	0.102378	0.100306	0.0019258
OTU559_p_Firmicutes_g_Bacillus	0.469747	0.363435	0.0982125	0	0	0	0	0	0	0	0.0367129	0	0.334822	0	0	0	0	0		0.0982125	0	0.371535	0
OTU91_p_Acidobacteria_g_Holophaga	0.339712	0.0877639	0.0981035	0.095033	0.00988959	0.0734175	0.0139333	0	0.0150993	0.00855362	0	0	0.0228862	0.00126235	0	0	0.00153411	0		0.0981035	0.104923	0.13389	0.00279646
OTU918_p_Proteobacteria_g_uncultured_bacterium	0.379121	0.0039519	0.0976136	0.103391	0	0.0698829	0.00235831	0	0	0	0	0	0.0703224	0	0.0320296	0.0035229	0	0		0.0976136	0.103391	0.142564	0.0355525
OTU283_p_Actinobacteria_g_uncultured_bacterium	0.32681	0.0105914	0.097566	0.0806343	0	0.0697371	0	0	0.0126441	0	0	0	0.0105756	0.0556534	0	0	0	0		0.097566	0.0806343	0.0929567	0.0556534
OTU1211_p_Proteobacteria_g_Aquicella	0.455385	0.165202	0.0974807	0.159528	0.0203375	0.0602758	0	0	0	0.02849	0	0.00152196	0.0776518	0.00843334	0.00166623	0	0	0		0.0974807	0.179865	0.167939	0.0100996
OTU1151_p_Proteobacteria_g_Vulgatibacter	0.284764	0.0031458	0.0972162	0.0250067	0	0	0.0660942	0.0956517	0	0	0	0	0	0.000795439	0	0	0	0		0.0972162	0.0250067	0.161746	0.000795439
OTU992_p_Proteobacteria_g_uncultured_bacterium	0.332306	0.00572686	0.0970761	0.0473087	0.0844531	0.068217	0	0	0	0.00654209	0.0061726	0.0197009	0	0	0	0	0.0028351	0		0.0970761	0.131762	0.100633	0.0028351
OTU157_p_Actinobacteria_g_Glycomyces	0.354766	0.0506367	0.0969493	0.0268458	0.0533861	0.0378624	0	0	0	0	0	0	0	0	0.139722	0	0	0		0.0969493	0.0802319	0.0378624	0.139722
OTU426_p_Chloroflexi_g_uncultured	0.459213	0.251969	0.0966669	0.122183	0.0167213	0.152098	0.00589213	0.000821226	0	0.0335038	0	0.0313271	0	0	0	0	0	0		0.0966669	0.138904	0.223643	0
OTU711_p_Lentisphaerae_g_uncultured_bacterium	0.300319	0.00299084	0.0966369	0	0.0575685	0.0341078	0	0.0797765	0.0016197	0.00191965	0	0	0	0	0	0.0265747	0	0.00211553		0.0966369	0.0575685	0.117424	0.0286903
OTU1353_p_Verrucomicrobia_g_Candidatus_Xiphinematobacter	0.410653	0.140977	0.0966162	0.0491321	0.0422306	0.146245	0.0308943	0.011791	0	0.0049615	0.0172234	0	0	0.0111782	0.000380758	0	0	0		0.0966162	0.0913627	0.211116	0.011559
OTU49_p_Acidobacteria_g_uncultured_bacterium	0.458731	0.151801	0.0964921	0.146152	0.0243799	0.145447	0.0337663	0.0024903	0.0044685	0	0	0	0.000848668	0	0	0	0	0.00468697		0.0964921	0.170532	0.187021	0.00468697
OTU330_p_Bacteroidetes_g_uncultured_bacterium	0.435349	0.116039	0.0961766	0.0865472	0.013437	0.180487	0	0	0.0215566	0.00332374	0.0004579	0.00309551	0.0272028	0	0.00160738	0.0014571	0	0		0.0961766	0.0999842	0.236123	0.00306449
OTU113_p_Actinobacteria_g_Illumatobacter	0.636575	0.264275	0.0959593	0.0408972	0.0080578	0.15051	0.00485585	0.00191042	0	0.0398514	0	0.1527	0	0.103217	0	0	0.0386158	0		0.0959593	0.048955	0.349828	0.141833
OTU1326_p_TM6_g_Verrucomicrobia_bacterium_YJF2_48	0.229867	0.00333022	0.0955927	0.036449	0.0619091	0.0100924	0	0	0.0028449	0.00910708	0.00482311	0	0.00476193	0	0	0	0.00428663	0		0.0955927	0.0983581	0.0316294	0.00428663
OTU159_p_Actinobacteria_	0.416863	0.0506636	0.095507	0.076195	0	0.0156098	0.00101794	0	0	0	0	0.228534	0	0	0	0	0	0		0.095507	0.076195	0.245161	0
OTU561_p_Firmicutes_g_Geobacillus	0.361573	0.0028139	0.0954304	0	0.014412	0.0409257	0.11518	0.0300204	0.0471841	0	0	0	0	0	0	0	0.000254195	0.018167		0.0954304	0.014412	0.23331	0.0184212
OTU697_p_Gemmatimonadetes_g_uncultured	0.334261	0.00345119	0.095308	0.0415393	0.00192031	0.0870622	0.0263683	0.0149279	0	0	0.0281478	0	0	0.00940285	0	0.0295843	0	0		0.095308	0.0434597	0.156506	0.0389872
OTU647_p_Firmicutes_g_Desulfosporosinus	0.520465	0.0304235	0.0948533	0.00136779	0.00723755	0.0186703	0.00669995	0	0.000286919	0	0	0.00393478	0	0	0	0.31214	0	0.0752749		0.0948533	0.00860534	0.029592	0.387415
OTU1270_p_Proteobacteria_g_Arenimonas	0.453627	0.0722099	0.0942505	0.0544518	0	0.177544	0	0.10124	0	0	0	0	0	0	0	0.0261406	0	0		0.0942505	0.0544518	0.278784	0.0261406
OTU681_p_Firmicutes_g_Anaerosinus	0.312514	0.00296247	0.094013	0.0249331	0.0309425	0.0451255	0.0315471	0.0527503	0.000868384	0	0	0	0	0	0.0127329	0.0116634	0.00529087	0.0026465		0.094013	0.0558756	0.130291	0.0323337
OTU704_p_Latescibacteria_	0.318226	0.0263687	0.0928771	0.107043	0	0.0375684	0	0.0627074	0	0.000875735	0	0.00658274	0.00467194	0.00322834	0.000246176	0.00242557	0	0		0.0928771	0.107043	0.112406	0.00590009
OTU483_p_Chloroflexi_g_uncultured	0.503221	0.198722	0.0924884	0.0640969	0.000188909	0.13649	0.0487085	0.113637	0	0	0.00460664	0	0	0.0207885	0	0	0.0222162	0		0.0924884	0.0642858	0.303442	0.0430047
OTU612_p_Firmicutes_g_Clostridium_sensu_stricto_6	0.175991	0.0352632	0.0919666	0	0	0	0	0	0	0	0	0	0.0560163	0	0.0280082	0	0	0		0.0919666	0	0.0560163	0.0280082
OTU630_p_Firmicutes_g_Lutispora	0.220763	0.0184917	0.0916346	0.0758076	0.0039466	0.00321077	0	0	0.01363	0	0	0	0.0163033	0.0106587	0	0.00557118	0	0		0.0916346	0.0797542	0.0331441	0.0162299
OTU720_p_Omnitrophica_	0.276603	0.000123864	0.0914783	0.00638373	0.0398067	0.0971084	0	0.0292852	0	0	0	0.00110999	0	0	0	0.0098425	0	0.00158829		0.0914783	0.0461904	0.127504	0.0114308
OTU1052_p_Proteobacteria_g_uncultured	0.386427	0.0248735	0.0911218	0.014547	0	0.0422953	0.0352417	0.193372	0	0	0	0.00114457	0	0	0	0	0	0.00870493		0.0911218	0.014547	0.272053	0.00870493
OTU432_p_Chloroflexi_g_uncultured_bacterium	0.269249	0.0128046	0.0904095	0	0.000354879	0.152081	0	0	0.00486739	0	0	0	0	0	0	0	0	0.0215359		0.0904095	0.000354879	0.156949	0.0215359
OTU1155_p_Proteobacteria_g_uncultured_bacterium	0.296689	7.09639e-05	0.0900697	0.0639235	0	0.00518173	0	0	0	0.0141101	0.00256477	0	0	0.11443	0.00499415	0	0	0.00141523		0.0900697	0.0639235	0.0218566	0.120839
OTU1030_p_Proteobacteria_Ambiguous_taxa	0.426463	0.0317819	0.0898244	0.0252733	0.0400278	0.119996	0	0.0925939	0	0	0.00675945	0	0	0	0	0.0129506	0.0347642	0.00427328		0.0898244	0.0653011	0.21935	0.0519881
OTU99_p_Acidobacteria_	0.193245	0.0408122	0.0895192	0	0	0	0	0.0422158	0	0.0404018	0	0	0	0	0	0.0211079	0	0		0.0895192	0	0.0826176	0.0211079
OTU860_p_Proteobacteria_g_Bauldia	0.362348	0.0550935	0.089516	0.0477431	0.0726801	0.0307308	0.00558369	0.049994	0	0.00402384	0.00164873	0	0	0	0	0.0604274	0	0		0.089516	0.120423	0.091981	0.0604274
OTU107_p_Acidobacteria_g_uncultured_bacterium	0.346411	0.0415535	0.089481	0.0055514	0.0508098	0.086382	0.0247604	0.0644651	0.00236302	0	0.0099405	0	0	0	0	0	0	0.0126581		0.089481	0.0563612	0.187911	0.0126581
OTU431_p_Chloroflexi_g_uncultured	0.395717	0.0838065	0.089458	0.0587934	0.0283185	0.143332	0	0.0134569	0.0143013	0.0245985	0.00051587	0.00952339	0	0	0.0134192	0	0	0		0.089458	0.0871119	0.205727	0.0134192
OTU489_p_Chloroflexi_	0.33964	0.00437816	0.0889631	0.154178	0	0.00131298	0	0.0717066	0	0	0	0	0	0.0234792	0	0	0	0		0.0889631	0.154178	0.0730196	0.0234792
OTU1182_p_Proteobacteria_g_Shewanella	0.204592	0.0360201	0.0886996	0	0	0.00830455	0.0655463	0	0	0	0	0.0420418	0	0	0	0	0	0		0.0886996	0	0.115893	0
OTU996_p_Proteobacteria_	0.390305	0.0144187	0.0885373	0.0875473	0.0187953	0.0581904	0.0158341	0.0173903	0.00495925	0.0259073	0	0	0	0.0686575	0.00448606	0	0	0		0.0885373	0.106343	0.122281	0.0731436
OTU737_p_Planctomycetes_g_I_8	0.364253	0.000880489	0.0884389	0	0	0.0509528	0.0104877	0	0	0.0614802	0	0.102687	0	0.0381566	0	0	0.0120495	0		0.0884389	0	0.225608	0.0502061
OTU1177_p_Proteobacteria_g_uncultured_gamma_proteobacterium	0.196254	0.0366468	0.0881594	0.0223886	0	0	0	0.0447772	0	0.0342825	0	0.00664661	0	0	0	0	0	0		0.0881594	0.0223886	0.0857063	0
OTU694_p_Gemmatimonadetes_g_uncultured_bacterium	0.390811	0.0853842	0.0881324	0.105617	0.00196317	0.0450637	0.0105947	0.134781	0	0.00154155	0	0	0	0	0	0.00311853	0	0		0.0881324	0.10758	0.191981	0.00311853
OTU827_p_Proteobacteria_g_Prosthecomicrobium	0.39973	0.0695502	0.0877856	0.094222	0	0.0536571	0.00530849	0.0149955	0	0.0432193	0	0	0	0.0973607	0	0.00318088	0	0		0.0877856	0.094222	0.11718	0.100542
OTU1096_p_Proteobacteria_	0.459211	0.184879	0.0877675	0.102184	0.0476167	0.165026	0.0143733	0.0265763	0.0101041	0.000965221	0	0	0	0	0	0.00265291	0	0.00194517		0.0877675	0.1498	0.217045	0.00459808
OTU71_p_Acidobacteria_g_uncultured_Acidobacteria_bacterium	0.24966	0.049363	0.086923	0	0.0562543	0.00460583	0	0	0	0.0892237	4.21901e-05	0	0.00476256	0	0.00784793	0	0	0		0.086923	0.0562543	0.0986343	0.00784793
OTU1356_p_Verrucomicrobia_	0.369966	0.000627178	0.0861586	0.0553746	0	0.00295331	0.0740412	0.0306406	0	0.0181797	0	0	0.0656852	0.0260261	0	0.0109066	0	0		0.0861586	0.0553746	0.1915	0.0369326
OTU979_p_Proteobacteria_g_Altererythrobacter	0.328265	0.0542017	0.0855057	0.0985334	0	0.0536217	0.00326719	0.0733761	0	0.00857893	0	0.00236216	0.00302002	0	0	0	0	0		0.0855057	0.0985334	0.144226	0
OTU1199_p_Proteobacteria_g_Escherichia_Shigella	0.281635	0.0612277	0.0846388	0	0.0740612	0	0	0	0	0.0856918	0	0	0	0.0372436	0	0	0	0		0.0846388	0.0740612	0.0856918	0.0372436
OTU1099_p_Proteobacteria_g_uncultured_delta_proteobacterium	0.287569	5.99387e-05	0.0846172	0.0222993	0.0984852	0.065467	0	0	0	0	0.0167003	0	0	0	0	0	0	0		0.0846172	0.120785	0.0821673	0
OTU450_p_Chloroflexi_g_uncultured_Chloroflexi_bacterium	0.397644	0.0697847	0.0840499	0.0500674	0	0	0	0	0	0.0849081	0	0	0.0284008	0.0450262	0	0.105192	0	0		0.0840499	0.0500674	0.113309	0.150218
OTU82_p_Acidobacteria_g_uncultured_bacterium	0.372186	0.118476	0.0838136	0.0788046	0.0291511	0.100701	0.0118246	0.00104627	0	0	0	0.00919816	0	0.0438035	0	0	0.0138435	0		0.0838136	0.107956	0.12277	0.057647
OTU1349_p_Verrucomicrobia_g_uncultured_bacterium	0.304583	0.0253324	0.0835588	0.0301375	0.00192279	0.0231689	0.00318658	0.0584571	0	0.0578642	0	0	0	0.046287	0	0	0	0		0.0835588	0.0320603	0.142677	0.046287
OTU380_p_Bacteroidetes_g_uncultured_bacterium	0.396461	0.148435	0.0832465	0.0669025	0.0409323	0.158419	0.0100566	0.0075023	0	0.0101897	0	0.017934	0	0.00127787	0	0	0	0		0.0832465	0.107835	0.204102	0.00127787
OTU146_p_Actinobacteria_g_Blastococcus	0.331667	0.0232282	0.0829562	0.0283232	0.0177423	0.0461371	0.0992448	0	0	0	0	0	0.0143432	0.000968645	0.0257086	0.00267528	0	0.0135678		0.0829562	0.0460655	0.159725	0.0429203
OTU210_p_Actinobacteria_	0.377296	0.0594106	0.0829331	0.103786	0	0.0332786	0	0	0.0141542	0.108622	0	0	0.00055412	0.0209493	0	0.00406984	0	0.00894925		0.0829331	0.103786	0.156609	0.0339684
OTU739_p_Planctomycetes_g_SM1A02	0.374205	0.0523845	0.0825609	0.122574	0.0173695	0.095769	0.0285559	0.0213003	0	0	0	0	0	0	0	0	0	0.00607554		0.0825609	0.139943	0.145625	0.00607554
OTU74_p_Acidobacteria_	0.351111	0.0264535	0.0825444	0.0387643	0	0.140623	0	0	0.0139775	0.0663766	0	0	0	0.00882593	0	0	0	0		0.0825444	0.0387643	0.220977	0.00882593
OTU1147_p_Proteobacteria_	0.257987	0.00533619	0.0824888	0	0.00410521	0.0962905	0	0.0293856	0.0120313	0.00156737	0.00176059	0.000716748	0	0.0296414	0	0	0	0		0.0824888	0.00410521	0.141752	0.0296414
OTU189_p_Actinobacteria_	0.359779	0.000134651	0.0824679	0.0569051	0.00401163	0.147719	0	0	0	0	0	0.0503945	0	0.0014905	0.0115595	0.005231	0	0		0.0824679	0.0609167	0.198113	0.018281
OTU23_	0.3591	0.0656009	0.0815928	0.065581	0.0188971	0.0864266	0.019306	0	0.0259495	0.0596925	0	0	0	0	0.00165429	0	0	0		0.0815928	0.0844781	0.191375	0.00165429
OTU1167_p_Proteobacteria_g_uncultured	0.249745	0.122171	0.0813144	0	0	0.15528	0	0.0131514	0	0	0	0	0	0	0	0	0	0		0.0813144	0	0.168431	0
OTU132_p_Actinobacteria_g_Nocardia	0.291774	0.00219247	0.0809606	0.110078	0.00275259	0.0516053	0	0.0216884	0	0	7.92258e-05	0	0.00147949	0.00117012	0	0.0058555	0	0.0161048		0.0809606	0.112831	0.0748524	0.0231304
OTU247_p_Actinobacteria_	0.267387	0.0111531	0.080621	0.10446	0	0	0	0	0.0655873	0.0167189	0	0	0	0	0	0	0	0		0.080621	0.10446	0.0823062	0
OTU604_p_Firmicutes_g_Clostridium_sensu_stricto_11	0.231256	0.069899	0.0802612	0.0262077	0	0	0	0	0	0.000322326	0.124465	0	0	0	0	0	0	0		0.0802612	0.0262077	0.124787	0
OTU94_p_Acidobacteria_Ambiguous_taxa	0.550227	0.213451	0.0796384	0.0115467	0.196856	0.0634114	0.102672	0.000571964	0.067324	0	0	0.0237836	0	0	0.0044239	0	0	0		0.0796384	0.208402	0.257763	0.0044239
OTU932_p_Proteobacteria_g_Inquilinus	0.473327	0.0771692	0.0796367	0.156525	0.0136199	0.0655016	0	0	0.00972019	0.0284857	0	0.0415214	0	0.0783162	0	0	0	0		0.0796367	0.170145	0.145229	0.0783162
OTU354_p_Bacteroidetes_g_Lacibacter	0.254189	0.0880282	0.0796258	0.0767571	0	0.0948154	0.000598205	0.00239282	0	0	0	0	0	0	0	0	0	0		0.0796258	0.0767571	0.0978064	0
OTU1339_p_Verrucomicrobia_g_uncultured_bacterium	0.344395	0.00958947	0.07904	0.00576738	0	0.0534454	0.031979	0.16529	0	0	0.00887327	0	0	0	0	0	0	0		0.07904	0.00576738	0.259587	0
OTU736_p_Planctomycetes_g_CL500_3	0.299759	0.0507524	0.0788069	0.0453734	0.00804841	0.0769799	0.00875354	0.0659533	0.00411925	0.0026219	0	0	0	0	0.0064794	0.00262323	0	0		0.0788069	0.0534218	0.158428	0.00910263
OTU413_p_Chlorobi_	0.465834	0.168217	0.0783672	0.0811254	0.0294448	0.0612424	0	0	0.00143701	0.0585834	0	0	0.0817325	0	0.0739018	0	0	0		0.0783672	0.11057	0.202995	0.0739018
OTU517_p_Cyanobacteria_	0.425925	0.0719502	0.0783366	0	0	0	0.0250677	0	0	0	0	0	0	0.102317	0.199572	0.0206319	0	0		0.0783366	0	0.0250677	0.322521
OTU366_p_Bacteroidetes_	0.330671	0.0248334	0.0782473	0	0.0319772	0	0	0.0902666	0	0	0.00429191	0	0.00684697	0	0	0.116917	0.00212387	0		0.0782473	0.0319772	0.101406	0.119041
OTU1176_p_Proteobacteria_g_uncultured_bacterium	0.469281	0.00368414	0.0781007	0.111503	0.000665041	0.0107737	0	0.0529549	0	0.0567301	0	0	0.158554	0	0	0	0	0		0.0781007	0.112168	0.279012	0
OTU455_p_Chloroflexi_g_uncultured_bacterium	0.38777	0.0492401	0.0773922	0.0767693	0.0324666	0.101007	0.0149459	0.0226098	0	0	0	0.00365661	0	0.0589225	0	0	0	0		0.0773922	0.109236	0.14222	0.0589225
OTU282_p_Actinobacteria_	0.339406	0.0313358	0.0773687	0.0273048	0	0.00164547	0.0336079	0.0696435	0	0	0.0221934	0	0.0265319	0	0	0	0	0.0811099		0.0773687	0.0273048	0.153622	0.0811099
OTU781_p_Proteobacteria_g_Woodsholea	0.28999	0.0179848	0.0770865	0.0492553	0.0238717	0.0597236	0	0.0786373	0	0	0	0	0	0	0	0	0.00141562	0		0.0770865	0.0731271	0.138361	0.00141562
OTU693_p_Gemmatimonadetes_	0.413752	0.129374	0.0770459	0.163817	0.0174188	0.0302874	0.00446169	0.0277793	0	0.012536	0	0	0.0687456	0	0.00866635	0.00299441	0	0		0.0770459	0.181236	0.14381	0.0116608
OTU487_p_Chloroflexi_	0.166316	0.0324064	0.0766387	0.0416277	0.00645258	0	0	0	0.0022664	0.0225423	0	0	0	0	0	0	0.0167881	0		0.0766387	0.0480803	0.0248087	0.0167881
OTU589_p_Firmicutes_g_uncultured_bacterium	0.368051	0.000814531	0.0765949	0.00487071	0.0940185	0.0964589	0.0534518	0	0.00729883	0	0	0	0.032715	0	0	0	0	0.002643		0.0765949	0.0988892	0.189924	0.002643
OTU878_p_Proteobacteria_g_uncultured	0.523207	0.0305977	0.076375	0	0	0.000607886	0.0189228	0.125559	0	0.0144206	0.0243354	0	0	0	0.0432129	0	0.219773	0		0.076375	0	0.183846	0.262986
OTU600_p_Firmicutes_	0.426392	0.228454	0.0758252	0.132492	0.00427539	0.11066	0	0.0534717	0	0	0.0269943	0.0226732	0	0	0	0	0	0		0.0758252	0.136768	0.213799	0
OTU63_p_Acidobacteria_	0.454654	0.219811	0.075556	0.107599	0.00467403	0.163929	0	0.00395332	0.00248005	0.0182685	0	0	0.00122004	0.0769741	0	0	0	0		0.075556	0.112273	0.189851	0.0769741
OTU886_p_Proteobacteria_g_Rubellimicrobium	0.38784	0.0328262	0.0752952	0.163234	0.0216539	0.0474096	0.000339099	0	0.050853	0	0	0	0.000654871	0	0.018473	0.00459522	0.00533198	0		0.0752952	0.184888	0.0992566	0.0284002
OTU1165_p_Proteobacteria_g_Desulfomonile	0.319682	0.0145814	0.0750839	0.0729297	0	0.0730585	0	0	0	0.00588103	0.000268845	0.0447445	0	0.0477155	0	0	0	0		0.0750839	0.0729297	0.123953	0.0477155
OTU713_p_Microgenomates_g_uncultured_bacterium	0.477636	0.165404	0.0750034	0.0547838	0.0291166	0.167189	0.0103296	0.13163	0.000278914	0	0	0	0	0.00130854	0	0	0	0.00799677		0.0750034	0.0839004	0.309427	0.00930531
OTU854_p_Proteobacteria_g_uncultured	0.2149	0.0313617	0.0748805	0.0562834	0	0	0	0	0	0	0	0.0318808	0.0518555	0	0	0	0	0		0.0748805	0.0562834	0.0837362	0
OTU943_p_Proteobacteria_g_Reyranella	0.506127	0.11358	0.074646	0	0.00825416	0.0654381	0.0683318	0.250302	0	0	0	2.52547e-05	0	0.00328734	0.0126684	0.00787044	0.0153028	0		0.074646	0.00825416	0.384098	0.039129
OTU457_p_Chloroflexi_g_uncultured_bacterium	0.349454	0.0239841	0.0746313	0.134632	0	0.0447854	0.029311	0.0106315	0	0	0.000212791	0.0225135	0.0327365	0	0	0	0	0		0.0746313	0.134632	0.140191	0
OTU1224_p_Proteobacteria_g_uncultured_organism	0.389446	0.010524	0.0735347	0.0490594	0.0587477	0.0857483	0	0.0340597	0	0	0	0.00472012	0	0	0	0.00167765	0.0818988	0		0.0735347	0.107807	0.124528	0.0835765
OTU228_p_Actinobacteria_g_Crossiella	0.299477	0.0196343	0.0733939	0.0687188	0.00748286	0.0871451	0	0	0	0.0140652	0.000437211	0.0448074	0.000782801	0.000943165	0.00140957	0	0.0002911	0		0.0733939	0.0762016	0.147238	0.00264383
OTU1179_p_Proteobacteria_g_Marinobacter	0.299704	0.0115986	0.0727013	0.0891267	0.0255297	0.0295534	0.0425752	0.0126172	0.000659075	0	0	0.00614706	0.0207943	0	0	0	0	0		0.0727013	0.114656	0.112346	0
OTU662_p_Firmicutes_g_Ruminiclostridium_9	0.295054	0.00212448	0.0723094	0.034132	0.00954311	0.0835022	0	0.0076726	0.0366743	0.00447148	0	0	0	0	0.0350171	0	0	0.0117322		0.0723094	0.0436751	0.132321	0.0467493
OTU1278_p_Proteobacteria_g_Rhodanobacter	0.44272	0.124932	0.0721103	0.227551	0	0.0112031	0	0.00253414	0	0	0	0.00407688	0.0600275	0.0652169	0	0	0	0		0.0721103	0.227551	0.0778416	0.0652169
OTU1285_p_Proteobacteria_	0.348545	0.0383314	0.0719964	0.0453806	0.0113925	0.0877239	0	0.090027	0	0.0149351	0	0.0145573	0.00481481	0	0	0	0	0.00771785		0.0719964	0.056773	0.212058	0.00771785
OTU284_p_Actinobacteria_g_Patulibacter	0.389197	0.0524343	0.0718766	0.027258	0.0261364	0.16122	0	0.000933158	0	0	0	0.0262963	0	0.0717103	0	0	0	0.00376566		0.0718766	0.0533944	0.18845	0.075476
OTU724_p_Parcubacteria_g_uncultured_bacterium	0.219447	0.0118947	0.0716437	0.009545	0	0	0	0.0900654	0	0.0221209	0	0.0259637	0	0	0	0.000108181	0	0		0.0716437	0.009545	0.13815	0.000108181
OTU57_p_Acidobacteria_	0.256743	0.00695393	0.0716069	0	0	0.131909	0.0132663	0.0233133	0.000656797	0	0	0	0.000914037	0.00588789	0.00355157	0.00348074	0	0.00215611		0.0716069	0	0.17006	0.0150763
OTU401_p_Chlamydiae_	0.307712	0.13559	0.0715994	0	0	0.101433	0	0	0	0	0.0239234	0.0583243	0	0	0.0470419	0	0.00538979	0		0.0715994	0	0.183681	0.0524317
OTU1361_p_Verrucomicrobia_g_Haloferula	0.351059	0.00461199	0.0715565	0	0.159137	0.0718578	0	0	0	0.0261665	0	0.0124191	0	0	0	0.00549523	0.00442686	0		0.0715565	0.159137	0.110443	0.00992209
OTU1075_p_Proteobacteria_	0.200493	0.0383384	0.0711174	0.0231718	0	0	0	0	0	0	0	0	0.0262614	0	0.0247166	0	0	0.0552261		0.0711174	0.0231718	0.0262614	0.0799427
OTU922_p_Proteobacteria_g_uncultured_bacterium	0.413282	0.0824053	0.0710267	0.117953	0.0624757	0.0385995	0.0124627	0.0492876	0	0.017607	0.000125137	0	0.0334868	0.0060679	0.00419042	0	0	0		0.0710267	0.180428	0.151569	0.0102583
OTU312_p_Bacteroidetes_g_Alistipes	0.262185	0.0293008	0.0709494	0.0039709	0.00305316	0.0773109	0.0153656	0	0.0605958	0	0.00247738	0	0.00509509	0	0	0.0233665	0	0		0.0709494	0.00702406	0.160845	0.0233665
OTU994_p_Proteobacteria_	0.370413	0.0198144	0.0708086	0.105129	0.0143474	0.0365641	0.00557827	0.122308	0	0.00108615	0	0	0	0	0.0139098	0	0	0.000681166		0.0708086	0.119477	0.165537	0.014591
OTU502_p_Chloroflexi_Ambiguous_taxa	0.515122	0.0844291	0.0706273	0	0.0538015	0.0937715	0	0	0	0.0223913	0.0416953	0.226367	0	0	0	0	0	0.00646873		0.0706273	0.0538015	0.384225	0.00646873
OTU637_p_Firmicutes_g_Lachnospiraceae_NK4A136_group	0.363807	0.027388	0.0704008	0	0.0490944	0	0.0508409	0.041636	0.0906026	0	0.0290125	0.00600251	0	0	0.0262167	0	0	0		0.0704008	0.0490944	0.218095	0.0262167
OTU1072_p_Proteobacteria_g_uncultured_Burkholderiales_bacterium	0.278208	0.0170727	0.0701755	0.0132842	0	0.0881439	0.0175002	0	0	0.0108326	0.0140488	0	0	0.0642231	0	0	0	0		0.0701755	0.0132842	0.130526	0.0642231
OTU912_p_Proteobacteria_g_uncultured_bacterium	0.374798	0.112635	0.0700548	0.0345649	0.0120177	0.0959255	0	0	0.00863649	0.140118	0.000218158	0.00913176	0	0.000624459	0.000914001	0.00259219	0	0		0.0700548	0.0465826	0.25403	0.00413065
OTU285_p_Actinobacteria_	0.382138	0.00171513	0.0692151	0.0604089	0	0.00546495	0.0117323	0.000118015	0	0	0.0295675	0.183899	0	0.0217323	0	0	0	0		0.0692151	0.0604089	0.230782	0.0217323
OTU288_p_Actinobacteria_g_uncultured_bacterium	0.429154	0.0879277	0.0690934	0.094725	0.02399	0.052331	0.0378101	0	0.00810999	0	0	0	0.0734973	0	0.00106684	0	0	0.0685309		0.0690934	0.118715	0.171748	0.0695977
OTU348_p_Bacteroidetes_g_Ferruginibacter	0.642235	0.138793	0.0689341	0	0.0624929	0.170944	0.0455286	0.194308	0	0.00930236	0.00834922	0	0	0	0.0346061	0	0.0306969	0.0170722		0.0689341	0.0624929	0.428432	0.0823753
OTU539_p_Elusimicrobia_	0.379341	0.111943	0.0688259	0	0	0	0	0	0	0	0.0491165	0	0	0	0	0.140765	0	0.120633		0.0688259	0	0.0491165	0.261398
OTU668_p_Firmicutes_g_Ruminococcus_1	0.223826	0.0387365	0.0688218	0.0531956	0.0400629	0	0	0	0	0	0	0	0.0488735	0	0	0	0.012872	0		0.0688218	0.0932586	0.0488735	0.012872
OTU1130_p_Proteobacteria_Ambiguous_taxa	0.389527	0.0457941	0.0688122	0.0616047	0	0.0440934	0	0.113121	0	0.00463102	0.00319009	0.0326751	0.000845321	0.038613	0.0219415	0	0	0		0.0688122	0.0616047	0.198556	0.0605545
OTU29_p_Acidobacteria_g_Acidobacterium	0.488691	0.096968	0.0685921	0.027564	0.0151642	0.151743	0.129804	0.0790032	0	0	0	0.000882172	0	0	0	0.0159388	0	0		0.0685921	0.0427283	0.361432	0.0159388
OTU144_p_Actinobacteria_	0.42264	0.0879831	0.0685193	0.148136	0	0.02605	0.0171866	0	0.00867543	0.00273337	0	0	0.0206886	0	0.0665799	0	0	0.0640707		0.0685193	0.148136	0.075334	0.130651
OTU1094_p_Proteobacteria_	0.288431	0.00273334	0.0679675	0.0240193	0.0080556	0.0557013	0.00710617	0	0	0.00408771	0	0.0986922	0	0	0	0	0.0228014	0		0.0679675	0.0320749	0.165587	0.0228014
OTU1284_p_Proteobacteria_g_uncultured	0.348919	0.004637	0.0677966	0.0411728	0	0.0415936	0.0195924	0.163931	0	0	0	0.00302398	0	0	0	0.0118086	0	0		0.0677966	0.0411728	0.228141	0.0118086
OTU721_p_Omnitrophica_g_uncultured_bacterium	0.315856	0.00355244	0.0674688	0	0.0256621	0.0758761	0.0380459	0.0901839	0	0	0.00638288	0	0.0112603	0	0	0	0.000975918	0		0.0674688	0.0256621	0.221749	0.000975918
OTU412_p_Chlamydiae_g_uncultured	0.479098	0.385275	0.067424	0	0	0	0	0	0	0	0	0	0	0	0.142871	0.268803	0	0		0.067424	0	0	0.411674
OTU1116_p_Proteobacteria_g_uncultured_bacterium	0.41875	0.0409307	0.0673864	0.0583006	0.105991	0.0569599	0.00448486	0.0603231	0	0	0	0	0.00164878	0	0.0110225	0	0.0508377	0.00179486		0.0673864	0.164292	0.123417	0.063655
OTU1272_p_Proteobacteria_g_Dyella	0.42272	0.0405039	0.0673702	0.164929	0.0265701	0.108631	0.0106522	0	0.020933	0.00481332	0.00261689	0.00548584	0	0.00160298	0	0	0.00911551	0		0.0673702	0.191499	0.153132	0.0107185
OTU806_p_Proteobacteria_g_Methylovirgula	0.447393	0.0173331	0.0673582	0	0.0180767	0.0750521	0.0601082	0.00583235	0.0192543	0	0	0	0	0	0.022835	0.178876	0	0		0.0673582	0.0180767	0.160247	0.201711
OTU984_p_Proteobacteria_g_uncultured_bacterium	0.345213	0.010686	0.0670236	0.141431	0	0.000305156	0.00805472	0.0296298	0	0	0	0	0.036563	0.0622055	0	0	0	0		0.0670236	0.141431	0.0745527	0.0622055
OTU442_p_Chloroflexi_g_uncultured_bacterium	0.399365	0.0849998	0.0667149	0.0688781	0	0.183693	0	0.0752139	0	0	0.000694228	0	0	0	0	0.0041708	0	0		0.0667149	0.0688781	0.259601	0.0041708
OTU549_p_Elusimicrobia_g_uncultured_bacterium	0.252171	0.0739726	0.0661325	0.0595877	0.0883374	0	0	0	0	0.022925	0	0	0	0	0	0.0144947	0.000694224	0		0.0661325	0.147925	0.022925	0.0151889
OTU253_p_Actinobacteria_Ambiguous_taxa	0.220467	0.036234	0.0660902	0.0118052	0.06465	0.0351713	0	0	0.00630413	0.00013749	0	0	0	0	0.00390792	0	0.0324004	0		0.0660902	0.0764552	0.0416129	0.0363083
OTU896_p_Proteobacteria_g_Asaia	0.234576	0.0505429	0.065599	0.0578736	0	0	0.0303055	0	0.0699461	0	0	0.0108513	0	0	0	0	0	0		0.065599	0.0578736	0.111103	0
OTU1188_p_Proteobacteria_g_Nitrosococcus	0.572545	0.00219701	0.0654948	0	0.0295027	0	0.00333937	0.0721241	0	0.00678342	0.000700767	0	0.159716	0.00173046	0.0415312	0	0.00602959	0.185592		0.0654948	0.0295027	0.242664	0.234884
OTU968_p_Proteobacteria_	0.300732	0.271915	0.0654895	0	0.0326593	0	0	0	0	0.0181487	0	0.0207412	0	0	0.00120382	0	0	0.162489		0.0654895	0.0326593	0.0388898	0.163693
OTU118_p_Actinobacteria_g_uncultured_bacterium	0.148384	0.0257771	0.0652624	0.0155464	0.0370496	0	0.0225908	0	0	0	0	0.00793514	0	0	0	0	0	0		0.0652624	0.052596	0.030526	0
OTU787_p_Proteobacteria_	0.39824	0.103182	0.0651512	0.0136939	0.124482	0.125424	0	0.036426	0	0	0.0125497	0.0141507	0.0063617	0	0	0	0	0		0.0651512	0.138176	0.194912	0
OTU1019_p_Proteobacteria_g_Pelomonas	0.394667	0.151803	0.0651486	0	0	0	0	0.0416474	0	0	0	0.0170546	0	0.0137508	0	0	0	0.257066		0.0651486	0	0.058702	0.270817
OTU1313_p_Tenericutes_	0.229732	0.0386435	0.0650549	0.0502385	0	0.0269836	0	0	0	0	0	0	0	0	0.0849737	0.00248091	0	0		0.0650549	0.0502385	0.0269836	0.0874546
OTU742_p_Planctomycetes_g_uncultured_organism	0.182767	0.0298529	0.0648711	0	0	0	0	0	0	0	0	0.0276407	0	0.0361022	0.0541533	0	0	0		0.0648711	0	0.0276407	0.0902554
OTU732_p_Planctomycetes_g_uncultured_bacterium	0.279878	0.000507828	0.0648686	0.00718806	0.067903	0.0477672	0.0877453	0	0.00115937	0	0	0	0	0	0	0	0	0.00324622		0.0648686	0.075091	0.136672	0.00324622
OTU976_p_Proteobacteria_	0.319469	0.00803315	0.0648269	0	0	0.0652081	0.00608069	0	0	0	0.0200237	0	0	0.036618	0.126306	0	0.000406314	0		0.0648269	0	0.0913125	0.16333
OTU1298_p_Proteobacteria_g_uncultured_soil_bacterium	0.36308	0.161428	0.0647216	0	0	0.09102	0	0.00638279	0.0920597	0	0	0.0102832	0.0861614	0.0124509	0	0	0	0		0.0647216	0	0.285907	0.0124509
OTU377_p_Bacteroidetes_Ambiguous_taxa	0.365121	0.0164176	0.064028	0	0.0141094	0.1645	0	0.0155397	0	0	0	0	0	0.106944	0	0	0	0		0.064028	0.0141094	0.180039	0.106944
OTU1275_p_Proteobacteria_g_Metallibacterium	0.362805	0.128687	0.063975	0	0	0.127865	0	0	0	0	0.0174041	0	0.0440752	0	0	0.0846655	0	0.0248198		0.063975	0	0.189345	0.109485
OTU757_p_Planctomycetes_g_Isosphaera	0.33134	0.00892968	0.0638326	0.0518092	0.0326647	0.144031	0	0.0289492	0	0.0100535	0	0	0	0	0	0	0	0		0.0638326	0.0844739	0.183033	0
OTU485_p_Chloroflexi_g_uncultured_Ktedobacteria_bacterium	0.394731	0.024057	0.063245	0.0591776	0.0061056	0.0327204	0.0222311	0.11179	0.00104014	0.00154612	0	0	0.0107804	0.0304963	0.0236687	0	0.0319292	0		0.063245	0.0652832	0.180108	0.0860941
OTU715_p_Microgenomates_g_uncultured_Microgenomates_bacterium	0.330435	0.0574441	0.0625916	0.17508	0.000513199	0.0217913	0	0.0330616	0	0.0109898	0	0	0.00286252	0.00276757	0.0207784	0	0	0		0.0625916	0.175593	0.0687051	0.0235459
OTU335_p_Bacteroidetes_g_Owenweeksia	0.379467	0.0735721	0.0625539	0.0251083	0	0	0	0.138665	0	0.0263521	0	0	0	0.126787	0	3.24234e-17	0	0		0.0625539	0.0251083	0.165017	0.126787
OTU936_p_Proteobacteria_g_Phaeospirillum	0.212738	0.00902627	0.0620143	0.00704553	0.0649923	0.0493187	0.00352277	0.00287363	0	0	0	0	0	0	0	0	0.0229712	0		0.0620143	0.0720378	0.0557151	0.0229712
OTU1239_p_Proteobacteria_g_uncultured_bacterium	0.308255	0.0885631	0.0619748	0	0	0.00303472	0	0.031088	0	0	0	0	0.187658	0.0244999	0	0	0	0		0.0619748	0	0.221781	0.0244999
OTU378_p_Bacteroidetes_g_uncultured_bacterium	0.348132	0.00491045	0.0614721	0.0278238	0.00439787	0.0852166	0.00672727	0.160215	0	0	0	0	0	0	0.00227859	0	0	0		0.0614721	0.0322217	0.252159	0.00227859
OTU910_p_Proteobacteria_g_uncultured_forest_soil_bacterium	0.341666	0.000893235	0.0614564	0	0.00412919	0.179836	0.0454961	0.0320546	0	0	0.00110168	0	0.0175917	0	0	0	0	0		0.0614564	0.00412919	0.27608	0
OTU836_p_Proteobacteria_g_uncultured_bacterium	0.324176	0.0455266	0.0609651	0.14113	0	0.0648835	0	0.0220443	0	0.0108515	0	0	0.00154056	0.00931168	0	0.0134493	0	0		0.0609651	0.14113	0.0993199	0.022761
OTU545_p_Elusimicrobia_g_uncultured_soil_bacterium	0.447012	0.00092596	0.0609182	0.0460546	0.0222367	0.0352283	0.0695773	0.0021137	0	0	0	0.107698	0	0.0898322	0	0	0.0063411	0.00701264		0.0609182	0.0682912	0.214617	0.103186
OTU1263_p_Proteobacteria_Ambiguous_taxa	0.365477	0.0565006	0.0607854	0.120693	0	0	0	0.0734003	0.0126041	0.00792804	0	0	0.0814287	0.00863784	0	0	0	0		0.0607854	0.120693	0.175361	0.00863784
OTU792_p_Proteobacteria_g_uncultured_bacterium	0.31277	0.0301966	0.0606652	0.037292	0.0744529	0.107775	0.0158582	0	0	0	0	0.0143289	0.00239774	0	0	0	0	0		0.0606652	0.111745	0.14036	0
OTU1007_p_Proteobacteria_g_Pandoraea	0.188381	0.0427738	0.0606191	0.0186327	0	0	0	0	0	0.0669147	0	0	0	0	0	0.0422147	0	0		0.0606191	0.0186327	0.0669147	0.0422147
OTU1136_p_Proteobacteria_Ambiguous_taxa	0.387917	0.0654135	0.0604031	0	0.0196827	0	0	0.0896936	0.0733567	0	0	0	0	0.0697437	0	0.0750368	0	0		0.0604031	0.0196827	0.16305	0.144781
OTU199_p_Actinobacteria_g_Hamadaea	0.396592	0.0584017	0.0603408	0.0561474	0.0940353	0.0217472	0	0	0	0	0.00103954	0.162938	0	0	0	0.000343457	0	0		0.0603408	0.150183	0.185725	0.000343457
OTU267_p_Actinobacteria_	0.378113	0.0615548	0.0597438	0.0792426	0.0498823	0.136434	0.00480169	0.0370033	0	0.0109289	0	0	0	0	0	0	7.65806e-05	0		0.0597438	0.129125	0.189168	7.65806e-05
OTU1014_p_Proteobacteria_g_Comamonas	0.44996	0.109353	0.0597257	0.0766806	0.00311409	0.162152	0	0.0552821	0.000921291	0	0.00371993	0	0	0	0.0122206	0.0761437	0	0		0.0597257	0.0797947	0.222076	0.0883643
OTU1046_p_Proteobacteria_g_Neisseria	0.19965	0.23736	0.0596055	0	0.140044	0	0	0	0	0	0	0	0	0	0	0	0	0		0.0596055	0.140044	0	0
OTU371_p_Bacteroidetes_	0.438234	0.0171124	0.0594526	0	0	0.0500304	0	0.234193	0	0	0.0836567	0.00130299	0	0	0	0	0	0.00959768		0.0594526	0	0.369184	0.00959768
OTU869_p_Proteobacteria_	0.429695	0.00313086	0.0592911	0.0857571	0.0640417	0	0.0318548	0.00648264	0.0192906	0.0391794	0	0	0	0	0	0.00154063	0.016644	0.105613		0.0592911	0.149799	0.0968074	0.123798
OTU510_p_Cyanobacteria_	0.151641	0.0464635	0.058725	0.00212315	0.0296663	0.013667	0	0	0	0	0	0	0	0.0460784	0.00138081	0	0	0		0.058725	0.0317894	0.013667	0.0474592
OTU556_p_Firmicutes_	0.313677	0.00496251	0.0584406	0.0269685	0.00824666	0.101299	0.0215157	0	0.00823605	0	0	0	0.0103813	0	0	0	0.0700214	0.00856781		0.0584406	0.0352152	0.141432	0.0785893
OTU794_p_Proteobacteria_g_uncultured_bacterium	0.361498	0.0143751	0.0575477	0.0560302	0.00792953	0.060166	0.00348636	0.155284	0	0	0.0146885	0.00636611	0	0	0	0	0	0		0.0575477	0.0639597	0.239991	0
OTU754_p_Planctomycetes_g_Blastopirellula	0.340425	0.0454679	0.0573549	0.111985	0.0401297	0.06744	0	0.0377636	0	0.0045067	0	0	0.0126862	0	0.00694317	0.00161654	0	0		0.0573549	0.152114	0.122397	0.00855971
OTU53_p_Acidobacteria_g_uncultured_bacterium	0.45098	0.0786197	0.0571955	0.0523088	0	0.0447289	0.00680405	0.00549192	0	0.104569	0	0.0574737	0	0.115494	0	0	0.00691415	0		0.0571955	0.0523088	0.219068	0.122408
OTU809_p_Proteobacteria_Ambiguous_taxa	0.48925	0.164474	0.0570069	0.0445906	0.0951022	0.0842928	0.0129192	0.145531	0.00129105	0	0.00539153	0	0	0	0.0012602	0	0.0418641	0		0.0570069	0.139693	0.249426	0.0431243
OTU215_p_Actinobacteria_g_Kribbella	0.553574	0.213397	0.0569457	0.00267519	0.0371585	0.111946	0	0	0.185274	0.0761114	0	0.063096	0	0.00263695	0.000829196	0	0.0169015	0		0.0569457	0.0398337	0.436427	0.0203676
OTU660_p_Firmicutes_g_Ruminiclostridium_5	0.294264	0.00539118	0.0567266	0.0294244	0.0541757	0.11002	0.0144184	0	0	0	0	0.0189464	0	0.0102808	0	0	0.000271423	0		0.0567266	0.0836001	0.143385	0.0105523
OTU946_p_Proteobacteria_g_uncultured_bacterium	0.144606	0.0358793	0.0565547	0	0.0408559	0	0	0	0	0	0	0.0435327	0	0	0	0.00366294	0	0		0.0565547	0.0408559	0.0435327	0.00366294
OTU1140_p_Proteobacteria_g_uncultured	0.561603	0.275552	0.0564785	0.324648	0.0069311	0.0140839	0	0.0123332	0.011754	0.0435647	0	0	0.0857529	0	0	0.00239411	0.00366276	0		0.0564785	0.331579	0.167489	0.00605687
OTU387_p_Bacteroidetes_g_Mucilaginibacter	0.558665	0.108177	0.0563598	0.101601	0	0.0145705	0	0	0.000369233	0.0676659	0.0123079	0	0.0348648	0	0.156138	0	0.0819507	0.0328373		0.0563598	0.101601	0.129778	0.270926
OTU75_p_Acidobacteria_Ambiguous_taxa	0.498927	0.202212	0.0563216	0.0582009	0.0752024	0.209365	0	0.000484172	0.0183502	0.07158	0	0	0	0	0	0.00189926	0.00752283	0		0.0563216	0.133403	0.29978	0.00942209
OTU1133_p_Proteobacteria_g_uncultured_organism	0.372528	0.00675843	0.0560341	0.035592	0.0284167	0.0838995	0	0.00842501	0	0	0.0270452	0	0	0	0.129369	0	0	0.00374621		0.0560341	0.0640087	0.11937	0.133116
OTU1336_p_Verrucomicrobia_g_Opitutus	0.4334	0.00314076	0.055833	0	0.0236127	0.022619	0	0.227316	0	0	0	0	0	0	0.0234993	0	0.0163787	0.0641409		0.055833	0.0236127	0.249935	0.104019
OTU252_p_Actinobacteria_	0.421767	0.00290105	0.0543775	0.094131	0.0561115	0.176249	0.0015082	0	0.00296697	0	0	0.00117986	0	0.00369221	0.0067804	0.0247703	0	0		0.0543775	0.150242	0.181904	0.035243
OTU842_p_Proteobacteria_	0.271134	0.00119998	0.0543027	0.0412745	0.042862	0.0660789	0.0323364	0	0	0	0	0.0160236	0	0.018256	0	0	0	0		0.0543027	0.0841366	0.114439	0.018256
OTU735_p_Planctomycetes_g_AKYG587	0.53325	0.206813	0.0542831	0.101296	0.0886729	0.065957	0.0170074	0.0787372	0	0.0217712	0.000158498	0	0.0785405	0.0268259	0	0	0	0		0.0542831	0.189969	0.262172	0.0268259
OTU456_p_Chloroflexi_	0.262016	4.42862e-05	0.054188	0.0443655	0.0771312	0.0221883	0.00455452	0.0470173	0	0	0	0	0	0	0	0	0	0.0125711		0.054188	0.121497	0.0737601	0.0125711
OTU436_p_Chloroflexi_g_uncultured_bacterium	0.324876	0.0258732	0.0541316	0	0	0.0707048	0.000955358	0.0305952	0	0	0	0	0	0	0	0.0147539	0	0.153735		0.0541316	0	0.102255	0.168489
OTU727_p_Planctomycetes_g_uncultured_bacterium	0.431256	0.0293292	0.0541031	0	0	0	0.175413	0	0.0568044	0.018057	0	0	0.00221194	0.00300969	0.121657	0	0	0		0.0541031	0	0.252486	0.124667
OTU909_p_Proteobacteria_g_uncultured_bacterium	0.251324	0.0230594	0.0534129	0.097467	0.00938546	0.0550778	0.0201824	0	0	0	0	0	0	0.0157454	5.3346e-05	0	0	0		0.0534129	0.106852	0.0752602	0.0157988
OTU1092_p_Proteobacteria_g_uncultured_delta_proteobacterium	0.187472	0.100987	0.0530837	0.0244543	0	0.0456324	0	0	0.0175675	0	0	0.00155727	0.0451772	0	0	0	0	0		0.0530837	0.0244543	0.109934	0
OTU1331_p_Verrucomicrobia_g_uncultured_Verrucomicrobia_bacterium	0.222832	0.0235208	0.0530632	0.0369424	0	0.0521845	0	0	0	0	0.0565262	0.00315371	0	0	0	0	0	0.0209616		0.0530632	0.0369424	0.111864	0.0209616
OTU363_p_Bacteroidetes_g_uncultured	0.536433	0.114295	0.0529156	0.0156704	0.0165434	0.155757	0.0437629	0.158549	0	0	0.0288172	0	0	0.0295963	0	0	0.0288418	0.00598015		0.0529156	0.0322138	0.386886	0.0644182
OTU64_p_Acidobacteria_g_Bryobacter	0.297721	0.0186137	0.052868	0.134497	0.000521031	0.0550283	0	0	0	0	0	0.000984528	0.0282294	0.0244739	0.00111951	0	0	0		0.052868	0.135018	0.0842423	0.0255934
OTU1009_p_Proteobacteria_	0.400277	0.00880616	0.0528387	0.0585734	0	0.141037	0	0.127086	0	0	0.000165551	0	0	0.00618741	0	0	0	0.0143888		0.0528387	0.0585734	0.268288	0.0205762
OTU972_p_Proteobacteria_	0.39059	0.0351815	0.0526705	0.0142738	0.0429791	0.0606951	0.00686199	0.212667	0	0	0	0	0	0	0.000442273	0	0	0		0.0526705	0.057253	0.280224	0.000442273
OTU617_p_Firmicutes_g_Alkaliphilus	0.189177	5.2134e-05	0.0523471	0.0465407	0.0428487	0.0446015	0	0	0	0	0.00283888	0	0	0	0	0	0	0		0.0523471	0.0893894	0.0474404	0
OTU913_p_Proteobacteria_	0.630457	0.292837	0.0520875	0.105297	0.00208687	0.101332	0.0123467	0.167143	0	0	0	0	0	0.18765	0.00251504	0	0	0		0.0520875	0.107384	0.280821	0.190165
OTU176_p_Actinobacteria_	0.339595	0.0232782	0.0517903	0.0100491	0.0426784	0.0375916	0	0.0261365	0	0.0502032	0	0.0468902	0	0.0656898	0	0	0.00856587	0		0.0517903	0.0527275	0.160822	0.0742557
OTU256_p_Actinobacteria_g_uncultured_Micromonospora_sp.	0.147758	0.0265389	0.0515836	0.0247953	0.0291862	0	0	0	0	0	0	0	0.0235685	0.00316399	0	0.0154604	0	0		0.0515836	0.0539815	0.0235685	0.0186244
OTU782_p_Proteobacteria_	0.475693	0.0452875	0.0512875	0.0270258	0	0.0262492	0	0	0.0059847	0.0498927	0.0874739	0	0.128167	0	0.00419662	0.0793151	0	0.016101		0.0512875	0.0270258	0.297768	0.0996127
OTU1315_p_Tenericutes_g_uncultured_Firmicutes_bacterium	0.269449	3.71616e-05	0.0511238	0.0270381	0	0.0404004	0.0533336	0.0107689	0.00435739	0	0.00556958	0	0	0	0	0	0.0768574	0		0.0511238	0.0270381	0.11443	0.0768574
OTU1196_p_Proteobacteria_Ambiguous_taxa	0.403026	0.00168055	0.0510366	0.0190136	0	0.14329	0.0422803	0.0672982	0	0.000800492	0	0.0152609	0	0.0640459	0	0	0	0		0.0510366	0.0190136	0.26893	0.0640459
OTU1259_p_Proteobacteria_g_Polycyclovorans	0.25695	0.0194788	0.0510216	0.0948239	0	0.0520828	0	0.0375548	0	0	0	0	0.00290511	0.00164149	0.00293266	0.0139881	0	0		0.0510216	0.0948239	0.0925427	0.0185622
OTU1129_p_Proteobacteria_	0.336793	0.0360059	0.0509164	0.00268804	0.0260597	0	0.00810004	0.0181131	0.0104005	0	0	0	0.10279	0	0.00739997	0.00627297	0	0.104053		0.0509164	0.0287478	0.139403	0.117726
OTU1357_p_Verrucomicrobia_Ambiguous_taxa	0.408845	0.0781582	0.0507106	0	0.150887	0.105604	0	0	0	0.0555955	0.0181688	0	0	0.00275976	0	0	0	0.0251193		0.0507106	0.150887	0.179368	0.027879
OTU643_p_Firmicutes_g_Tyzzerella	0.387396	0.11412	0.0506806	0.0100663	0	0	0	0	0	0	0.037411	0	0.0174364	0	0	0.240237	0	0.0315641		0.0506806	0.0100663	0.0548474	0.271801
OTU1172_p_Proteobacteria_g_Sulfurimonas	0.123813	0.0258814	0.0502806	0	0	0	0	0.0295533	0.00603381	0	0	0	0.0118213	0	0	0.0143024	0	0.0118213		0.0502806	0	0.0474085	0.0261237
OTU620_p_Firmicutes_g_uncultured_Clostridiales_bacterium	0.289647	0.0950299	0.0499322	0.0059707	0.00352242	0	0.0334137	0.196808	0	0	0	0	0	0	0	0	0	0		0.0499322	0.00949313	0.230222	0
OTU1229_p_Proteobacteria_g_Halomonas	0.271409	0.0233307	0.0497388	0	0.00300372	0.00908499	0.00324585	0.0814033	0	0.00836334	0	0.0503031	0.0354062	0.00513951	0	0	0	0.0257198		0.0497388	0.00300372	0.187807	0.0308593
OTU109_p_Actinobacteria_	0.320306	2.75274e-05	0.0497161	0.109267	0	0	0.0456651	0	0	0.0156354	0	0.00578307	0	0	0	0	0	0.0942395		0.0497161	0.109267	0.0670836	0.0942395
OTU1297_p_Proteobacteria_g_uncultured_delta_proteobacterium	0.330695	0.00743476	0.0490543	0.102011	0.0213251	0	0	0	0.0102348	0.0125646	0.00274561	0	0.0534581	0	0.000463589	0	0.0571945	0.0216438		0.0490543	0.123336	0.079003	0.0793018
OTU482_p_Chloroflexi_g_Thermosporothrix	0.195058	0.0264791	0.0489203	0.041033	0	0.0993397	0.00129517	0.00179356	0.00267604	0	0	0	0	0	0	0	0	0		0.0489203	0.041033	0.105104	0
OTU472_p_Chloroflexi_g_uncultured_bacterium	0.329295	0.000176692	0.0488885	0.110505	0.016755	0	0.0961147	0.0145266	0	0.00594259	0	0	0.0337088	0	0	0	0	0.00285452		0.0488885	0.12726	0.150293	0.00285452
OTU513_p_Cyanobacteria_g_Triticum_urartu	0.212816	0.0184298	0.0488277	0.0155573	0.0191964	0.0234444	0.00649263	0.0177006	0.04116	0.000819472	0	0.0309141	0	0	0	0.00870312	0	0		0.0488277	0.0347537	0.120531	0.00870312
OTU445_p_Chloroflexi_g_uncultured_bacterium	0.335075	0.000271595	0.0487861	0.0204871	0	0.0132244	0	0.0251147	0	0.0792347	0	0	0	0.127071	0	0	0	0.0211565		0.0487861	0.0204871	0.117574	0.148228
OTU1008_p_Proteobacteria_g_Ralstonia	0.316274	0.0025557	0.0487475	0.0422688	0.023869	0	0.0224063	0.00495832	0.0239372	0	0	0	0.0170171	0	0	0	0.13307	0		0.0487475	0.0661378	0.068319	0.13307
OTU193_p_Actinobacteria_Ambiguous_taxa	0.195981	0.0765323	0.0486714	0.0605505	0	0	0	0.00271888	0.0756251	0	0	0	0.00841477	0	0	0	0	0		0.0486714	0.0605505	0.0867588	0
OTU244_p_Actinobacteria_g_Sphaerisporangium	0.327894	0.0142281	0.0485569	0.0339816	0	0.165673	0	0.00690685	0.00217531	0	0	0	0	0.0644682	0	0	0	0.00613226		0.0485569	0.0339816	0.174756	0.0706005
OTU495_p_Chloroflexi_g_uncultured_bacterium	0.406632	0.0182803	0.0484826	0.0118177	0.139722	0.0251126	0.00147721	0.00904793	0	0.0676506	0	0	0.0692725	0	0	0	7.29488e-05	0.0339759		0.0484826	0.15154	0.172561	0.0340488
OTU1338_p_Verrucomicrobia_	0.337359	0.0396366	0.0476357	0.181141	0	0	0	0.03787	0.033389	0	0	0	0.0341855	0	0	0	0	0.00313847		0.0476357	0.181141	0.105444	0.00313847
OTU1174_p_Proteobacteria_	0.344287	0.00280486	0.0474391	0.0881419	0	0.166914	0	8.14768e-05	0.009813	0	0	0	0	0	0	0.0318978	0	0		0.0474391	0.0881419	0.176808	0.0318978
OTU503_p_Chloroflexi_g_uncultured_bacterium	0.443965	0.046166	0.0466144	0.166585	0.0130793	0.0560446	0	0	0	0.0380595	0.0248521	0.00117739	0.00469008	0	0	0.0687581	0.0229934	0.00111101		0.0466144	0.179664	0.124824	0.0928626
OTU1119_p_Proteobacteria_g_uncultured_bacterium	0.343508	0.0111432	0.046573	0.0388805	0.00301527	0.111062	0.0621645	0.0166804	0	0.00243135	0.00442397	0	0	0.0535169	0.00476045	0	0	0		0.046573	0.0418957	0.196762	0.0582773
OTU719_p_Nitrospirae_g_Nitrospira	0.560738	0.19055	0.0462545	0.0349102	0.141549	0.128519	0	0	0.0264459	0.00831456	7.60753e-05	0.164125	0	0.00418547	0	0	0.006358	0		0.0462545	0.176459	0.327481	0.0105435
OTU1371_p_WD272_	0.23522	0.00430466	0.0462292	0.131502	0	0.0290245	0.00419397	0	0	0.014049	0.0102213	0	0	0	0	0	0	0		0.0462292	0.131502	0.0574888	0
OTU698_p_Gemmatimonadetes_g_uncultured_bacterium	0.327014	0.0210326	0.0455677	0.0351977	0.0623283	0.0431083	0.00139329	0.127003	0.00763217	0	0	0	0	0	0	0	0.0047834	0		0.0455677	0.097526	0.179137	0.0047834
OTU1193_p_Proteobacteria_	0.33158	0.0283461	0.0449341	0	0	0.0949027	0	0.0164675	0.0229504	0.0248272	0.000564825	0	0	0	0	0.00498566	0.121947	0		0.0449341	0	0.159713	0.126933
OTU196_p_Actinobacteria_g_Allocatelliglobosispora	0.37541	0.0706321	0.0448186	0.196933	0	0.0920317	0.0159518	0.00103068	0	0.00313122	0	0.00174054	0	0.0197726	0	0	0	0		0.0448186	0.196933	0.113886	0.0197726
OTU77_p_Acidobacteria_g_uncultured_bacterium	0.341296	0.0566609	0.0442917	0.0512061	0.058653	0.135601	0	0.0385481	0.00496009	0	0	0	0	0.00803512	0	0	0	0		0.0442917	0.109859	0.17911	0.00803512
OTU163_p_Actinobacteria_g_Actinotalea	0.344239	0.0645398	0.0442558	0.0061805	0	0.0129714	0	0.0779238	0.0121281	0	0	0	0.00176111	0.0352455	0	0.0108016	0	0.142971		0.0442558	0.0061805	0.104784	0.189018
OTU634_p_Firmicutes_g_Anaerosporobacter	0.256044	0.00738996	0.0441368	0.0556396	0.0190122	0.0558164	0.0738946	0	0	0	0	0.00754435	0	0	0	0	0	0		0.0441368	0.0746518	0.137255	0
OTU931_p_Proteobacteria_g_Ferrovibrio	0.250031	0.0245699	0.0440461	0.0616741	0.0161545	0.0557129	0	0	0	0	0.00179642	0	0	0.009256	0	0	0.0613907	0		0.0440461	0.0778286	0.0575094	0.0706466
OTU187_p_Actinobacteria_g_Rothia	0.31403	0.0141555	0.0439832	0.0140649	0.0594258	0.0529677	0.0809125	0.0373566	0.0105839	0.000610166	0	0	0	0.0122203	0	0	0.00190521	0		0.0439832	0.0734907	0.182431	0.0141255
OTU1268_p_Proteobacteria_	0.347212	0.0637724	0.0439747	0.0227656	0.0708368	0.0936323	0.00537548	0	0.0959085	0.00271671	0	0	0	0	0	0.0100402	0	0.00196185		0.0439747	0.0936024	0.197633	0.012002
OTU241_p_Actinobacteria_g_Microbispora	0.352505	0.0760417	0.0433777	0.0305142	0.0824178	0.107676	0.0263196	0	0.00687397	0	0	0.0436125	0	0.00250914	0.00920457	0	0	0		0.0433777	0.112932	0.184482	0.0117137
OTU550_p_Fibrobacteres_g_possible_genus_04	0.469166	0.0175603	0.0432155	0	0.0140501	0.0526139	0.00367093	0.235146	0	0	0.0427215	0.0292953	0.000632077	0	0.040988	0	0.00683328	0		0.0432155	0.0140501	0.364079	0.0478213
OTU388_p_Bacteroidetes_g_Pedobacter	0.345873	0.0545683	0.0428246	0	0	0	0.0963354	0	0	0	0	0	0.142846	0.063867	0	0	0	0		0.0428246	0	0.239181	0.063867
OTU526_p_Cyanobacteria_Ambiguous_taxa	0.336296	0.0667797	0.0424785	0	0.0282686	0	0	0	0.0182056	0	0.0101477	0	0.00328129	0	0.0627374	0.171177	0	0		0.0424785	0.0282686	0.0316347	0.233914
OTU1296_p_Proteobacteria_g_uncultured_bacterium	0.532946	0.0775024	0.0421884	0	0.00884954	0.0797855	0.0910988	0.187284	0	0	0.0140488	0.00209237	0	0.00967622	0.0855867	0	0.0107924	0.00154356		0.0421884	0.00884954	0.374309	0.107599
OTU121_p_Actinobacteria_g_uncultured_actinobacterium	0.339691	0.374652	0.0421414	0	0.00115028	0	0	0	0	0	0	0.176264	0.120135	0	0	0	0	0		0.0421414	0.00115028	0.2964	0
OTU905_p_Proteobacteria_g_uncultured_bacterium	0.374219	0.0717267	0.0421127	0	0.0589407	0	0	0.00213229	0.0964861	0	0	0	0	0	0	0.174547	0	0		0.0421127	0.0589407	0.0986184	0.174547
OTU712_p_Microgenomates_	0.322752	0.279493	0.0413118	0	0	0	0	0	0	0	0.101469	0	0	0	0	0	0.179971	0		0.0413118	0	0.101469	0.179971
OTU70_p_Acidobacteria_	0.318968	0.000964051	0.041252	0.0706645	0.00671789	0.0674944	0	0	0	0	0	0	0	0	0.132839	0	0	0		0.041252	0.0773824	0.0674944	0.132839
OTU434_p_Chloroflexi_g_Herpetosiphon	0.408618	0.0040854	0.0409337	0.142238	0	0.0193399	0	0.0198123	0	0.0770606	0	0	0.0467657	0.0399665	0.0225016	0	0	0		0.0409337	0.142238	0.162978	0.062468
OTU944_p_Proteobacteria_	0.212991	0.0332006	0.0404008	0	0	0	0	0	0.0305623	0	0	0.0404008	0	0.00572046	0	0.0959071	0	0		0.0404008	0	0.070963	0.101628
OTU258_p_Actinobacteria_g_Rubrobacter	0.377915	0.0433577	0.040356	0.0285812	0.0710774	0.115417	0	0.00786598	0	0	0.0131478	0.097386	0	0	0	0	0.00109713	0.00298622		0.040356	0.0996586	0.233817	0.00408335
OTU254_p_Actinobacteria_g_uncultured_actinobacterium	0.463252	0.000133847	0.0398281	0.0708381	0	0.0191439	0	0.285756	0.0123879	0	0	0	0.017282	0	0.0175953	0.000420579	0	0		0.0398281	0.0708381	0.33457	0.0180159
OTU646_p_Firmicutes_g_Desulfitobacterium	0.199233	1.00935e-05	0.039539	0.0105661	0.0771132	0.0552601	0.0113851	0	0	0	0.000789253	0	0.00151761	0	0	0	0.000109892	0.00295257		0.039539	0.0876793	0.0689521	0.00306246
OTU1277_p_Proteobacteria_g_Pseudoxanthomonas	0.207433	0.060283	0.0395356	0	0	0	0	0	0	0	0	0.137918	0	0.000971006	0	0	0.0290086	0		0.0395356	0	0.137918	0.0299796
OTU97_p_Acidobacteria_g_uncultured_bacterium	0.366247	0.0182648	0.0395233	0.0511359	0.0849986	0.101534	0	0.0306116	0	0	0	0	0	0.0198031	0	0	0.0386408	0		0.0395233	0.136135	0.132146	0.0584439
OTU110_p_Actinobacteria_	0.365895	7.85779e-07	0.0391548	0	0	0	0	0	0.0126776	0	0.0794597	0	0	0.216743	0	0.017859	0	0		0.0391548	0	0.0921373	0.234602
OTU1206_p_Proteobacteria_	0.39072	0.0937772	0.0391056	0	0.00972519	0	0	0	0.0541041	0	0.0323945	0	0	0	0	0.131537	0	0.123853		0.0391056	0.00972519	0.0864986	0.25539
OTU626_p_Firmicutes_g_Anaerovorax	0.268174	0.0565326	0.038926	0	0.0862018	0.0406484	0	0	0	0	0.00141632	0	0	0	0.0661398	0.0201442	0	0.0146977		0.038926	0.0862018	0.0420648	0.100982
OTU814_p_Proteobacteria_g_Rhodoblastus	0.475338	0.000989206	0.0388572	0	0	0	0	0.0115639	0.0996667	0	0.0813972	0	0.0304182	0.200818	0	0	0.0126169	0		0.0388572	0	0.223046	0.213435
OTU1234_p_Proteobacteria_g_Acinetobacter	0.254925	0.0549825	0.0388139	0.00303583	0	0	0	0	0.0866265	0.0061833	0	0.0948744	0.000135354	0	0	0	0	0.0252554		0.0388139	0.00303583	0.18782	0.0252554
OTU424_p_Chloroflexi_g_Anaerolinea	0.283261	0.0265079	0.0385114	0	0.128582	0	0	0	0	0.0576389	0	0	0.0311244	0	0	0	0	0.0274039		0.0385114	0.128582	0.0887633	0.0274039
OTU540_p_Elusimicrobia_	0.354769	0.0145563	0.0384101	0.100561	0.00193947	0.0227967	0	0	0	0.0419914	0	0	0.0595215	0.0529937	0.0365551	0	0	0		0.0384101	0.102501	0.12431	0.0895488
OTU967_p_Proteobacteria_g_uncultured_bacterium	0.444615	0.00289481	0.038045	0.0333185	0.0497291	0.184514	0	0.0218217	0.000854678	0	0	0	0	0	0	0.00468556	0.00371581	0.107931		0.038045	0.0830477	0.20719	0.116332
OTU673_p_Firmicutes_g_Coprothermobacter	0.540042	0.103607	0.0377781	0.0439377	0.0330555	0.00458399	0	0	0.107327	0.223264	0	0	0.00225129	0	0	0	0.0878447	0		0.0377781	0.0769932	0.337426	0.0878447
OTU818_p_Proteobacteria_g_Pseudochrobactrum	0.426606	0.0787813	0.0371354	0.0556387	0	0	0	0	0	0	0	0	0	0.333832	0	0	0	0		0.0371354	0.0556387	0	0.333832
OTU973_p_Proteobacteria_	0.271547	0.00516266	0.0368574	0.0922216	0.0268472	0.0425477	0.0086625	0.0100417	0.00196278	0.00550445	0	0	0.0374003	0	0	0	0.00950095	0		0.0368574	0.119069	0.106119	0.00950095
OTU592_p_Firmicutes_g_Enterococcus	0.24739	0.00136032	0.0365275	0.00345412	0	0.119678	0.0156226	0	0.0224111	0.0175505	0	0.000977563	0	0	0	0.00086118	0.0303071	0		0.0365275	0.00345412	0.17624	0.0311683
OTU349_p_Bacteroidetes_g_Filimonas	0.653573	0.144101	0.0364453	0	0.125282	0.11547	0	0.126068	0	0	0	0	0.0184354	0.00142979	0	0	0.0953483	0.135095		0.0364453	0.125282	0.259973	0.231873
OTU447_p_Chloroflexi_	0.368442	0.0127871	0.0357956	0.0496526	0.0230545	0.0565486	0	0.0111388	0.0236214	0.110799	0	0.0561537	0	0	0.00167764	0	0	0		0.0357956	0.0727071	0.258261	0.00167764
OTU369_p_Bacteroidetes_g_uncultured_Bacteroidetes_bacterium	0.290912	0.000168611	0.0356136	0.030132	0.072547	0.00183672	0	0	0.00844837	0.107252	0	0	0.035082	0	0	0	0	0		0.0356136	0.102679	0.152619	0
OTU473_p_Chloroflexi_	0.341906	0.00920284	0.0353293	0.0158367	0.00407736	0.0359804	0	0.159934	0	0	0.0907487	0	0	0	0	0	0	0		0.0353293	0.019914	0.286663	0
OTU664_p_Firmicutes_g_Ruminococcaceae_UCG_005	0.252848	0.0480062	0.0353291	0	0.0141671	0	0	0	0.0678756	0	0	0	0.10341	0.00944473	0	0	0.0226207	0		0.0353291	0.0141671	0.171286	0.0320655
OTU701_p_Gracilibacteria_g_uncultured_bacterium	0.361167	0.00200264	0.035129	0.00479766	0	0.0500688	0	0.165616	0.0116747	0.0128654	0.00526136	0	0	0	0.075754	0	0	0		0.035129	0.00479766	0.245486	0.075754
OTU524_p_Cyanobacteria_	0.384496	0.074855	0.0351184	0	0.0279916	0	0	0	0	0	0.0172279	0	0	0	0	0.0954531	0	0.208705		0.0351184	0.0279916	0.0172279	0.304158
OTU716_p_Nitrospirae_	0.267745	0.024271	0.0348764	0.0683166	0.0212133	0.0416043	0.0057098	0.0827191	0	0.00388894	0	0	0	0.00722355	0.00213467	0	0	5.832e-05		0.0348764	0.08953	0.133922	0.00941654
OTU565_p_Firmicutes_g_Gemella	0.221552	0.0017946	0.0342615	0.0615425	0.0379536	0.077498	0	0	0	0.00440585	0	0.00589013	0	0	0	0	0	0		0.0342615	0.0994961	0.087794	0
OTU1187_p_Proteobacteria_g_BD1_7_clade	0.314809	0.000869643	0.0336986	0.126096	0	0.0202448	0.00229491	0.0199791	0	0.00472905	0	0.0351066	0.0331712	0.00585907	0.0336303	0	0	0		0.0336986	0.126096	0.115526	0.0394894
OTU1104_p_Proteobacteria_	0.365464	0.00463641	0.0336701	0.0392568	0	0.0136197	0	0	0	0	0	0	0	0.278918	0	0	0	0		0.0336701	0.0392568	0.0136197	0.278918
OTU462_p_Chloroflexi_	0.527975	0.0350436	0.0335323	0.0615153	0.0110082	0.120129	0	0	0.0146513	0.137437	0.0302306	0	0	0	0	0.106797	0.000487193	0.012187		0.0335323	0.0725234	0.302447	0.119472
OTU1154_p_Proteobacteria_g_Oligoflexus	0.382739	0.020352	0.0332433	0	0	0.00187338	0.00319369	0	0	0.0600902	0	0.102041	0	0.0266006	0.00179645	0.1539	0	0		0.0332433	0	0.167198	0.182298
OTU28_p_Acidobacteria_g_Acidicapsa	0.254126	0.04392	0.0329022	0	0.00866434	0	0	0	0.00101803	0	0.00541024	0	0.0526488	0	0	0.0892073	0.022987	0.0412882		0.0329022	0.00866434	0.059077	0.153483
OTU428_p_Chloroflexi_g_uncultured_bacterium	0.33194	0.194429	0.0328903	0	0.00745729	0	0.124413	0	0.167179	0	0	0	0	0	0	0	0	0		0.0328903	0.00745729	0.291593	0
OTU278_p_Actinobacteria_	0.198183	0.180512	0.0328683	0.0150739	0	0	0	0	0	0.0159004	0	0	0.0456334	0	0.0887066	0	0	0		0.0328683	0.0150739	0.0615338	0.0887066
OTU275_p_Actinobacteria_g_uncultured_actinobacterium	0.458293	0.0769297	0.0328368	0.0577568	0.010837	0.0852694	0	0	0	0.0733342	0	0.108134	0	0	0	0.00160865	0.088516	0		0.0328368	0.0685938	0.266738	0.0901246
OTU1360_p_Verrucomicrobia_g_Brevifollis	0.40383	0.00682826	0.0328017	0.00581527	0.187353	0.0806099	0	0.00347553	0.0185749	0	0	0	0	0.0294054	0.0457952	0	0	0		0.0328017	0.193168	0.10266	0.0752006
OTU155_p_Actinobacteria_Ambiguous_taxa	0.200621	0.0378865	0.032786	0.0564918	0	0	0.0728855	0	0	0	0.00480573	0	0	0	0.0282459	0.00540644	0	0		0.032786	0.0564918	0.0776912	0.0336524
OTU1269_p_Proteobacteria_Ambiguous_taxa	0.407405	0.140372	0.0327771	0.0607498	0.0502418	0.176382	0.0275669	0.00305012	0.0489782	0	0	0.00184464	0	0	0	0	0.00581509	0		0.0327771	0.110992	0.257822	0.00581509
OTU105_p_Acidobacteria_	0.268403	0.0128534	0.0326047	0.035429	0	0.109269	0	0.0107455	0.059761	0	0	0	0	0.0205935	0	0	0	0		0.0326047	0.035429	0.179776	0.0205935
OTU294_p_Armatimonadetes_	0.342799	0.0188525	0.0325413	0.00825462	0.0690638	0.0323478	0	0	0	0	0	0	0.193904	0	0	0	0	0.00668812		0.0325413	0.0773184	0.226252	0.00668812
OTU1312_p_Tenericutes_g_Spiroplasma	0.425687	0.0833068	0.0325043	0	0.073429	0.0109804	0	0	0.00382896	0	0	0.00438335	0	0	0	0.238528	0.00611993	0.0559129		0.0325043	0.073429	0.0191927	0.300561
OTU783_p_Proteobacteria_g_uncultured_alpha_proteobacterium	0.319152	0.0016733	0.0323341	0.0589564	0	0	0	0.00117913	0.0418552	0.0570501	0.0306021	0	0.0085016	0	0	0.0224911	0.066182	0		0.0323341	0.0589564	0.139188	0.0886731
OTU749_p_Planctomycetes_	0.287729	0.0259965	0.0323026	0	0	0	0	0	0.0297642	0.125971	0	0.000315299	0	0.0215244	0	0.0603632	0	0.0174886		0.0323026	0	0.15605	0.0993761
OTU208_p_Actinobacteria_g_uncultured	0.406547	0.0304333	0.032238	0.0141298	0.103118	0.0240078	0.0120688	0	0.171864	0.0191162	0.00683835	0	0	0	0	0	0	0.0231663		0.032238	0.117248	0.233895	0.0231663
OTU871_p_Proteobacteria_	0.345521	0.00179216	0.0319619	0	0	0.025694	0	0.0924032	0	0.0418226	0.153639	0	0	0	0	0	0	0		0.0319619	0	0.313559	0
OTU17_p_Thaumarchaeota_	0.434276	0.101313	0.0319129	0	0.0107405	0.0259621	0	0	0.0288653	0	0.0397857	0.0368726	0.0671744	0.101437	0	0.00441727	0.0871087	0		0.0319129	0.0107405	0.19866	0.192963
OTU13_p_Thaumarchaeota_g_Candidatus_Nitrososphaera	0.414287	0.023654	0.0314736	0.0454863	0.0259927	0.00745549	0.0580727	0.000762851	0.209391	0	0	0	0	0	0.00707117	0.0119555	0.0166263	0		0.0314736	0.071479	0.275682	0.035653
OTU295_p_Armatimonadetes_g_uncultured_bacterium	0.544832	0.195113	0.0313984	0.146135	0	0.0179275	0	0	0.0674503	0.174748	0.0481166	0	0.0023962	0	0.000918279	0.0479468	0.00779456	0		0.0313984	0.146135	0.310638	0.0566596
OTU665_p_Firmicutes_g_Ruminococcaceae_UCG_010	0.195591	0.0521843	0.0311417	0.153788	0	0	0	0	0	0	0.0106608	0	0	0	0	0	0	0		0.0311417	0.153788	0.0106608	0
OTU297_p_Armatimonadetes_g_Chthonomonas	0.285864	0.000135887	0.0309139	0.0754099	0.0013582	0.0442187	0.0063997	0	0	0	0.0265088	0	0	0.0100476	0.00368572	0.0469935	0.0403282	0		0.0309139	0.0767681	0.0771272	0.101055
OTU1054_p_Proteobacteria_g_Azoarcus	0.241201	0.0126618	0.030506	0.048445	0.0375101	0.0597351	0	0	0	0	0	0.00836346	0.0566411	0	0	0	0	0		0.030506	0.0859551	0.12474	0
OTU235_p_Actinobacteria_g_Kitasatospora	0.343014	0.0146743	0.0299593	0.0156533	0	0.0992284	0	0	0.00981294	0.140848	0	0.00631072	0	0.00460993	0	0	0.0365916	0		0.0299593	0.0156533	0.2562	0.0412016
OTU12_p_Thaumarchaeota_g_uncultured_crenarchaeote	0.30438	0.023324	0.0297872	0	0.248697	0.00914883	0	0	0.012328	1.79862e-05	0	0.00317873	0	0	0.00122273	0	0	0		0.0297872	0.248697	0.0246735	0.00122273
OTU119_p_Actinobacteria_	0.446587	0.0196866	0.0297639	0	0.00374718	0.0429856	0	0	0	0.0106954	0	0.243734	0	0.00560484	0.0174715	0	0.0925845	0		0.0297639	0.00374718	0.297415	0.115661
OTU437_p_Chloroflexi_	0.430233	0.0843562	0.029594	0.0350743	0	0.0736195	0	0	0.114174	0.0116914	0.00701811	0	0	0.0233829	0.128606	0	0.0070726	0		0.029594	0.0350743	0.206503	0.159061
OTU597_p_Firmicutes_	0.383189	0.00827809	0.0294686	0	0	0	0	0	0.134156	0	0.0377235	0	0	0.00485056	0.17699	0	0	0		0.0294686	0	0.171879	0.181841
OTU1146_p_Proteobacteria_g_uncultured_bacterium	0.291009	0.0465235	0.0292087	0.0317698	0	0	0	0	0.0760978	0.00281105	0	0	0.0743227	0	0	0	0.0767993	0		0.0292087	0.0317698	0.153232	0.0767993
OTU88_p_Acidobacteria_g_uncultured_proteobacterium	0.23944	0.0524721	0.0291878	0	0	0	0.0176512	0	0	0	0.192601	0	0	0	2.72911e-17	0	0	0		0.0291878	0	0.210253	2.72911e-17
OTU825_p_Proteobacteria_g_Hyphomicrobium	0.308734	0.00902006	0.0291366	0.0198607	0.00165271	0.0589777	0.0279758	0	0	0	0	0	0	0.151838	0	0	0	0.0192925		0.0291366	0.0215134	0.0869536	0.17113
OTU395_p_Candidate_division_SR1_g_uncultured_bacterium	0.434497	0.0141468	0.0287328	0.00338488	0	0.0771081	0.0242951	0.124412	0	0	0.00868981	0.0139284	0	0	0.153946	0	0	0		0.0287328	0.00338488	0.248433	0.153946
OTU518_p_Cyanobacteria_Ambiguous_taxa	0.171545	0.0309744	0.0287073	0	0.0170566	0	0	0.00870597	0	0.0520699	0.0214121	0	0	0	0	0.0435935	0	0		0.0287073	0.0170566	0.082188	0.0435935
OTU674_p_Firmicutes_g_Asteroleplasma	0.383603	0.00279821	0.0283453	0.000253565	0	0	0.0719071	0.0282388	0.00456523	0	0.0742939	0	0	0	0.175971	0	0	2.74706e-05		0.0283453	0.000253565	0.179005	0.175999
OTU486_p_Chloroflexi_g_uncultured_bacterium	0.142474	0.0254698	0.0282282	0	0.0557593	0	0	0.0311674	0	0	0.0161669	0.0111519	0	0	0	0	0	0		0.0282282	0.0557593	0.0584862	0
OTU879_p_Proteobacteria_g_Variibacter	0.375607	0.00796612	0.0279777	0	0.0485699	0.0401273	0.019927	0.186866	0	0.00164672	0.0286967	0	0	0	0.0142261	0	0.00756959	0		0.0279777	0.0485699	0.277264	0.0217957
OTU490_p_Chloroflexi_Ambiguous_taxa	0.191192	0.0387705	0.0278611	0.117783	0	0	0	0	0	0.0227738	0	0	0	0.0227738	0	0	0	0		0.0278611	0.117783	0.0227738	0.0227738
OTU843_p_Proteobacteria_g_Methylocystis	0.25005	0.133732	0.0277989	0.0146046	0	0	0	0	0	0	0	0	0.00129359	0	0.177485	0	0	0.0288681		0.0277989	0.0146046	0.00129359	0.206353
OTU771_p_Proteobacteria_	0.381019	0.0175613	0.0276454	0.101749	0	0.0513344	0	0	0.00691801	0	0	0	0.114943	0.0772502	0.00117906	0	0	0		0.0276454	0.101749	0.173196	0.0784293
OTU652_p_Firmicutes_g_Sporacetigenium	0.237871	0.0469135	0.0274966	0	0.0127259	0	0	0	0	0	0	0	0.0950463	0	0	0	0.00676062	0.0958417		0.0274966	0.0127259	0.0950463	0.102602
OTU552_p_Firmicutes_	0.289839	0.178977	0.0274958	0	0.146875	0	0	0	0	0	0	0	0	0.0496145	0.000906996	0	0.064947	0		0.0274958	0.146875	0	0.115468
OTU563_p_Firmicutes_g_Paucisalibacillus	0.1834	0.100231	0.0270173	0.0324127	0.0226375	0	0.0456832	0.0217922	0	0.016223	0	0	0	0.0176336	0	0	0	0		0.0270173	0.0550502	0.0836985	0.0176336
OTU429_p_Chloroflexi_g_uncultured_bacterium	0.318934	0.0163906	0.0268186	0.116345	0.0066104	0.0194111	0.00341307	0	0	0.0290707	0	0	0.0891684	0.00698504	0	0.0107836	0	0.0103279		0.0268186	0.122955	0.141063	0.0280965
OTU80_p_Acidobacteria_Ambiguous_taxa	0.460053	0.0058682	0.0266541	0.0839828	0.00135731	0.0101486	0	0.000105543	0.0779692	0	0.00038218	0.0674372	0.123847	0	0.0681697	0	0	0		0.0266541	0.0853401	0.279889	0.0681697
OTU280_p_Actinobacteria_g_uncultured_bacterium	0.222433	0.0380335	0.0265268	0.0734202	0.00982475	0	0	0	0.0563394	0	0	0	0.0482763	0	0	0	0	0.00804605		0.0265268	0.0832449	0.104616	0.00804605
OTU1362_p_Verrucomicrobia_g_Luteolibacter	0.256144	0.021744	0.0261185	0	0.00153633	0	0.0304045	0	0	0.0106816	0	0	0.0584189	0	0.128984	0	0	0		0.0261185	0.00153633	0.099505	0.128984
OTU1048_p_Proteobacteria_g_uncultured	0.330359	0.0836654	0.025779	0.0423514	0	0	0	0	0	0.0693574	0	0	0.0426819	0	0.150189	0	0	0		0.025779	0.0423514	0.112039	0.150189
OTU1213_p_Proteobacteria_g_Diplorickettsia	0.274345	1.1115e-05	0.0257398	0.033427	0.0113861	0.0555724	0	0	0	0.00187191	0	0	0.124554	0	0	0.00238764	0.000305166	0.0191012		0.0257398	0.0448131	0.181998	0.021794
OTU54_p_Acidobacteria_g_uncultured_bacterium	0.312289	0.00534019	0.0256567	0.0154916	0	0.0367442	0.126215	0.0472131	0.00357194	0.0262485	0	0	0.00426996	0.0268779	0	0	0	0		0.0256567	0.0154916	0.244263	0.0268779
OTU989_p_Proteobacteria_g_Sphingomonas	0.274594	0.0424723	0.0254752	0.012007	0.00437335	0	0	0	0	0	0.0513462	0	0.00229156	0	0.039998	0.0746226	0.0644797	0		0.0254752	0.0163804	0.0536377	0.1791
OTU1282_p_Proteobacteria_g_Tahibacter	0.383687	0.0788904	0.0253179	0.0783321	0.0279506	0.0726179	0	0	0	0	0	0.17654	0	0.00241137	0.000517064	0	0	0		0.0253179	0.106283	0.249158	0.00292843
OTU803_p_Proteobacteria_	0.27482	0.000204778	0.0251944	0.0485889	0.0267997	0.0943716	0.0381827	0	0	0	0.00843985	0	0	0.00372985	0	0	0	0.0295134		0.0251944	0.0753886	0.140994	0.0332433
OTU60_p_Acidobacteria_g_uncultured_bacterium	0.455241	0.094876	0.0246525	0.039975	0.0138648	0.139294	0.196375	0	0	0	0	0.020969	0	0	0.0180043	0	0	0.00210586		0.0246525	0.0538397	0.356638	0.0201102
OTU336_p_Bacteroidetes_g_Actibacter	0.326133	0.047182	0.0243283	0.0657962	0.0318421	0.132567	0	0.0233942	0	0	0	0	0	0.0352087	0.00519871	0.00779806	0	0		0.0243283	0.0976382	0.155961	0.0482054
OTU985_p_Proteobacteria_	0.358424	0.0928176	0.0242574	0	0.0549673	0.0636922	0	0.197328	0.0181793	0	0	0	0	0	0	0	0	0		0.0242574	0.0549673	0.2792	0
OTU603_p_Firmicutes_g_Clostridium_sensu_stricto_10	0.365936	0.189839	0.0240031	0	0	0.000592921	0.210188	0	0	0	0	0	0	0.0531007	0	0	0.0776525	0.000398576		0.0240031	0	0.210781	0.131152
OTU784_p_Proteobacteria_g_uncultured_bacterium	0.330461	0.000222479	0.0236142	0	0.0225611	0.0453256	0.0523001	0.120576	0.00615139	0.00352279	0.0564099	0	0	0	0	0	0	0		0.0236142	0.0225611	0.284286	0
OTU466_p_Chloroflexi_Ambiguous_taxa	0.240626	0.0515076	0.0233953	0.129932	0	0.0548153	0	0	0	0	0	0	0	0	0.0324831	0	0	0		0.0233953	0.129932	0.0548153	0.0324831
OTU1135_p_Proteobacteria_	0.274082	0.00406424	0.0229494	0.0666678	0	0	0	0	0	0.0862247	0	0.0105479	0.0821276	0	0.00276799	0	0	0.00279714		0.0229494	0.0666678	0.1789	0.00556514
OTU1100_p_Proteobacteria_g_uncultured_organism	0.246014	0.000595547	0.0228391	0.074733	0	0.108568	0	0.0205584	0	0	0.00934918	0	0.00453489	0	0	0	0.00543171	0		0.0228391	0.074733	0.14301	0.00543171
OTU184_p_Actinobacteria_g_Microbacterium	0.413816	0.00732387	0.0220475	0.145852	0.0692984	0.0139243	0	0.0156223	0	0.0485851	0	0.057896	0.0335416	0	0	0.000951912	0.00609637	0		0.0220475	0.215151	0.169569	0.00704828
OTU152_p_Actinobacteria_g_Sporichthya	0.4163	0.0533966	0.0218112	0.00727211	0.000818555	0	0	0	0.227342	0.0509721	0.00437805	0	0.0224587	0	0	0	0.081247	0		0.0218112	0.00809067	0.305151	0.081247
OTU4_p_Euryarchaeota_g_uncultured_archaeon	0.502019	0.000297338	0.0216811	0	0.0186414	0	0.0949164	0.000278669	0	0.0138643	0	0.0601143	0.03788	0.0302214	0	0	0.136817	0.0876049		0.0216811	0.0186414	0.207054	0.254643
OTU661_p_Firmicutes_g_Ruminiclostridium_6	0.262189	0.241128	0.021626	0	0	0	0	0	0	0.0288454	0.211718	0	0	0	0	0	0	0		0.021626	0	0.240563	0
OTU394_p_Candidate_division_OP3_g_uncultured_bacterium	0.37444	0.0341434	0.0213489	0.00322086	0.10553	0.0202002	0.0876296	0.135278	0.00123236	0	0	0	0	0	0	0	0	0		0.0213489	0.108751	0.24434	0
OTU508_p_Chloroflexi_g_uncultured_bacterium	0.497528	0.138426	0.0210985	0.105013	0	0.141454	0.00210881	0.0866537	0.00297912	0	0.00330522	0.0706978	0	0.0306846	0.00581598	0	0.024232	0.00348561		0.0210985	0.105013	0.307199	0.0642182
OTU1055_p_Proteobacteria_g_Azonexus	0.146016	0.0238305	0.0200948	0.0189128	0	0	0	0.0289602	0	0	0.0257424	0.0378256	0	0	0	0	0.0144801	0		0.0200948	0.0189128	0.0925282	0.0144801
OTU528_p_Cyanobacteria_	0.420134	0.0166847	0.0197458	0	0.133752	0	0.00267083	0.0398002	0	0.00363632	0	0.0429883	0	0	0	0	0.177541	0		0.0197458	0.133752	0.0890956	0.177541
OTU543_p_Elusimicrobia_	0.28982	0.209224	0.0197336	0.00433722	0	0	0	0.209028	0	0	0.00247265	0	0	0	0	0.0542488	0	0		0.0197336	0.00433722	0.2115	0.0542488
OTU812_p_Proteobacteria_g_Bradyrhizobium	0.362194	0.0436847	0.0197132	0.00182576	0	0.049885	0.0253839	0.228879	0	0	0	0	0	0	0.0241564	0	0.0123508	0		0.0197132	0.00182576	0.304148	0.0365073
OTU813_p_Proteobacteria_g_Nitrobacter	0.320046	0.127013	0.0194889	0	0	0	0	0	0.289893	0	0.00592454	0	0	0	0	0	0.00473895	0		0.0194889	0	0.295818	0.00473895
OTU1246_p_Proteobacteria_g_uncultured_bacterium	0.414923	0.0135279	0.0194743	0	0	0	0	0	0	0.156495	0	0.0668929	0.0357594	0.121092	0	0	0.0152095	0		0.0194743	0	0.259147	0.136301
OTU957_p_Proteobacteria_g_Rickettsia	0.220492	0.0684161	0.0194095	0.0760275	0	0.027854	0.0667537	0.0151917	0	0.00221217	0	0	0	0.00247587	0	0	0.0105672	0		0.0194095	0.0760275	0.112012	0.0130431
OTU1201_p_Proteobacteria_g_Pragia	0.344627	0.061199	0.0193698	0	0.107322	0.0120142	0	0	0.127461	0	0	0	0	0.0784598	0	0	0	0		0.0193698	0.107322	0.139475	0.0784598
OTU1149_p_Proteobacteria_g_uncultured_bacterium	0.275202	0.140453	0.0193683	0	0	0	0.0449363	0	0	0.161597	0	0	0.0426426	0	0	0	0	0.00665801		0.0193683	0	0.249176	0.00665801
OTU786_p_Proteobacteria_	0.233653	0.0489209	0.0193642	0	0	0	0.0541594	0.0565582	0	0	0.0225452	0	0	0	0.0320103	0.0490157	0	0		0.0193642	0	0.133263	0.081026
OTU499_p_Chloroflexi_g_uncultured_Chloroflexi_bacterium	0.26383	0.0325904	0.0192698	0.0385396	0.0455511	0.0147534	0	0	0.0578735	0	0	0	0.0733908	0	0	0	0	0.0144523		0.0192698	0.0840907	0.146018	0.0144523
OTU14_p_Thaumarchaeota_	0.285785	0.0490127	0.0192081	0.097354	0	0.117428	0	0	0.0171928	0	0	0	0	0.0338036	0	0.000798339	0	0		0.0192081	0.097354	0.134621	0.0346019
OTU34_p_Acidobacteria_g_Terriglobus	0.289728	0.0141378	0.0191345	0.013145	0.00709757	0	0.0108474	0	0.134052	0.0192009	0.0852144	0	0	0	0.00103696	0	0	0		0.0191345	0.0202426	0.249314	0.00103696
OTU725_p_Parcubacteria_g_uncultured_Parcubacteria_bacterium	0.194459	0.0399984	0.01893	0	0.00945333	0	0	0	0.135825	0	0	0	0	0	0	0	0	0.0302507		0.01893	0.00945333	0.135825	0.0302507
OTU1053_p_Proteobacteria_	0.477703	0.00358342	0.0188593	0	0	0	0	0	0.0416707	0	0	0.121662	0.004737	0	0	0.0590357	0.116655	0.115084		0.0188593	0	0.168069	0.290774
OTU700_p_Gracilibacteria_g_uncultured_bacterium_GKS2_174	0.364921	0.0525758	0.0185977	0	0	0	0	0.0514342	0.0514977	0	0	0.113208	0	0.130184	0	0	0	0		0.0185977	0	0.21614	0.130184
OTU112_p_Actinobacteria_g_CL500_29_marine_group	0.416057	0.0345352	0.0185353	0.106533	0.0827936	0.0553545	0.00105301	0.0555054	0.00359266	0.0854502	0	0	0	0	0	0.0072385	0	0		0.0185353	0.189327	0.200956	0.0072385
OTU269_p_Actinobacteria_	0.338414	0.00319707	0.0182108	0	0	0.0674048	0.0153798	0	0	0.0525389	0.00605676	0.032268	0	0	0	0.14056	0	0.00599531		0.0182108	0	0.173648	0.146555
OTU52_p_Acidobacteria_g_uncultured_Acidobacteria_bacterium	0.313546	0.153037	0.0181604	0.0744917	0	0.0117183	0	0	0	0.0105417	0.003895	0	0	0.194739	0	0	0	0		0.0181604	0.0744917	0.026155	0.194739
OTU1079_p_Proteobacteria_g_Bdellovibrio	0.549585	0.0664458	0.0181446	0.00120372	0.0183279	0.0616571	0.0111941	0.194399	0	0.0068302	0.112026	0	0	0.0543331	0.00408198	0	0.0673875	0		0.0181446	0.0195316	0.386106	0.125803
OTU406_p_Chlamydiae_g_Candidatus_Metachlamydia	0.395812	0.0323821	0.0180002	0	0	0	0.0151552	0.0433294	0	0.112732	0	0	0	0	0.0711435	0	0	0.135452		0.0180002	0	0.171217	0.206595
OTU636_p_Firmicutes_g_Lachnoclostridium_5	0.412655	0.450093	0.0179539	0	0	0	0	0	0.196361	0	0	0	0	0.179687	0	0	0.0186534	0		0.0179539	0	0.196361	0.198341
OTU1242_p_Proteobacteria_g_uncultured_bacterium	0.307332	0.0853626	0.0179317	0.0178204	0.00668739	0.21348	0	0	0	0.00858589	0	0	0	0	0	0.0428263	0	0		0.0179317	0.0245078	0.222066	0.0428263
OTU41_p_Acidobacteria_g_uncultured_Acidobacteria_bacterium	0.247297	0.0553538	0.0177973	0.0997081	0.0085227	0	0.0255969	0	0	0	0	0.0216746	0.0447414	0	0.0238418	0	0	0.00541451		0.0177973	0.108231	0.0920129	0.0292563
OTU576_p_Firmicutes_g_Kurthia	0.306625	0.0718904	0.0177618	0.101897	0	0.186966	0	0	0	0	0	0	0	0	0	0	0	0		0.0177618	0.101897	0.186966	0
OTU279_p_Actinobacteria_g_uncultured_bacterium	0.425126	0.000688394	0.0172769	0	0.127192	0.0879088	0	0.00757398	0	0	0	0.178299	0	0	0.00687511	0	0	0		0.0172769	0.127192	0.273782	0.00687511
OTU817_p_Proteobacteria_g_Ochrobactrum	0.271698	0.0207494	0.0172505	0.0188322	0	0	0.037482	0	0.0417496	0	0	0.0444277	0	0	0	0.099559	0.0123968	0		0.0172505	0.0188322	0.123659	0.111956
OTU33_p_Acidobacteria_g_Telmatobacter	0.486452	0.10782	0.0170325	0.0291129	0.00819702	0.0324966	0.023815	0.164288	0	0.00626531	0	0.000900968	0	0.19924	0	0.0051044	0	0		0.0170325	0.0373099	0.227766	0.204344
OTU657_p_Firmicutes_g_Candidatus_Soleaferrea	0.316011	0.0154622	0.0168364	0.0216838	0.123154	0.0469829	0.0708083	0	0	0	0	0	0	0	0	0.0365453	0	0		0.0168364	0.144838	0.117791	0.0365453
OTU93_p_Acidobacteria_	0.423155	0.00414806	0.0161185	0	0	0.0779916	0	0	0	0.0010227	0.193989	0.0487167	0.00987022	0.0538409	0	0	0	0.0216054		0.0161185	0	0.33159	0.0754464
OTU104_p_Acidobacteria_g_uncultured_bacterium	0.425018	0.00112518	0.0159719	0	0.287859	0	0	0	0	0.0116086	0.000606375	0	0	0	0	0	0	0.108972		0.0159719	0.287859	0.012215	0.108972
OTU527_p_Cyanobacteria_g_uncultured_bacterium	0.385591	0.00169816	0.0155756	0.152282	0.0394136	0	0	0.0113277	0.0480859	0	0.00860109	0	0.110305	0	0	0	0	0		0.0155756	0.191696	0.17832	0
OTU18_p_Thaumarchaeota_g_uncultured_archaeon	0.287172	0.00909709	0.015068	0.0226135	0.0145693	0.0812771	0.0840971	0	0.0639323	0	0	0	0	0	0.00381028	0	0	0.001804		0.015068	0.0371829	0.229306	0.00561429
OTU776_p_Proteobacteria_g_Phenylobacterium	0.349672	0.21615	0.0150156	0	0	0	0.0236063	0.00367925	0.0967005	0	0	0	0	0	0	0	0	0.210671		0.0150156	0	0.123986	0.210671
OTU385_p_Bacteroidetes_	0.445434	0.0722725	0.0149965	0	0	0.00596081	0.00521618	0	0	0	0	0	0	0	0	0	0.254767	0.164493		0.0149965	0	0.011177	0.41926
OTU924_p_Proteobacteria_	0.223514	0.104302	0.014828	0.0193948	0.131721	0	0.00345335	0	0.00916415	0.0449525	0	0	0	0	0	0	0	0		0.014828	0.151116	0.05757	0
OTU1328_p_Verrucomicrobia_Ambiguous_taxa	0.410656	0.050471	0.0147987	0.0572296	0	0.00281269	0	0.00298547	0.0147712	0.223401	0	0	0.0499808	0	0	0.00661437	0.0380615	0		0.0147987	0.0572296	0.293952	0.0446759
OTU170_p_Actinobacteria_g_Knoellia	0.40208	0.0225354	0.014791	0	0	0.0262865	0	0	0	0.00573887	0	0.0736915	0	0	0	0	0.219019	0.0625532		0.014791	0	0.105717	0.281572
OTU1095_p_Proteobacteria_g_uncultured_bacterium	0.298509	0.0587498	0.0147758	0	0	0.00311783	0	0	0.0262413	0.0175544	0	0.236819	0	0	0	0	0	0		0.0147758	0	0.283733	0
OTU506_p_Chloroflexi_	0.394386	0.0906672	0.0146792	0	0	0.114719	0	0.0826686	0	0.0248536	0.0961254	0	0	0.0563457	0.00499416	0	0	0		0.0146792	0	0.318367	0.0613399
OTU998_p_Proteobacteria_g_Achromobacter	0.285884	0.0537077	0.0144666	0.0306589	0.0120349	0	0.0554687	0	0.13561	0	0.0275802	0	0.0100654	0	0	0	0	0		0.0144666	0.0426938	0.228724	0
OTU195_p_Actinobacteria_g_Actinoplanes	0.428295	0.0569899	0.014437	0.00863053	0	0	0	0	0	0.0666075	0	0.230894	0	0	0	0.107726	0	0		0.014437	0.00863053	0.297502	0.107726
OTU672_p_Firmicutes_g_Dethiobacter	0.248054	0.0521664	0.0138288	0.0276576	0.0414864	0	0	0	0	0	0	0	0.0853497	0	0	0.0414864	0.0382453	0		0.0138288	0.0691441	0.0853497	0.0797318
OTU831_p_Proteobacteria_	0.257046	0.00146952	0.0137676	0.0506511	0.0243535	0.0744607	0	0.0798177	0.00348333	0	0.00308716	0	0	0.00742462	0	0	0	0		0.0137676	0.0750046	0.160849	0.00742462
OTU685_p_Firmicutes_g_Sporomusa	0.285595	0.00909964	0.0135075	0	0	0.0437218	0.102171	0	0.00388393	0	0	0	0	0	0	0.00321273	0.119099	0		0.0135075	0	0.149777	0.122311
OTU791_p_Proteobacteria_g_Rhizobium_sp._SC_11	0.225681	0.0416245	0.0133291	0	0	0	0.000275668	0	0.0473417	0	0	0.0913672	0	0.00729115	0	0.0587849	0	0.00729115		0.0133291	0	0.138985	0.0733672
OTU533_p_Cyanobacteria_g_uncultured_bacterium	0.653575	0.393918	0.013138	0.0120357	0.00479299	0.00474607	0	0	0	0.210862	0	0	0.0217655	0	0.0518709	0.0410878	0.276824	0.0164518		0.013138	0.0168287	0.237374	0.386235
OTU367_p_Bacteroidetes_Ambiguous_taxa	0.294219	0.0561631	0.0129016	0.0226018	0.0201968	0	0	0	0	0	0.238519	0	0	0	0	0	0	0		0.0129016	0.0427985	0.238519	0
OTU746_p_Planctomycetes_g_uncultured_bacterium	0.496556	0.00289114	0.0128319	0	0.0612227	0.106621	0	0.0521232	0	0	0.134203	0.0808537	0.00256352	0	0.00104114	0.000650154	0	0.0444461		0.0128319	0.0612227	0.376364	0.0461374
OTU357_p_Bacteroidetes_g_Parafilimonas	0.576491	0.0568694	0.0127896	0	0	0.0257804	0.0220137	0.0592511	0	0.13432	0.00811203	0	0.0271463	0.0572447	0.145139	0.0189958	0.065698	0		0.0127896	0	0.276623	0.287078
OTU1343_p_Verrucomicrobia_Ambiguous_taxa	0.304966	0.00743921	0.012743	0	0	0	0	0	0.00334878	0.222586	0.010149	0	0	0	0	0.045568	0.0105711	0		0.012743	0	0.236084	0.0561391
OTU1359_p_Verrucomicrobia_	0.268652	0.00687227	0.0126177	0.0626804	0.0671828	0.0608961	0	0	0.000485581	0	0.0135148	0.0503542	0	0	0.000920761	0	0	0		0.0126177	0.129863	0.125251	0.000920761
OTU169_p_Actinobacteria_g_Janibacter	0.4949	0.0579491	0.0125896	0	0	0	0	0	0	0.00366831	0	0.00902206	0	0	0	0.152294	0.0102425	0.307083		0.0125896	0	0.0126904	0.46962
OTU423_p_Chloroflexi_	0.297071	0.109521	0.0125751	0	0.0517725	0.0498232	0.00387275	0.0153824	0	0.106414	0	0	0	0	0.0572315	0	0	0		0.0125751	0.0517725	0.175492	0.0572315
OTU504_p_Chloroflexi_g_uncultured_Chloroflexi_bacterium	0.335968	0.00301925	0.0124914	0.0816023	0.0112829	0.0670196	0.00748944	0	0	0.00201153	0	0.0299907	0	0	0.11448	0.00959976	0	0		0.0124914	0.0928852	0.106511	0.12408
OTU1042_p_Proteobacteria_	0.348124	0.00113244	0.0123788	0.100034	0.0320441	0.015409	0	0.0449223	0.0516866	0.0645696	0.0159655	0	0.0111142	0	0	0	0	0		0.0123788	0.132078	0.203667	0
OTU96_p_Acidobacteria_g_uncultured_bacterium	0.449961	0.0194666	0.0122652	0	0	0	0.0179645	0.161831	0	0.120552	0.000481233	0	0	0.0257858	0.0136049	0	0	0.0974765		0.0122652	0	0.300828	0.136867
OTU505_p_Chloroflexi_g_uncultured_Bellilinea_sp.	0.461301	0.0072435	0.0120205	0	0.168388	0	0.00513922	0	0	0	0	0.0257123	0	0	0.128776	0	0.121265	0		0.0120205	0.168388	0.0308516	0.250041
OTU61_p_Acidobacteria_	0.452742	0.0129653	0.011983	0	0.0627014	0.0391544	0.00146792	0	0	0.00307711	0.231563	0	0	0.0637495	0.000767225	0.00227677	0	0.0360022		0.011983	0.0627014	0.275262	0.102796
OTU1309_p_Spirochaetae_g_uncultured	0.38815	0.0765492	0.0117306	0.0427928	0	0	0	0	0.157044	0	0.0106507	0	0	0	0	0.054146	0	0.111785		0.0117306	0.0427928	0.167695	0.165931
OTU449_p_Chloroflexi_g_uncultured_bacterium	0.505598	0.0518615	0.0117126	0.0249949	0.00449243	0	0	0.00970848	0.0257744	0.181006	0.0105696	0.0966215	0	0	0	0	0.140718	0		0.0117126	0.0294874	0.32368	0.140718
OTU868_p_Proteobacteria_g_uncultured_bacterium	0.324236	0.00105873	0.0116021	0	0.06566	0.123314	0.0040522	0.0869572	0	0	0.00964842	0	0.0230013	0	0	0	0	0		0.0116021	0.06566	0.246973	0
OTU1369_p_WCHB1_60_g_uncultured_bacterium	0.478086	0.129766	0.0114304	0.0615594	0.00318492	0	0.000222691	0	0.00167615	0.053948	0	0	0.156651	0	0.01105	0	0.128044	0.0503197		0.0114304	0.0647443	0.212498	0.189413
OTU1065_p_Proteobacteria_	0.296032	0.22042	0.0109202	0	0	0.0352942	0	0	0	0.0521261	0.197691	0	0	0	0	0	0	0		0.0109202	0	0.285112	0
OTU525_p_Cyanobacteria_Ambiguous_taxa	0.482506	0.0900773	0.0108891	0	0	0	0	0	0	0	0	0	0.186662	0	0.142774	0.14218	0	0		0.0108891	0	0.186662	0.284955
OTU730_p_Planctomycetes_g_uncultured_planctomycete	0.215526	0.0408586	0.010813	0	0	0.00767586	0.010813	0	0	0.080291	0	0.0572749	0	0.0486583	0	0	0	0		0.010813	0	0.156055	0.0486583
OTU804_p_Proteobacteria_Ambiguous_taxa	0.429017	0.00440076	0.0107848	0	0.154794	0.0378305	0	0	0.0712099	0.098441	0	0.0163898	0	0	0	0	0.0377666	0.00180116		0.0107848	0.154794	0.223871	0.0395678
OTU938_p_Proteobacteria_g_Telmatospirillum	0.214873	0.13796	0.0105417	0	0	0	0	0.0332905	0	0	0	0.000971234	0	0	0	0.137902	0	0.0321672		0.0105417	0	0.0342618	0.17007
OTU90_p_Acidobacteria_g_Geothrix	0.473625	0.0672783	0.0105385	0	0	0	0.066725	0	0.00294793	0	0	0	0	0.0730618	0.0572207	0.263131	0	0		0.0105385	0	0.0696729	0.393414
OTU899_p_Proteobacteria_g_Granulibacter	0.472956	0.0622537	0.0104863	0.0140375	0	0	0	0	0.0659657	0.082183	0.0273923	0	0.00216858	0	0	0.0345661	0.236156	0		0.0104863	0.0140375	0.17771	0.270722
OTU100_p_Acidobacteria_	0.463753	0.00360438	0.0102852	0.00558083	0	0	0	0.422087	0	0.0153469	0.0104533	0	0	0	0	0	0	0		0.0102852	0.00558083	0.447887	0
OTU548_p_Elusimicrobia_g_uncultured_bacterium	0.424948	0.000408147	0.0100603	0	0	0.00094	0	0.107873	0.042719	0.00805867	0.00275992	0.0226194	0.103122	0	0	0	0.0613557	0.0654407		0.0100603	0	0.288091	0.126796
OTU793_p_Proteobacteria_	0.240358	0.0454655	0.0100436	0	0	0.0531204	0	0.117724	0	0	0	0.00991167	0	0.0495584	0	0	0	0		0.0100436	0	0.180756	0.0495584
OTU1235_p_Proteobacteria_g_Moraxella	0.353674	0.0576943	0.00985421	0	0.088072	0.0574316	0	0.0603571	0	0	0	0	0	0.137959	0	0	0	0		0.00985421	0.088072	0.117789	0.137959
OTU530_p_Cyanobacteria_g_uncultured_bacterium	0.4976	0.0373051	0.0097229	0	0	0	0	0.0186764	0.107416	0.0616729	0.0858872	0.0168644	0.0347015	0.00658334	0.000779038	0	0.120831	0.0344655		0.0097229	0	0.325218	0.162658
OTU844_p_Proteobacteria_g_Pleomorphomonas	0.523962	0.0480398	0.00921212	0.00189571	0.00097036	0.0385003	0	0.424357	0	0	0.00424173	0	0	0.0362534	0.00853141	0	0	0		0.00921212	0.00286607	0.467099	0.0447848
OTU833_p_Proteobacteria_g_uncultured_bacterium	0.252315	0.104218	0.00913052	0	0	0	0	0.134527	0	0	0	0	0	0	0.108658	0	0	0		0.00913052	0	0.134527	0.108658
OTU260_p_Actinobacteria_	0.376293	0.00197613	0.00908378	0	0	0.0756999	0.0358376	0	0.184832	0	0	0	0	0.0700037	0	0	0.000836068	0		0.00908378	0	0.296369	0.0708398
OTU311_p_Bacteroidetes_	0.177219	0.0458601	0.0090028	0.0169465	0.00272307	0	0	0	0	0	0	0	0.0677858	0	0	0.0677858	0.0129746	0		0.0090028	0.0196695	0.0677858	0.0807604
OTU353_p_Bacteroidetes_g_Hydrotalea	0.544152	0.026689	0.00852047	0	0	0	0.014479	0.0362107	0.0452787	0.0765824	0	0	0.124705	0	0.238376	0	0	0		0.00852047	0	0.297255	0.238376
OTU370_p_Bacteroidetes_g_uncultured_bacterium	0.519738	0.000332041	0.00839254	0.0172419	0.0424747	0	0.00843367	0.00581392	0	0	0.00661305	0.00708234	0.023394	0.243389	0.0278328	0	0	0.12907		0.00839254	0.0597166	0.0513369	0.400292
OTU1281_p_Proteobacteria_g_Stenotrophomonas	0.26074	0.0507514	0.008078	0	0.036369	0	0	0	0.11965	0.0113957	0	0.0706209	0	0	0.010602	0	0.000821827	0.00320189		0.008078	0.036369	0.201667	0.0146257
OTU1156_p_Proteobacteria_g_uncultured_organism	0.439957	0.0143388	0.00796699	0	0.295884	0.0167708	0	0	0	0.00489307	0.0764252	0	0	0	0	0.0380171	0	0		0.00796699	0.295884	0.098089	0.0380171
OTU223_p_Actinobacteria_g_Propionibacterium	0.224608	0.0321705	0.00796121	0.104557	0	0.00444729	0.00580871	0	0	0.010256	0	0.030768	0.020149	0	0.0232348	0	0	0.0174261		0.00796121	0.104557	0.071429	0.040661
OTU229_p_Actinobacteria_g_Kibdelosporangium	0.419947	0.127283	0.00792345	0	0	0.021621	0	0	0	0	0	0	0.0427475	0	0	0.326264	0.0213916	0		0.00792345	0	0.0643685	0.347656
OTU522_p_Cyanobacteria_g_Phormidium	0.340185	0.0793158	0.00790015	0.0122631	0.134292	0.0691178	0	0	0.0252715	0.0253811	0	0	0	0.0500734	0	0.0136481	0.00223837	0		0.00790015	0.146555	0.11977	0.0659599
OTU718_p_Nitrospirae_g_uncultured_bacterium	0.518096	0.138507	0.00769596	0.0119471	0.0187837	0.0100341	0.000274369	0.0669783	0.0362412	0.130019	0.0109973	0	0.0728863	0	0	0.000519621	0.116861	0.0348582		0.00769596	0.0307308	0.327431	0.152239
OTU56_p_Acidobacteria_g_uncultured_bacterium	0.308361	0.0253735	0.00758002	0.0405536	0	0.0732061	0.0645756	0	0	0	0.0150956	0	0	0	0.00447974	0	0.0240729	0.0787979		0.00758002	0.0405536	0.152877	0.107351
OTU1319_p_TM6_g_uncultured_bacterium	0.53669	0.1157	0.00744655	0.00113952	0.0170834	0	0.229648	0	0	0.0556886	0.0830507	0	0	0	0.0293236	0.0425552	0.0707541	0		0.00744655	0.0182229	0.368388	0.142633
OTU160_p_Actinobacteria_g_Angustibacter	0.290275	0.218406	0.00717189	0	0	0	0	0	0	0	0	0	0.248371	0	0.0347319	0	0	0		0.00717189	0	0.248371	0.0347319
OTU411_p_Chlamydiae_g_Candidatus_Rhabdochlamydia	0.307702	0.0408524	0.00712769	0	0	0	0	0.125359	0	0	0	0	0	0	0.030974	0.00686802	0.137374	0		0.00712769	0	0.125359	0.175216
OTU1164_p_Proteobacteria_	0.380147	0.0409444	0.00687313	0	0.0326897	0.0282234	0	0.00905105	0	0.135739	0.0108463	0.0280553	0	0	0.12867	0	0	0		0.00687313	0.0326897	0.211915	0.12867
OTU248_p_Actinobacteria_g_Actinoallomurus	0.487708	0.0319987	0.00679159	0.0106612	0.000903941	0.0105991	0.00565717	0.120266	0	0	0.0640229	0	0	0.0280822	0	0	0.18922	0.0515036		0.00679159	0.0115651	0.200545	0.268806
OTU1370_p_WCHB1_60_g_uncultured_soil_bacterium	0.43666	0.00723598	0.0067811	0.101539	0	0	0.00190825	0	0.176417	0.0398105	0	0	0.105979	0	0	0	0	0.00422541		0.0067811	0.101539	0.324115	0.00422541
OTU775_p_Proteobacteria_g_Caulobacter	0.322007	0.0347981	0.00674368	0	0.000590433	0	0	0.271694	0	0	0	0	0.00539693	0	0	0.00808784	0	0.0294941		0.00674368	0.000590433	0.277091	0.0375819
OTU1109_p_Proteobacteria_	0.400371	0.0042963	0.00638128	0.0318235	0.0235724	0	0	0.00125858	0	0.00729672	0	0.0681119	0	0.0165952	0	0.245332	0	0		0.00638128	0.0553959	0.0766672	0.261927
OTU734_p_Planctomycetes_g_uncultured_bacterium	0.384003	0.000160731	0.00635181	0.0158848	0.00888981	0.156051	0.0626237	0	0.0889862	0	0	0	0.0117429	0	0	0.033473	0	0		0.00635181	0.0247746	0.319404	0.033473
OTU1318_p_TM6_Ambiguous_taxa	0.393227	0.0261387	0.00632567	0	0.00272814	0	0.0713384	0	0.00596826	0	0.0607932	0	0.0137926	0	0.230493	0	0	0.0017871		0.00632567	0.00272814	0.151893	0.232281
OTU714_p_Microgenomates_g_uncultured_candidate_division_WS6_bacterium	0.336149	0.00577269	0.00630118	0.0469639	0	0	0	0	0	0.08011	0.00095027	0	0	0	0.114334	0	0.0874898	0		0.00630118	0.0469639	0.0810603	0.201824
OTU128_p_Actinobacteria_g_Mycobacterium	0.507597	0.0922911	0.00613518	0.00526191	0	0	0.06342	0.356397	0	0.000489974	0	0	0	0	0.029099	0	0.0467938	0		0.00613518	0.00526191	0.420307	0.0758927
OTU595_p_Firmicutes_g_Lactococcus	0.358173	0.0191958	0.00600558	0.0412883	0	0.00725674	0.00972903	0	0	0.0139365	0	0.18155	0.0427376	0	0	0	0.0138804	0.0417888		0.00600558	0.0412883	0.25521	0.0556692
OTU958_p_Proteobacteria_g_uncultured	0.424441	0.0311675	0.00598365	0	0	0	0.0349862	0.014263	0.0229738	0.00430485	0.112248	0.00108698	0.00963087	0	0.21708	0.00188405	0	0		0.00598365	0	0.199493	0.218964
OTU1122_p_Proteobacteria_g_uncultured_delta_proteobacterium	0.520121	0.0485622	0.00590634	0.00357941	0.0207087	0.0333988	0	0.0943975	0.00137608	0	0.0915393	0	0	0	0.00837965	0	0.260835	0		0.00590634	0.0242881	0.220712	0.269215
OTU400_p_Chlamydiae_g_Criblamydia	0.428953	0.0154332	0.0056687	0	0	0	0	0.236457	0	0.00837376	0.0391201	0.00377914	0	0	0	0	0.127934	0.00761966		0.0056687	0	0.28773	0.135554
OTU1112_p_Proteobacteria_g_Anaeromyxobacter	0.57431	0.137964	0.00563798	0	0	0	0	0.159499	0.0572255	0.0590264	0.0338652	0	0	0.0862411	0	0	0.172814	0		0.00563798	0	0.309616	0.259055
OTU1291_p_Proteobacteria_	0.301977	0.0121745	0.00559147	0	0	0	0	0	0	0.0698114	0.0135352	0	0.0139515	0	0	0.107642	0.0900852	0.0013599		0.00559147	0	0.0972981	0.199087
OTU709_p_Lentisphaerae_g_uncultured_bacterium	0.203275	0.124247	0.00549542	0.0751627	0	0	0	0.00344348	0	0.0899543	0	0.0292192	0	0	0	0	0	0		0.00549542	0.0751627	0.122617	0
OTU897_p_Proteobacteria_g_Endobacter	0.229041	0.145084	0.0054951	0	0.000221147	0	0	0.00125432	0	0.00632164	0.0160553	0.0678525	0	0	0	0	0.131841	0		0.0054951	0.000221147	0.0914838	0.131841
OTU726_p_Parcubacteria_g_uncultured_soil_bacterium	0.418919	0.0169712	0.00530187	0.00160126	0.0326925	0.0161539	0.0108074	0	0	0	0	0	0	0	0	0.180039	0	0.172324		0.00530187	0.0342937	0.0269613	0.352362
OTU122_p_Actinobacteria_g_uncultured_Actinomycetales_bacterium	0.336476	0.0241834	0.00518977	0.0475344	0	0.0537248	0.008885	0.015103	0	0	0	0	0	0	0	0.0123023	0.0104138	0.183323		0.00518977	0.0475344	0.0777128	0.206039
OTU837_p_Proteobacteria_	0.39082	0.0160214	0.0051739	0	0.0216545	0.0135496	0	0.0818412	0	0	0.00225477	0.0585942	0	0.199919	0	0.00783237	0	0		0.0051739	0.0216545	0.15624	0.207752
OTU158_p_Actinobacteria_g_uncultured	0.473026	0.0147522	0.00515963	0	0	0	0	0.00443853	0	0.0286529	0	0.00434331	0	0	0.0815985	0	0.347045	0.0017886		0.00515963	0	0.0374347	0.430432
OTU300_p_Armatimonadetes_g_uncultured_bacterium	0.420364	0.00678787	0.00509954	0	0.00211412	0	0	0.188287	0.0494342	0.065021	0.0594936	0	0	0.00546414	0.0059168	0	0.0103241	0.0292089		0.00509954	0.00211412	0.362236	0.0509139
OTU1316_p_Thermotogae_g_GAL15	0.331629	0.0103036	0.00502189	0	0.0103443	0.0104328	0	0.00133772	0	0.0995486	0.0190797	0.0645934	0.0201307	0	0.10114	0	0	0		0.00502189	0.0103443	0.215123	0.10114
OTU948_p_Proteobacteria_g_uncultured	0.432291	0.0830849	0.00493952	0	0.00504748	0	0	0.214692	0.0420306	0	0	0	0.1291	0	0.0364818	0	0	0		0.00493952	0.00504748	0.385822	0.0364818
OTU1306_p_SM2F11_g_uncultured_bacterium	0.451121	0.000477726	0.00493538	0	0	0	0	0.116371	0.216489	0	0.0145753	0	0.0414545	0.0566227	0	0	0.000672562	0		0.00493538	0	0.38889	0.0572953
OTU165_p_Actinobacteria_	0.354825	0.00611624	0.00490112	0.0198939	0.0631142	0.00812472	0	0	0.00230386	0.105372	0	0.0180542	0	0.133061	0	0	0	0		0.00490112	0.0830081	0.133855	0.133061
OTU1041_p_Proteobacteria_g_uncultured	0.410518	0.00396959	0.00487523	0	0.172368	0.00199072	0	0.0232386	0.0217867	0.18626	0	0	0	0	0	0	0	0		0.00487523	0.172368	0.233276	0
OTU1218_p_Proteobacteria_g_uncultured	0.398617	0.0243463	0.00482085	0.00869837	0.0303695	0.14786	0	0.139022	0	0	0.04096	0.00153162	0	0.0057334	0	0	0.0196206	0		0.00482085	0.0390679	0.329374	0.025354
OTU168_p_Actinobacteria_g_Intrasporangium	0.435504	0.00152348	0.00464794	0.000615916	0.00239545	0	0.0440207	0	0.00594156	0.00413907	0	0.307616	0.0661273	0	0	0	0	0		0.00464794	0.00301137	0.427845	0
OTU688_p_Firmicutes_	0.312102	0.0966779	0.00453243	0	0.141169	0	0	0	0	0.0439649	0	0.092929	0	0	0	0.0295066	0	0		0.00453243	0.141169	0.136894	0.0295066
OTU1333_p_Verrucomicrobia_g_Pedosphaera	0.66253	0.309194	0.00451641	0.0103912	0.00510489	0	0	0	0.0375502	0.345715	0.0507392	0.0037656	0.0110299	0	0	0.0726637	0.121054	0		0.00451641	0.0154961	0.4488	0.193717
OTU452_p_Chloroflexi_Ambiguous_taxa	0.457796	0.0204413	0.00447231	0	0.13217	0.138666	0	0	0	0	0	0.065317	0	0	0.00418122	0	0.0422198	0.0707702		0.00447231	0.13217	0.203983	0.117171
OTU219_p_Actinobacteria_g_uncultured_bacterium	0.28506	0.00167631	0.00431625	0	0	0.0418782	0	0.029691	0.0304416	0.0468028	0	0	0	0	0.00172371	0	0.130207	0		0.00431625	0	0.148814	0.131931
OTU774_p_Proteobacteria_g_Brevundimonas	0.452404	0.0119159	0.00429067	0	0	0	0	0	0	0	0	0.0214562	0.174893	0.214727	0.0370368	0	0	0		0.00429067	0	0.196349	0.251764
OTU225_p_Actinobacteria_g_Actinomycetospora	0.324764	0.179985	0.00403983	0	0.0730039	0	0.0278541	0	0	0.0173237	0.00387291	0.0337424	0.0762256	0	0	0	0.0887012	0		0.00403983	0.0730039	0.159019	0.0887012
OTU770_p_Proteobacteria_	0.433645	0.049242	0.00399181	0	0	0.0231574	0	0.0670345	0.0144732	0.193792	0	0.129775	0	0	0	0	0.00142172	0		0.00399181	0	0.428232	0.00142172
OTU468_p_Chloroflexi_	0.266816	0.0223089	0.00379436	0	0.00533027	0.0880876	0	0	0	0	0.00148164	0.167667	0	0	0	0	0	0.000455468		0.00379436	0.00533027	0.257236	0.000455468
OTU873_p_Proteobacteria_g_Ancylobacter	0.296235	0.00920051	0.0037592	0.045254	0.0459237	0.0312747	0	0.0270568	0	0.142966	0	0	0	0	0	0	0	0		0.0037592	0.0911777	0.201298	0
OTU313_p_Bacteroidetes_g_Mucinivorans	0.195803	0.0811282	0.00370762	0.0424305	0.0862727	0	0	0.039903	0.0214896	0	0	0	0	0.000453802	0	0.00154576	0	0		0.00370762	0.128703	0.0613926	0.00199957
OTU1257_p_Proteobacteria_g_Nevskia	0.251496	0.0277008	0.00370169	0.00497283	0.0160122	0	0.00750073	0	0	0	0	0.00319417	0.0826597	0.0195447	0	0	0	0.113911		0.00370169	0.020985	0.0933546	0.133455
OTU1074_p_Proteobacteria_Ambiguous_taxa	0.330809	0.0472752	0.00368042	0	0	0.0240454	0	0.183988	0	0	0	0.0157031	0	0	0	0	0.103392	0		0.00368042	0	0.223736	0.103392
OTU1044_p_Proteobacteria_g_uncultured	0.337384	0.0137718	0.00351249	0.00780019	0	0	0.0021557	0.0512629	0.0139476	0.0706994	0.000980897	0	0.0734924	0	0.00668628	0	0.106846	0		0.00351249	0.00780019	0.212539	0.113532
OTU579_p_Firmicutes_g_Planomicrobium	0.345033	0.0250064	0.00344198	0.00199594	0.0137679	0	0	0.133163	0	0.027245	0	0	0.00860496	0	0	0.0812518	0.0755623	0		0.00344198	0.0157639	0.169013	0.156814
OTU778_p_Proteobacteria_	0.496583	0.00517782	0.003281	0	0	0.0156077	0	0.0637119	0.19552	0	0	0	0.0356043	0	0.162075	0.0155444	0.00523887	0		0.003281	0	0.310444	0.182858
OTU1249_p_Proteobacteria_g_Vibrio	0.305011	0.00649102	0.00323925	0.0511344	0	0.123003	0	0	0	0	0.0052214	0	0.005151	0.10944	0	0	0.00782228	0		0.00323925	0.0511344	0.133375	0.117262
OTU1205_p_Proteobacteria_g_uncultured_bacterium	0.213362	0.0391147	0.00311326	0	0.0110002	0	0.132832	0	0	0	0	0.0132832	0.0531329	1.242e-17	0	0	0	0		0.00311326	0.0110002	0.199248	1.242e-17
OTU1346_p_Verrucomicrobia_g_uncultured_Verrucomicrobia_bacterium	0.37601	0.00903577	0.00304648	0.176695	0.0297648	0.0269033	0	0	0	0.025984	0	0	0	0	0	0	0.113617	0		0.00304648	0.20646	0.0528873	0.113617
OTU1348_p_Verrucomicrobia_Ambiguous_taxa	0.514344	0.0629473	0.00266092	0	0	0	0	0	0	0	0	0.0100971	0	0.0189475	0	0.261474	0	0.221165		0.00266092	0	0.0100971	0.501586
OTU509_p_Chloroflexi_g_uncultured_soil_bacterium	0.183324	0.0382301	0.00263649	0.0708337	0	0	0	0.0397231	0	0	0	0.00263649	0	0	0.011249	0	0	0.0562451		0.00263649	0.0708337	0.0423596	0.0674941
OTU50_p_Acidobacteria_	0.498082	0.107564	0.0025547	0	0	0	0	0	0	0.252084	0.119906	0	0	0	0.074586	0.0221664	0.0267858	0		0.0025547	0	0.371989	0.123538
OTU605_p_Firmicutes_g_Clostridium_sensu_stricto_12	0.374583	0.0235823	0.00229276	0	0	0	0.00285182	0	0	0.00156285	0.0816872	0.278119	0	0	0	0	0	0.0080691		0.00229276	0	0.364221	0.0080691
OTU476_p_Chloroflexi_	0.71768	0.368198	0.00211587	0.00372895	0	0.0291493	0.00209061	0.36944	0.00620239	0	0.0828112	0	0	0.152595	0.0695475	0	0	0		0.00211587	0.00372895	0.489693	0.222142
OTU883_p_Proteobacteria_g_Gemmobacter	0.292789	0.114982	0.00198633	0	0.250704	0	0	0.00397266	0	0	0	0.00620728	0	0	0	0	0.0299191	0		0.00198633	0.250704	0.0101799	0.0299191
OTU1271_p_Proteobacteria_g_Dokdonella	0.465984	0.0631178	0.00170052	0.0540987	0	0	0	0.118089	0.026443	0	0.0491944	0	0.160254	0	0	0.000813292	0.0553913	0		0.00170052	0.0540987	0.35398	0.0562046
OTU765_p_Planctomycetes_	0.332357	0.35653	0.0016882	0.0619142	0.114403	0.108631	0.00641125	0	0	0	0	0.0380732	0	0	0	0	0.00123677	0		0.0016882	0.176317	0.153115	0.00123677
OTU381_p_Bacteroidetes_g_uncultured_bacterium	0.419115	0.0186747	0.00153929	0.0353492	0.00826183	0.00894496	0	0	0	0	0.0339211	0	0	0	0.0045914	0.316827	0	0.00968061		0.00153929	0.043611	0.0428661	0.331099
OTU766_p_Planctomycetes_Ambiguous_taxa	0.469241	0.0430961	0.00148878	0	0	0.00116614	0	0	0	0	0	0.0971202	0.354696	0	0	0.0147691	0	0		0.00148878	0	0.452983	0.0147691
OTU1049_p_Proteobacteria_g_Vogesella	0.337248	0.019975	0.00141531	0	0.000580913	0	0.00646968	0	0	0	0.017803	0	0	0.275556	0	0.0299338	0.000377301	0.0051119		0.00141531	0.000580913	0.0242727	0.310979
OTU829_p_Proteobacteria_g_Rhodoplanes	0.417075	0.0356972	0.00116319	0	0.0138696	0	0	0	0	0.0560617	0	0.0531451	0	0.047077	0	0.000474151	0.245284	0		0.00116319	0.0138696	0.109207	0.292835
OTU1038_p_Proteobacteria_g_Undibacterium	0.307015	0.0071893	0.00113067	0.0125836	0	0.0102206	0	0.0106585	0.0357072	0.052542	0.00689328	0	0.0354497	0	0.0608139	0	0.0810152	0		0.00113067	0.0125836	0.151471	0.141829
OTU289_p_Actinobacteria_	0.387569	0.0258174	0.00107165	0	0.0540719	0.00329319	0	0	0	0.0547593	0.0134092	0	0.0015351	0	0.0378046	0	0.221624	0		0.00107165	0.0540719	0.0729968	0.259429
OTU1245_p_Proteobacteria_	0.572728	0.152348	0.00102385	0	0	0	0	0	0.0379133	0.0847882	0	0	0.115538	0	0	0.0732379	0.256301	0.00392594		0.00102385	0	0.23824	0.333464
OTU1023_p_Proteobacteria_g_Sphaerotilus	0.550497	0.038956	0.000899057	0.00881076	0	0	0	0.0203309	0.0591667	0.0681973	0.00489487	0.0159354	0	0	0.18716	0.0205758	0.164526	0		0.000899057	0.00881076	0.168525	0.372262
OTU788_p_Proteobacteria_Ambiguous_taxa	0.309719	0.00127226	0.000748761	0.00411233	0.021536	0.0199424	0.00436445	0	0.0904133	0.0718228	0.00444938	0.00263258	0.000609075	0	0.0132149	0	0.07333	0.00254271		0.000748761	0.0256483	0.194234	0.0890876
OTU402_p_Chlamydiae_Ambiguous_taxa	0.27265	0.0946583	0.00074368	0.049337	0	0.0311809	0	0	0	0	0	0.0353252	0	0.0772981	0	0	0.0716695	0.00709589		0.00074368	0.049337	0.0665061	0.156063
OTU1304_p_SHA_109_g_uncultured_organism	0.343227	0.0696614	0.000494705	0	0.0150459	0	0	0	0.208047	0	0.0249478	0	0	0.00206411	0.0926271	0	0	0		0.000494705	0.0150459	0.232995	0.0946912
OTU1215_p_Proteobacteria_g_uncultured	0.459097	0.066606	0.000448075	0	0	0	0	0.13097	0.0596233	0.00553323	0.0399972	0	0	0	0	0.0279683	0.152933	0.0416232		0.000448075	0	0.236124	0.222524
OTU435_p_Chloroflexi_	0.258329	0.0755703	0.000409606	0	0.0610101	0	0	0	0	0	0.0337221	0	0.0430328	0	0	0.0879169	0.0322373	0		0.000409606	0.0610101	0.0767549	0.120154
OTU593_p_Firmicutes_g_Lactobacillus	0.245218	0.0430918	0.000399239	0.0844182	0	0.0434059	0	0	0	0.00546418	0	0	0	0	0.11153	0	0	0		0.000399239	0.0844182	0.0488701	0.11153
OTU1252_p_Proteobacteria_	0.256229	0.0490436	0.000394934	0.0212584	0.00243664	0	0.0862307	0	0	0.0376584	0	0	0	0	0.0105733	0	0	0.097677		0.000394934	0.0236951	0.123889	0.10825
OTU1033_p_Proteobacteria_g_Janthinobacterium	0.180354	0.103404	0.000378968	0.00929371	0	0	0.0503014	0	0	0	0	0.038609	0	0.0522155	0.0157283	0	0.00405901	0.00976776		0.000378968	0.00929371	0.0889104	0.0817706
OTU885_p_Proteobacteria_g_Rhodobacter	0.286715	0.111486	7.731e-05	0	0	0	0	0.0356957	0	0.0139355	0	0	0.179689	0	0.0444339	0.00609392	0	0.00678999		7.731e-05	0	0.22932	0.0573178
OTU307_p_Bacteroidetes_	0.210987	0.0409246	6.44167e-18	0.0275575	0	0	0.100757	0.0275575	0	0	0	0	0	0	0.055115	0	0	0		6.44167e-18	0.0275575	0.128314	0.055115
OTU310_p_Bacteroidetes_g_Prevotella	0.14106	0.0290705	5.21667e-18	0	0.0275474	0.00139481	0	0.0223169	0	0	0.0347062	0	0.0550949	0	0	0	0	0		5.21667e-18	0.0275474	0.113513	0
OTU1305_p_SHA_109_g_uncultured_soil_bacterium	0.214608	0.512167	0	0.214608	0	0	0	0	0	0	0	0	0	0	0	0	0	0		0	0.214608	0	0
OTU911_p_Proteobacteria_	0.353798	0.00118006	0	0.209441	0	0.0194646	0	0.031344	0	0.0217595	0	0	0.0112315	0	0.0495463	0	0	0.0110103		0	0.209441	0.0837996	0.0605566
OTU124_p_Actinobacteria_	0.277032	0.0507153	0	0.196883	0	0.0195196	0	0	0	0	0	0	0.0292783	0	0.0172764	0.0140743	0	0		0	0.196883	0.0487979	0.0313507
OTU1086_p_Proteobacteria_g_Desulfobulbus	0.19339	0.333828	0	0.16572	0	0	0	0	0	0	0	0	0	0.0101032	0	0	0.0175671	0		0	0.16572	0	0.0276703
OTU514_p_Cyanobacteria_g_uncultured_bacterium	0.190192	0.0628673	0	0.159569	0.0266817	0	0	0	0	0	0	0	0	0	0	0	0.00394141	0		0	0.18625	0	0.00394141
OTU560_p_Firmicutes_g_Fictibacillus	0.293757	0.0572399	0	0.146879	0	0.127965	0	0	0	0	0	0	0	0.018914	0	0	0	0		0	0.146879	0.127965	0.018914
OTU102_p_Acidobacteria_g_uncultured_Acidobacteria_bacterium	0.356626	0.076146	0	0.145795	0	0	0	0	0	0	0	0.0991802	0	0	0.0317377	0	0.0799135	0		0	0.145795	0.0991802	0.111651
OTU1337_p_Verrucomicrobia_g_Cerasicoccus	0.411679	0.400121	0	0.143814	0	0	0	0	0.047851	0	0.0297024	0	0	0	0	0.0385304	0.151781	0		0	0.143814	0.0775534	0.190312
OTU625_p_Firmicutes_g_Tissierella	0.35422	0.0167584	0	0.131498	0	0.0027936	0	0	0.0951452	0	0.0734547	0.00350845	0.0372942	0	0	0	0	0.0105253		0	0.131498	0.212196	0.0105253
OTU302_p_Armatimonadetes_g_uncultured_soil_bacterium	0.292342	0.000296275	0	0.130545	0	0.0842756	0	0.00443451	0.032515	0	0.010643	0	0	0	0.00991882	0.0107426	0.0092677	0		0	0.130545	0.131868	0.0299291
OTU974_p_Proteobacteria_Ambiguous_taxa	0.448526	0.0853288	0	0.108185	0	0	0	0.0270462	0	0	0.139999	0	0	0	0	0.038065	0	0.135231		0	0.108185	0.167045	0.173296
OTU440_p_Chloroflexi_	0.124499	0.0266683	0	0.107899	0	0	0	0	0	0	0	0	0	0.0165999	0	0	0	0		0	0.107899	0	0.0165999
OTU410_p_Chlamydiae_	0.34239	0.0678608	0	0.107336	0.10519	0	0	0	0	0	0	0	0.129864	0	0	0	0	5.01807e-17		0	0.212526	0.129864	5.01807e-17
OTU586_p_Firmicutes_g_Seinonella	0.192691	0.0447216	0	0.105749	0	0	0.061804	0.00936316	0	0.0157753	0	0	0	0	0	0	0	0		0	0.105749	0.0869424	0
OTU1225_p_Proteobacteria_g_uncultured_soil_bacterium	0.134293	0.0258608	0	0.105607	0.0286865	0	0	0	0	0	0	0	0	0	0	0	0	0		0	0.134293	0	0
OTU801_p_Proteobacteria_g_Aureimonas	0.280303	0.496854	0	0.103689	0.0354326	0	0	0	0	0	0	0	0	0	0	0	0.0549677	0.0862136		0	0.139122	0	0.141181
OTU151_p_Actinobacteria_	0.291944	0.00377021	0	0.103201	0.0211588	0.0299042	0.0327929	0	0	0	0	0	0	0.00611889	0	0.0987683	0	0		0	0.12436	0.0626971	0.104887
OTU470_p_Chloroflexi_g_uncultured_Ktedobacteria_bacterium	0.263905	0.0780702	0	0.102292	0	0.0287322	0	0	0	0	0	0	0	0	0	0	0.132881	0		0	0.102292	0.0287322	0.132881
OTU138_p_Actinobacteria_	0.270671	0.0439992	0	0.101272	0	0.0551169	0.0185906	0	0	0.0098467	0.00816892	0.00868953	0	0.0546539	0.00417492	0.0101582	0	0		0	0.101272	0.100413	0.068987
OTU1068_p_Proteobacteria_g_uncultured_beta_proteobacterium	0.251462	0.0140227	0	0.0998766	0.0237478	0	0	0.0131749	0	0	0.00122237	0.0472491	0.0661911	0	0	0	0	0		0	0.123624	0.127837	0
OTU1203_p_Proteobacteria_g_Thiohalorhabdus	0.33118	0.0014917	0	0.099315	0	0	0	0	0.125305	0	0	0	0.10656	0	0	0	0	0		0	0.099315	0.231865	0
OTU1266_p_Proteobacteria_g_uncultured_organism	0.230022	0.23217	0	0.0934453	0	0	0	0.0361248	0	0	0.100452	0	0	0	0	0	0	0		0	0.0934453	0.136577	0
OTU460_p_Chloroflexi_g_uncultured_bacterium	0.323788	0.0523706	0	0.0898265	0	0	0	0	0	0.20112	0	0.00364145	0	0	0	0.0292001	0	0		0	0.0898265	0.204762	0.0292001
OTU1321_p_TM6_g_uncultured_dee_p_sea_bacterium	0.276228	0.0369679	0	0.087436	0	0.00830303	0	0.0108448	0.125054	0.00830303	0	0.0166061	0	0	0	0	0.0196813	0		0	0.087436	0.169111	0.0196813
OTU917_p_Proteobacteria_	0.479121	0.0966237	0	0.0822538	0.160922	0	0	0	0	0	0.00161033	0.194296	0.040039	0	0	0	0	0		0	0.243175	0.235945	0
OTU1027_p_Proteobacteria_g_Xylophilus	0.339712	0.676102	0	0.0798283	0.0544391	0	0	0	0	0.198351	0.00709322	0	0	0	0	0	0	0		0	0.134267	0.205444	0
OTU89_p_Acidobacteria_	0.274753	0.0424337	0	0.0782715	0.0580765	0.0217282	0.00134226	0	0	0	0.00852763	0.00358926	0	0	0.103218	0	0	0		0	0.136348	0.0351873	0.103218
OTU414_p_Chlorobi_Ambiguous_taxa	0.181593	0.0361764	0	0.0753217	0	0.00103669	0	0.0970129	0	0	0	0.00114999	0	0.00221629	0	0.00485544	0	0		0	0.0753217	0.0991996	0.00707173
OTU602_p_Firmicutes_g_Clostridium_sensu_stricto_1	0.444337	0.268158	0	0.0747335	0.0677803	0	0.0268548	0	0	0	0	0	0	0.174024	0	0	0	0.100945		0	0.142514	0.0268548	0.274968
OTU415_p_Chlorobi_g_uncultured_bacterium	0.351908	0.0143713	0	0.0722194	0.0148106	0.0101932	0	0.0127004	0	0	0.00697435	0	0.0466986	0.0699136	0	0	0.118398	0		0	0.08703	0.0765666	0.188311
OTU1294_p_Proteobacteria_g_uncultured_bacterium	0.251567	0.0456351	0	0.0693293	0	0.0179414	0	0.151747	0	0	0.0125488	6.11908e-18	0	0	0	0	0	0		0	0.0693293	0.182237	0
OTU392_p_Bacteroidetes_	0.277103	0.0425408	0	0.0678517	0	0	0.110844	0.0364396	0	0	0	0.0212562	0	0	0	0.040711	0	0		0	0.0678517	0.16854	0.040711
OTU796_p_Proteobacteria_Ambiguous_taxa	0.375699	0.0345839	0	0.0678506	0.0132934	0.0321168	0.0144713	0.000391708	0.146213	0.00841579	0.00105064	0	0	0.0918965	0	0	0	0		0	0.081144	0.202659	0.0918965
OTU1217_p_Proteobacteria_g_Legionella	0.369985	0.07742	0	0.0650592	0	0	0	0	0	0	0	0.0821277	0.0590126	0.016819	0	0	0.146966	0		0	0.0650592	0.14114	0.163785
OTU167_p_Actinobacteria_g_Humibacillus	0.126194	0.0229454	0	0.064354	0.0536283	0	0	0	0	0	0	0	0	0	0	0	0	0.00821183		0	0.117982	0	0.00821183
OTU134_p_Actinobacteria_g_Smaragdicoccus	0.193871	0.0341261	0	0.0629058	0	0	0	0	0.0270783	0.0173919	0	0	0	0	0	0.0471793	0	0.0393161		0	0.0629058	0.0444702	0.0864954
OTU934_p_Proteobacteria_g_Oceanibaculum	0.286891	0.236806	0	0.058899	0	0	0	0.0188428	0	0	0	0	0	0	0	0	0.20915	0		0	0.058899	0.0188428	0.20915
OTU1195_p_Proteobacteria_	0.267433	0.288512	0	0.0565748	0	0	0.0641656	0	0	0	0	0	0	0.139354	0	0.00733833	0	0		0	0.0565748	0.0641656	0.146692
OTU1220_p_Proteobacteria_	0.485983	0.329738	0	0.0565729	0	0	0	0	0	0.0882426	0	0	0.073424	0	0.195463	0	0.072281	0		0	0.0565729	0.161667	0.267744
OTU135_p_Actinobacteria_g_Williamsia	0.325227	0.297285	0	0.0543022	0	0	0	0.00679819	0	0.264126	0	0	0	0	0	0	0	0		0	0.0543022	0.270924	0
OTU978_p_Proteobacteria_	0.240411	0.101421	0	0.0541942	0	0.046794	0	0	0.0179209	0	0.00782717	0	0	0.113675	0	0	0	0		0	0.0541942	0.072542	0.113675
OTU872_p_Proteobacteria_Ambiguous_taxa	0.401502	0.00664949	0	0.0512079	0.0207688	0.0212048	0.00154808	0	0.254012	0.0527596	0	0	0	0	0	0	0	0		0	0.0719767	0.329525	0
OTU1028_p_Proteobacteria_g_Zhizhongheella	0.356884	0.136743	0	0.0509215	0.029742	0	0	0	0	0.0877393	0	0	0.0207244	0	0.0311332	0	0	0.136624		0	0.0806635	0.108464	0.167757
OTU702_p_Hydrogenedentes_	0.199966	0.0266971	0	0.0495953	0	0	0	0	0	0.0709862	0	0.0137853	0.0453171	0	0	0	0	0.0202818		0	0.0495953	0.130089	0.0202818
OTU257_p_Actinobacteria_g_Euzebya	0.219906	0.03427	0	0.0492197	0	0	0	0.0248935	0	0.119434	0	0.0263594	0	0	0	0	0	0		0	0.0492197	0.170686	0
OTU610_p_Firmicutes_g_Clostridium_sensu_stricto_3	0.317537	0.0884955	0	0.047955	0	0.00151083	0	0	0.0209092	0.0658308	0	0	0.175236	0.00609565	0	0	0	0		0	0.047955	0.263487	0.00609565
OTU799_p_Proteobacteria_	0.26271	0.0738436	0	0.0476371	0.0395146	0.0669553	0.0324535	0	0.0632657	0	0	0	0	0.0114153	0	0.00146808	0	0		0	0.0871517	0.162675	0.0128834
OTU629_p_Firmicutes_g_Gracilibacter	0.204593	0.0411624	0	0.0468116	0	0	0.0517239	0.0702173	0	0	0	0	0	0.0358401	0	0	0	0		0	0.0468116	0.121941	0.0358401
OTU444_p_Chloroflexi_Ambiguous_taxa	0.405288	0.0197263	0	0.0467099	0	0.130254	0	0	0.0322929	0	0	0	0	0.144423	0	0	0	0.0516075		0	0.0467099	0.162547	0.196031
OTU1045_p_Proteobacteria_	0.184864	0.159233	0	0.0464678	0	0	0.0155695	0	0	0	0	0	0.122827	0	0	0	0	0		0	0.0464678	0.138396	0
OTU1240_p_Proteobacteria_	0.327419	0.0675852	0	0.0461694	0	0	0	0	0.166288	0.0311729	0	1.07923e-17	0	0.0837888	0	0	0	0		0	0.0461694	0.197461	0.0837888
OTU1301_p_Saccharibacteria_g_uncultured_Candidatus_Saccharibacteria_bacterium	0.233775	0.0648662	0	0.0455989	0	0.0376579	0	0	0	0.00206471	0	0	0	0.144673	0	0	0.00377988	0		0	0.0455989	0.0397227	0.148453
OTU618_p_Firmicutes_g_uncultured_bacterium	0.507737	0.0130782	0	0.045415	0.136491	0	0	0	0.00244057	0	0.0955849	0.217941	0	0	0	0.00986447	0	0		0	0.181906	0.315967	0.00986447
OTU644_p_Firmicutes_g_Tyzzerella_3	0.295748	0.00330633	0	0.0437563	0.0167196	0.07127	0	0	0.0102576	0	0	0	0	0	0	0.153744	0	0		0	0.0604759	0.0815276	0.153744
OTU236_p_Actinobacteria_g_Streptacidiphilus	0.150505	0.0719302	0	0.0428877	0	0	0	0	0	0	0.00153544	0	0	0.106082	0	0	0	0		0	0.0428877	0.00153544	0.106082
OTU731_p_Planctomycetes_	0.309444	0.367959	0	0.0425605	0.0579374	0	0	0	0	0	0	0	0.182507	0	0	0	0	0.0264387		0	0.100498	0.182507	0.0264387
OTU954_p_Proteobacteria_g_uncultured_bacterium	0.268109	0.217717	0	0.0423289	0	0	0.0440248	0.0414576	0	0	0	0	0.029594	0.0241455	0	0	0	0.0865585		0	0.0423289	0.115076	0.110704
OTU408_p_Chlamydiae_g_Neochlamydia	0.321446	0.176824	0	0.0420097	0	0	0	0.0151941	0	0	0	0	0.121098	0.138365	0	0	0.00477916	0		0	0.0420097	0.136293	0.143144
OTU1120_p_Proteobacteria_	0.362613	0.00608304	0	0.0407335	0.00496954	0.0178904	0	0.0171571	0	0.00656034	0.0119139	0.0111473	0.0101654	0.110905	0.12748	0.00223559	0	0.00145513		0	0.045703	0.0748345	0.242076
OTU141_p_Actinobacteria_g_Fodinicola	0.329736	0.000106479	0	0.0401172	0	0.136331	0	0	0.056943	0.0653938	0.000509844	0.0223382	0	0	0.00781583	0	0	0.000286787		0	0.0401172	0.281516	0.00810261
OTU1351_p_Verrucomicrobia_	0.468011	0.45014	0	0.0384379	0	0	0	0.00248825	0.427085	0	0	0	0	0	0	0	0	0		0	0.0384379	0.429573	0
OTU1073_p_Proteobacteria_	0.466928	0.0685093	0	0.0375108	0	0	0.10137	0	0	0	0	0	0.17896	0	0.145943	0	0	0.00314416		0	0.0375108	0.28033	0.149087
OTU298_p_Armatimonadetes_g_uncultured_bacterium	0.443541	0.000464051	0	0.0366657	0	0	0	0.00641854	0	0	0.0153945	0.00344914	0.214943	0	0	0.0469994	0	0.11967		0	0.0366657	0.240205	0.16667
OTU640_p_Firmicutes_g_Mobilitalea	0.462838	0.0832184	0	0.0366126	0	0	0	0	0	0	0	0	0.110895	0	0.31533	0	0	0		0	0.0366126	0.110895	0.31533
OTU570_p_Firmicutes_g_Fontibacillus	0.363435	0.000257917	0	0.0347982	0.013828	0.0650356	0.0168492	0	0.11232	0	0.0337993	0	0	0	0.0868047	0	0	0		0	0.0486263	0.228004	0.0868047
OTU1159_p_Proteobacteria_Ambiguous_taxa	0.419064	0.0595473	0	0.0346391	0.00377604	0	0	0	0.00765845	0.0989614	0.0229986	0.0958022	0.0306443	0	0	0.124583	0	0		0	0.0384151	0.256065	0.124583
OTU130_p_Actinobacteria_Ambiguous_taxa	0.176618	0.0349364	0	0.0346234	0	0	0	0.0386549	0	0.0320507	0	0	0.0356444	0.0356444	0	0	0	0		0	0.0346234	0.10635	0.0356444
OTU1293_p_Proteobacteria_	0.352286	0.147927	0	0.0345543	0.00733907	0	0	0.111381	0.032091	0.0012013	0.0457368	0	0.00844902	0	0.0177251	0.0938086	0	0		0	0.0418934	0.198859	0.111534
OTU554_p_Firmicutes_g_Alicyclobacillus	0.278745	0.184778	0	0.0342112	0.102893	0.0330298	0.0655051	0.00860167	0	0	0	0.00431059	0	0	0	0	0.0301934	0		0	0.137104	0.111447	0.0301934
OTU1040_p_Proteobacteria_g_Thiobacillus	0.220181	0.340468	0	0.0336689	0	0.0145231	0	0.00783664	0.055725	0	0	0.0572281	0.0511988	0	0	0	0	0		0	0.0336689	0.186512	0
OTU1035_p_Proteobacteria_g_Noviherbaspirillum	0.505794	0.017348	0	0.0316148	0.0446703	0	0.055768	0.00153887	0	0	0	0.00495502	0	0	0	0	0	0.367247		0	0.0762851	0.0622619	0.367247
OTU555_p_Firmicutes_g_Tumebacillus	0.344372	0.449917	0	0.0310545	0	0	0.0212205	0	0	0.0142073	0.0311769	0	0	0	0	0	0	0.246713		0	0.0310545	0.0666047	0.246713
OTU723_p_Parcubacteria_Ambiguous_taxa	0.186317	0.0349576	0	0.0305401	0	0	0.0251717	0	0.0523035	0.0190112	0	0.0246946	0	0	0	0.0345962	0	0		0	0.0305401	0.121181	0.0345962
OTU1273_p_Proteobacteria_g_Luteibacter	0.256537	3.10948e-05	0	0.030197	0.00369267	0	0.10101	0	0.0751859	0	8.23224e-05	0.00376445	0	0	0	0.00524632	0.0357125	0.00164571		0	0.0338896	0.180043	0.0426045
OTU73_p_Acidobacteria_g_uncultured_bacterium	0.389744	0.0951136	0	0.0295168	0	0	0	0	0.0109744	0.0377424	0	0.0511951	0.0295168	0	0.15677	0	0.0740287	0		0	0.0295168	0.129429	0.230798
OTU186_p_Actinobacteria_g_Auritidibacter	0.254554	0.0488456	0	0.0292978	0.0117191	0.0548418	0	0	0.155216	0	0	0.00347911	0	0	0	0	0	0		0	0.0410169	0.213537	0
OTU1105_p_Proteobacteria_g_uncultured_bacterium	0.222982	0.0229759	0	0.0289891	0	0.11766	0.0537617	0	0	0	0	0	0	0.0225714	0	0	0	0		0	0.0289891	0.171421	0.0225714
[truncated: 522 more rows]
