# Supplementary material for: Direct and indirect effects of a pH gradient bring insights into the mechanisms driving prokaryotic community structures
Source: Microbiome. 2018 Jun 11;6:106. doi: 10.1186/s40168-018-0482-8 (PMC5996553; doi:10.1186/s40168-018-0482-8)
Supplement: Supplementary file 5 — Bacteria and Archaea Phyla correlations. Table S4 A1 Bacteria Relative Frequency (overall abundance >0.5%). Table S4 A2 Bacteria Relative Frequency (overall abundance <0.5%). Table S4 B1 Archaea Relative Frequency (related to Bacteria %). Table S4 B2 Archaea Relative Frequency (Only Archaea). Table S4 C Pearson (r) and Spearman (p) correlation indexes between soil parameters and the relative abundance of archaeal and bacterial phyla (only significant values are shown: r or ? >0.4 or <-0.4 and P<0.05). (XLS 57 kb) [file 40168_2018_482_MOESM5_ESM.xls]

## Sheet: frequence Phyla
Lammel et al.: Direct and indirect effects of a pH gradient bring insights into the mechanisms driving prokaryotic community structures in a sub-tropical soil
Supplementary Information 4 Bacteria and Archaea Phyla Relative Frequency
Table S4 A1 Bacteria Relative Frequency (overall abundance >0.5%)							Table S4 B1 Archaea Relative Frequency (related to Bacteria %)
Phyla	pH range						Phyla	pH range
	4.0-4.4	4.5-5.0	5.1-5.5	5.6-6.2	Overall (all Samples)			4.0-4.4	4.5-5.0	5.1-5.5	5.6-6.2	Overall (all Samples)
Proteobacteria	0.374699	0.374352	0.386236	0.407528	0.385704		Euryarchaeota	0.000223416	0.000388269	0.000411551	0.000684611	0.000426962
Actinobacteria	0.210392	0.214291	0.19187	0.162801	0.194838		Crenarchaeotic	5.065e-05	4.07262e-05	4.02571e-05	1.06e-05	3.55583e-05
Acidobacteria	0.145129	0.14552	0.145672	0.135719	0.14301		Thaumarchaeota	0.00740426	0.00784843	0.0071418	0.00650381	0.00722457
Verrucomicrobia	0.102855	0.0912837	0.0863497	0.0738446	0.0885834		Woesearchaeota	1.84625e-05	7.19801e-05	5.94654e-05	0.000269024	0.000104733
Chloroflexi	0.0424701	0.0446167	0.0443213	0.0394857	0.0427235			0.00769679	0.0083494	0.00765307	0.00746804	0.00779183
Firmicutes	0.0398189	0.0257578	0.0326864	0.0345316	0.0331987
Planctomycetes	0.0254453	0.0295979	0.0327094	0.038588	0.0315851		Table S4 B2 Archaea Relative Frequency (Only Archaea)
Bacteroidetes	0.0124353	0.0261954	0.0328169	0.050993	0.0306102
Gemmatimonadetes	0.00683448	0.00863059	0.00923501	0.01146	0.00904002		Phyla	pH range
Nitrospirae	0.00448486	0.00578271	0.00566789	0.00622707	0.00554063			4.0-4.4	4.5-5.0	5.1-5.5	5.6-6.2	Overall (all Samples)
Latescibacteria	0.00285781	0.00469877	0.00520224	0.00870516	0.00536599		Euryarchaeota	0.0290271	0.0465026	0.0537759	0.0916721	0.0552444
Others	0.0248808	0.0209237	0.0195798	0.0226491	0.0220084		Crenarchaeotic	0.00658067	0.00487774	0.00526026	0.00141938	0.00453451
							Thaumarchaeota	0.961993	0.939999	0.933194	0.870885	0.926518
Table S4 A2 Bacteria Relative Frequency (overall abundance <0.5%)							Woesearchaeota	0.00239873	0.00862099	0.00777014	0.0360233	0.0137033
Phyla	pH range
	4.0-4.4	4.5-5.0	5.1-5.5	5.6-6.2	Overall (all Samples)
Chlamydiae	0.00360517	0.0039774	0.00385725	0.00496392	0.00410094
TM6	0.00321353	0.0033368	0.00383773	0.00422242	0.00365262
Unassigned.Other	0.00363447	0.00352726	0.00362507	0.00374897	0.00363394
WD272	0.00488489	0.00268861	0.00210979	0.000644114	0.00258185
Elusimicrobia	0.0016601	0.00182451	0.00143694	0.00208469	0.00175156
Cyanobacteria	0.00341555	0.00147739	0.000900933	0.0010597	0.00171339
Armatimonadetes	0.00133786	0.0011413	0.00110059	0.0010327	0.00115311
Chlorobi	0.000669075	0.000759971	0.000704028	0.00113009	0.000815791
Bacteria.Other	0.000486998	0.000322686	0.000297602	0.000217919	0.000331301
Thermotogae	0.000314662	0.000323815	0.00029323	0.000215991	0.000286924
OP3	0.000106284	0.000179649	0.000206495	0.000455122	0.000236887
Parcubacteria	6.62367e-05	0.000156339	0.000117341	0.00057565	0.000228892
Spirochaetae	0.000120707	0.000226625	0.000186611	0.000365447	0.000224848
WCHB1.60	0.000254536	0.000271635	0.000189053	0.000174528	0.000222438
Fibrobacteres	0.000127142	0.000180853	0.000172209	0.000277701	0.000189477
Deinococcus.Thermus	0.000747007	2.38e-06	0	0	0.000187347
Hydrogenedentes	1.82038e-05	8.84104e-05	0.00015475	0.000269987	0.000132838
Microgenomates	1.08737e-05	6.20538e-05	8.49923e-05	0.000262273	0.000105048
Omnitrophica	1.20038e-05	8.24255e-05	7.16797e-05	0.000249739	0.000103962
SM2F11	4.31166e-05	7.37575e-05	3.18143e-05	0.000216013	9.11753e-05
Saccharibacteria	5.4475e-05	8.5919e-05	5.19714e-05	0.00013885	8.2804e-05
SHA.109	5.17492e-05	5.30547e-05	6.75404e-05	0.00013791	7.75635e-05
Aerophobetes	5.575e-06	3.18267e-05	1.75714e-05	0.000104138	3.97776e-05
Tenericutes	1.65487e-05	2.49386e-05	6.34286e-06	3.665e-05	2.11201e-05
Gracilibacteria	7.4e-06	5.56867e-06	1.49143e-05	3.47e-05	1.56457e-05
Lentisphaerae	1.2875e-06	1.06533e-05	2.62286e-05	8.7e-06	1.17174e-05
SR1	0	2.67467e-06	9.74286e-06	2.12e-05	8.40438e-06
Deferribacteres	8.6675e-06	2.10667e-06	5.42857e-06	0	4.05068e-06
Fusobacteria	6.66125e-06	3.13467e-06	1.98571e-06	0	2.94541e-06

## Sheet: correlations Phyla
Lammel et al.: Direct and indirect effects of a pH gradient bring insights into the mechanisms driving prokaryotic community structures in a sub-tropical soil
Supplementary Information 5 Bacteria and Archaea Phyla correlations
Table S4 C Pearson (r) and Spearman (p) correlation indexes between soil parameters and the relative abundance of archaeal and bacterial phyla (only significant values are shown: r or ρ >0.4 or <-0.4 and P<0.05)
	pH_CaCl2	Ca	Mg	Al	P	B	Fe	Mn	Cu	Zn	CEC	K	Litter	SOM		pH_CaCl2	Ca	Mg	Al	P	B	Fe	Mn	Cu	Zn	K	CEC	Litter	SOM
Variables/Phyla	(r)	(r)	(r)	(r)	(r)	(r)	(r)	(r)	(r)	(r)	(r)	(r)	(r)	(r)		(p)	(p)	(p)	(p)	(p)	(p)	(p)	(p)	(p)	(p)	(p)	(p)	(p)	(p)
Archaea
Euryarchaeota							-0.42									0.41	0.44		-0.45			-0.6
Crenarchaeotic																										0.44
Thaumarchaeota								0.42															0.47
Woesearchaeota	0.59	0.51												-0.4								-0.43							-0.45
Bacteria
Acidobacteria
Actinobacteria							0.49					-0.56										0.53				-0.58
Aerophobetes																				0.43
Armatimonadetes								0.43	0.48			0.57												0.45	0.45	0.53
Bacteroidetes	0.69	0.56		-0.62		-0.43	-0.61									0.65	0.54	0.48	-0.66			-0.63
OP3	0.52	0.46				-0.44	-0.43									0.45		0.52	-0.49		-0.49	-0.52
SR1	0.45
Chlamydiae
Chlorobi																						-0.43
Chloroflexi
Cyanobacteria								0.46																		0.41	-0.46
Deferribacteres
Deinococcus.Thermus								0.46
Elusimicrobia												0.47	0.41									-0.4				0.43	-0.48
Fibrobacteres							-0.52															-0.56
Firmicutes
Fusobacteria																						0.4
Gemmatimonadetes	0.49	0.4		-0.48												0.45	0.41		-0.44
Gracilibacteria																									0.41
Hydrogenedentes	0.72	0.76	0.5	-0.57	0.41				-0.49		0.57					0.74	0.73	0.64	-0.71	0.44		-0.41	-0.41	-0.54
Latescibacteria	0.48	0.47		-0.45			-0.55									0.53	0.49		-0.59			-0.7				0.4
Lentisphaerae				-0.4												0.44	0.45		-0.45
Microgenomates	0.76	0.7		-0.52			-0.58				0.4					0.69	0.63	0.58	-0.71			-0.74
Nitrospirae	0.52	0.47		-0.65	0.46		-0.43									0.55	0.51	0.55	-0.58	0.43
Omnitrophica	0.58	0.49		-0.44			-0.45											0.49
Parcubacteria	0.43	0.47																				-0.44
Planctomycetes	0.65	0.66		-0.55												0.63	0.6	0.48	-0.67		-0.47
Proteobacteria	0.4	0.45									0.42
SHA.109							-0.45				0.44
SM2F11																						-0.49				0.47
Saccharibacteria
Spirochaetae							-0.49					0.44	0.55									-0.54			0.44
TM6						-0.51			0.45	0.46									-0.41		-0.56
Tenericutes
Thermotogae									0.47															0.43
Verrucomicrobia	-0.6	-0.59		0.5					0.62							-0.61	-0.61		0.55					0.54		0.41
WCHB1.60									0.43		-0.43	0.41					-0.42							0.49			-0.56
WD272	-0.83	-0.74		0.82			0.44		0.45							-0.78	-0.73	-0.64	0.73
Bacteria.Other	-0.44	-0.43		0.42				0.42	0.49							-0.44	-0.47		0.46				0.44	0.52
Unassigned.Other									0.41															0.43
