# Supplementary material for: Direct and indirect effects of a pH gradient bring insights into the mechanisms driving prokaryotic community structures
Source: Microbiome. 2018 Jun 11;6:106. doi: 10.1186/s40168-018-0482-8 (PMC5996553; doi:10.1186/s40168-018-0482-8)
Supplement: Supplementary file 6 — OTUs at Genus level (frequency and correlations). Table S5 A Spearman (p) and Pearson (r) correlation indexes between the soil chemical parameters and the relative abundance of archaeal and bacterial OTUs (only significant values are shown: r or p >0.4 or <-0.4 and P<0.05) (XLSX 229 kb) [file 40168_2018_482_MOESM6_ESM.xlsx]

## Sheet: SI 4
Lammel et al.: Direct and indirect effects of a pH gradient bring iights into the mechanisms driving prokaryotic community structures in a sub-tropical soil
Supplementary Information 6 OTUs at Genus level (frequency and correlations)
Table S5 A Spearman (ρ) and Pearson (r) correlation indexes between the soil chemical parameters and the relative abundance of archaeal and bacterial OTUs (only significant values are shown: r or ρ >0.4 or <-0.4 and P<0.05)
OTU	Frequency	pH_CaCl2 (p)	pH_CaCl2 (r)	Ca (p)	Mg (p)	Al (p)	B (p)	Fe (p)	Mn (p)	Cu (p)	Zn (p)	P (p)	CEC (p)	Soy_yield (p)	Litter (p)	SOM (p)	K (p)	NO3 (p)	CO2_flux (p)	CH4_flux (p)	N2O_flux (p)		pH_CaCl2 (r)	Ca (r)	Mg (r)	Al (r)	B (r)	Fe (r)	Mn (r)	Cu (r)	Zn (r)	P (r)	CEC (r)	Soy_yield (r)	Litter (r)	SOM (r)	K (r)	NO3 (r)	CO2_flux (r)	CH4_flux (r)	N2O_flux (r)
OTU879_p_Proteobacteria_g_Variibacter	0.0809688	-0.45	-0.54			0.48		0.51			-0.51												-0.54			0.42		0.6
OTU812_p_Proteobacteria_g_Bradyrhizobium	0.0293831		-0.49				0.42	0.51															-0.49			0.44	0.43	0.58
OTU787_p_Proteobacteria_	0.0271996	-0.48	-0.52		-0.55	0.47		0.42															-0.52			0.56		0.51
OTU290_p_Actinobacteria_g_uncultured_bacterium	0.0250726	-0.6	-0.66	-0.48	-0.43	0.63	0.43	0.55			-0.41			-0.46			-0.4						-0.66	-0.55		0.69	0.49	0.63						-0.49
OTU87_p_Acidobacteria_g_uncultured_bacterium	0.0227339	0.74	0.7	0.75	0.66	-0.76	-0.4			-0.43		0.43		0.48									0.7	0.67		-0.87	-0.46	-0.43				0.44		0.57
OTU35_p_Acidobacteria_g_uncultured	0.0222419	-0.8	-0.83	-0.77	-0.5	0.8		0.46						-0.6									-0.83	-0.79		0.79		0.54						-0.56
OTU1329_p_Verrucomicrobia_g_uncultured_bacterium	0.0221573
OTU1353_p_Verrucomicrobia_g_Candidatus_Xiphinematobacter	0.020871	-0.47	-0.54		-0.44	0.47																	-0.54	-0.42		0.52
OTU559_p_Firmicutes_g_Bacillus	0.0207671																				-0.43
OTU1344_p_Verrucomicrobia_g_uncultured_bacterium	0.0205192	-0.61	-0.67	-0.61		0.55				0.52						0.55	0.4		-0.52				-0.67	-0.67		0.47				0.58			-0.44			0.54	0.42
OTU871_p_Proteobacteria_	0.0196522										-0.48						-0.4
OTU265_p_Actinobacteria_g_uncultured_bacterium	0.0188952											0.43					-0.44															0.44					-0.47
OTU1287_p_Proteobacteria_g_Acidibacter	0.0179536	-0.65	-0.55	-0.65	-0.55	0.63						-0.46		-0.4									-0.55	-0.55		0.63				0.45		-0.45		-0.48
OTU261_p_Actinobacteria_g_Gaiella	0.0178558
OTU139_p_Actinobacteria_g_Acidothermus	0.017628	-0.57	-0.62	-0.46		0.62		0.61			-0.51			-0.42			-0.44						-0.62	-0.53		0.59		0.66						-0.42
OTU1117_p_Proteobacteria_g_Haliangium	0.0167591	0.56	0.64	0.5	0.6	-0.53	-0.44																0.64	0.57	0.46	-0.69	-0.46
OTU1342_p_Verrucomicrobia_	0.016623	-0.71	-0.69	-0.67	-0.49	0.66								-0.46									-0.69	-0.66		0.62								-0.54
OTU764_p_Planctomycetes_g_uncultured	0.0157419																														0.42
OTU53_p_Acidobacteria_g_uncultured_bacterium	0.0154738	-0.56	-0.41	-0.57		0.54				0.48		-0.43		-0.52									-0.41	-0.46						0.42		-0.41		-0.56
OTU84_p_Acidobacteria_Ambiguous_taxa	0.0144546	0.72	0.64	0.73	0.71	-0.73	-0.42		-0.47	-0.57													0.64	0.64	0.53	-0.75	-0.4		-0.56	-0.58									0.5
OTU989_p_Proteobacteria_g_Sphingomonas	0.013003										0.49						0.53		-0.53										0.5
OTU287_p_Actinobacteria_	0.0128286	-0.53	-0.59	-0.42	-0.54	0.53																	-0.59	-0.52	-0.41	0.6	0.45	0.45						-0.44
OTU263_p_Actinobacteria_Ambiguous_taxa	0.0124859	-0.57	-0.58	-0.51	-0.4	0.59		0.81									-0.48						-0.58	-0.53				0.72									-0.5
OTU262_p_Actinobacteria_	0.0122823	-0.64	-0.67	-0.68	-0.44	0.62							-0.63										-0.67	-0.65		0.44							-0.55
OTU65_p_Acidobacteria_g_Candidatus_Solibacter	0.0119788	-0.87	-0.83	-0.81	-0.55	0.86		0.58						-0.56									-0.83	-0.76		0.84	0.45	0.67						-0.61
OTU826_p_Proteobacteria_g_Pedomicrobium	0.0115403	0.95	0.91	0.94	0.65	-0.94		-0.48						0.57									0.91	0.89		-0.8		-0.48					0.44	0.58
OTU30_p_Acidobacteria_g_Candidatus_Koribacter	0.0105958	-0.53	-0.54	-0.47	-0.52	0.55						-0.44		-0.48									-0.54	-0.51		0.64		0.4				-0.44		-0.56
OTU449_p_Chloroflexi_g_uncultured_bacterium	0.0104929	-0.43		-0.41					0.41	0.5		-0.46					0.45													0.48		-0.42					0.45
OTU83_p_Acidobacteria_	0.00981653	0.71	0.73	0.69	0.79	-0.7				-0.42		0.52											0.73	0.7	0.5	-0.86				-0.48		0.48		0.46
OTU64_p_Acidobacteria_g_Bryobacter	0.00971774	-0.41		-0.48		0.41							-0.41											-0.48
OTU363_p_Bacteroidetes_g_uncultured	0.00934879	0.55	0.53	0.41	0.45	-0.57		-0.53			0.44												0.53			-0.57	-0.41	-0.53
OTU123_p_Actinobacteria_g_uncultured_bacterium	0.0083629	-0.48	-0.5	-0.4		0.49	0.44																-0.5	-0.4			0.43
OTU906_p_Proteobacteria_	0.00752419	-0.47	-0.52	-0.44		0.5														0.41			-0.52	-0.48		0.57		0.48
OTU276_p_Actinobacteria_g_uncultured_bacterium	0.00704435	0.69	0.57	0.67	0.58	-0.67	-0.47			-0.53		0.43		0.52									0.57	0.53		-0.6				-0.51		0.44		0.52
OTU943_p_Proteobacteria_g_Reyranella	0.00693246	0.46	0.52			-0.48	-0.47	-0.51			0.42												0.52			-0.5	-0.49	-0.54
OTU862_p_Proteobacteria_g_Rhizomicrobium	0.00683065	-0.68	-0.5	-0.67	-0.47	0.65							-0.46	-0.43					-0.41				-0.5	-0.5		0.42				0.41				-0.42
OTU119_p_Actinobacteria_	0.00672883																															0.41
OTU9_p_Thaumarchaeota_	0.0063871
OTU1052_p_Proteobacteria_g_uncultured	0.00611492	0.58	0.54	0.52	0.43	-0.63		-0.73															0.54	0.5		-0.45		-0.56
OTU697_p_Gemmatimonadetes_g_uncultured	0.00587903		0.46								0.46												0.46
OTU128_p_Actinobacteria_g_Mycobacterium	0.00574798							0.6																			0.45	0.59
OTU1098_p_Proteobacteria_g_uncultured_bacterium	0.00531149	0.81	0.83	0.76	0.59	-0.8	-0.59	-0.44						0.44									0.83	0.73		-0.65	-0.56							0.43
OTU1211_p_Proteobacteria_g_Aquicella	0.00522782	-0.59	-0.48	-0.61		0.55				0.43			-0.54	-0.43									-0.48	-0.53						0.48			-0.49
OTU165_p_Actinobacteria_	0.00505544											0.42		0.43																-0.41				0.51
OTU909_p_Proteobacteria_g_uncultured_bacterium	0.00487298	-0.43	-0.55	-0.43		0.44																	-0.55	-0.55		0.48
OTU904_p_Proteobacteria_g_uncultured	0.00484778	-0.72	-0.74	-0.67	-0.48	0.77	0.46	0.63															-0.74	-0.67		0.68	0.49	0.59
OTU878_p_Proteobacteria_g_uncultured	0.00471169		-0.4					0.53									-0.51		0.45				-0.4				0.41	0.62									-0.47
OTU201_p_Actinobacteria_g_Luedemannella	0.0044869
OTU217_p_Actinobacteria_g_Nocardioides	0.00434375	0.81	0.75	0.76	0.58	-0.8						0.55		0.59									0.75	0.68		-0.77		-0.44		-0.47		0.51		0.64
OTU1139_p_Proteobacteria_g_Sorangium	0.0043256
OTU1328_p_Verrucomicrobia_Ambiguous_taxa	0.00427117									0.47									-0.43											0.55
OTU746_p_Planctomycetes_g_uncultured_bacterium	0.00426915				0.46						0.43	0.42
OTU275_p_Actinobacteria_g_uncultured_actinobacterium	0.00423589				0.41					-0.46		0.6														-0.49				-0.47		0.58
OTU719_p_Nitrospirae_g_Nitrospira	0.00401613	0.42		0.41	0.57	-0.43						0.5														-0.48						0.52
OTU571_p_Firmicutes_g_Paenibacillus	0.00395565
OTU453_p_Chloroflexi_g_uncultured_bacterium	0.00383065	0.75	0.72	0.72	0.56	-0.75				-0.44		0.52		0.51									0.72	0.69		-0.81				-0.56		0.48		0.53
OTU706_p_Latescibacteria_g_uncultured_bacterium	0.00375202							-0.63									0.44											-0.51									0.42
OTU82_p_Acidobacteria_g_uncultured_bacterium	0.00374698	0.51	0.47	0.54	0.51	-0.47																	0.47	0.44		-0.55								0.42
OTU1264_p_Proteobacteria_g_uncultured_bacterium	0.00373185	0.87	0.91	0.84	0.57	-0.89		-0.44						0.41									0.91	0.88		-0.62	-0.43	-0.47					0.46	0.46
OTU237_p_Actinobacteria_g_Streptomyces	0.0036996											0.47																				0.4									0.4
OTU1131_p_Proteobacteria_g_uncultured_bacterium	0.00364415	0.45	0.4		0.46	-0.41																	0.4			-0.4
OTU1374_unknown_Bacteria	0.00360383									0.4																								-0.41
OTU286_p_Actinobacteria_g_Solirubrobacter	0.003375	0.72	0.66	0.68	0.63	-0.7						0.47		0.47									0.66	0.53		-0.68						0.43		0.54
OTU480_p_Chloroflexi_g_Ktedonobacter	0.00323085							0.48		-0.42	-0.73						-0.58											0.57									-0.57
OTU426_p_Chloroflexi_g_uncultured	0.00322581	0.73	0.71	0.71	0.67	-0.71				-0.48		0.51											0.71	0.73		-0.58				-0.45		0.47	0.5
OTU26_p_Acidobacteria_	0.00316028	-0.89	-0.82	-0.88	-0.67	0.88		0.62						-0.52									-0.82	-0.77	-0.45	0.86	0.43	0.57						-0.51
OTU1112_p_Proteobacteria_g_Anaeromyxobacter	0.00310786							0.6						-0.45			-0.52											0.59	-0.48					-0.43			-0.47
OTU327_p_Bacteroidetes_g_uncultured	0.00304536	0.58	0.66	0.49		-0.6		-0.65															0.66	0.57		-0.45		-0.59
OTU866_p_Proteobacteria_g_uncultured	0.0029748	0.7	0.74	0.7	0.46	-0.69	-0.5							0.66									0.74	0.66		-0.68	-0.54							0.66
OTU1288_p_Proteobacteria_g_Steroidobacter	0.00280948	0.93	0.94	0.88	0.73	-0.92	-0.4	-0.49	-0.47					0.47									0.94	0.87	0.5	-0.78	-0.43	-0.5	-0.4	-0.43			0.48	0.44
OTU829_p_Proteobacteria_g_Rhodoplanes	0.00268952																													-0.43
OTU267_p_Actinobacteria_	0.00265625	-0.47	-0.57	-0.45		0.46																	-0.57	-0.53		0.6		0.42
OTU85_p_Acidobacteria_g_uncultured_Acidobacteria_bacterium	0.00265222	0.88	0.86	0.82	0.68	-0.88		-0.52															0.86	0.83		-0.73		-0.47					0.43
OTU451_p_Chloroflexi_	0.0025494	0.66	0.59	0.65	0.54	-0.7		-0.42				0.41		0.44									0.59	0.56		-0.72		-0.49						0.43
OTU577_p_Firmicutes_g_Lysinibacillus	0.00250403
OTU1319_p_TM6_g_uncultured_bacterium	0.00249899					-0.45	-0.56	-0.44		0.41																	-0.51			0.49	0.48
OTU503_p_Chloroflexi_g_uncultured_bacterium	0.00241431	-0.54	-0.53	-0.61		0.49				0.58									-0.44				-0.53	-0.56		0.45				0.63						0.42
OTU271_p_Actinobacteria_g_uncultured_bacterium	0.00240726	0.53		0.5	0.52	-0.5						0.69														-0.51						0.5
OTU447_p_Chloroflexi_	0.00238306	-0.44					0.4
OTU696_p_Gemmatimonadetes_g_Gemmatimonas	0.00236593
OTU776_p_Proteobacteria_g_Phenylobacterium	0.00222278
OTU1327_p_Verrucomicrobia_	0.00218246	0.74	0.74	0.65	0.56	-0.75		-0.49															0.74	0.66		-0.6		-0.49
OTU460_p_Chloroflexi_g_uncultured_bacterium	0.00217036									0.41																				0.5
OTU1096_p_Proteobacteria_	0.00214718	0.58	0.57	0.57	0.59	-0.58		-0.41															0.57	0.49		-0.62
OTU143_p_Actinobacteria_g_Jatrophihabita	0.00214718	-0.51	-0.54	-0.51		0.53																	-0.54	-0.52		0.51
OTU849_p_Proteobacteria_Ambiguous_taxa	0.00214415	0.79	0.81	0.7	0.45	-0.79		-0.62						0.57									0.81	0.74	0.43	-0.65		-0.62						0.52
OTU861_p_Proteobacteria_g_Nordella	0.00199798	0.88	0.91	0.81	0.71	-0.89	-0.45	-0.62						0.51									0.91	0.82		-0.75	-0.46	-0.57						0.48
OTU78_p_Acidobacteria_g_Blastocatella	0.00198589	0.73	0.76	0.66	0.66	-0.76	-0.41	-0.67						0.42									0.76	0.69	0.51	-0.64		-0.61					0.41
OTU759_p_Planctomycetes_g_Pirellula	0.0019244	0.89	0.89	0.84	0.6	-0.92	-0.48	-0.56						0.6									0.89	0.87		-0.68	-0.46	-0.55					0.46	0.6
OTU1222_p_Proteobacteria_g_uncultured_bacterium	0.00191734								0.41	0.6	0.47						0.46													0.44
OTU1373_p_WD272_g_uncultured_bacterium	0.0018498	-0.84	-0.79	-0.82	-0.63	0.8	0.41						-0.41	-0.41									-0.79	-0.73		0.79				0.42				-0.48
OTU940_p_Proteobacteria_g_uncultured	0.00184476	0.47	0.49	0.44		-0.48																	0.49	0.49		-0.43
OTU114_p_Actinobacteria_g_uncultured	0.00182863									-0.4
OTU1289_p_Proteobacteria_g_uncultured	0.00178831	0.87	0.85	0.78	0.68	-0.87	-0.41	-0.44						0.44									0.85	0.77	0.43	-0.74		-0.48						0.44
OTU405_p_Chlamydiae_	0.00176512																											0.44
OTU1134_p_Proteobacteria_g_Phaselicystis	0.0017379	0.41		0.43													-0.45	-0.42								-0.55											-0.41	-0.4
OTU760_p_Planctomycetes_g_Planctomyces	0.00173085	0.49	0.49	0.43	0.54	-0.48									-0.44					-0.44			0.49	0.49	0.42	-0.41				-0.42
OTU1143_p_Proteobacteria_g_uncultured	0.00170262	0.84	0.89	0.76	0.61	-0.84		-0.57				0.45		0.67									0.89	0.8		-0.7	-0.41	-0.59						0.64
OTU1157_p_Proteobacteria_g_uncultured_bacterium	0.00169456					-0.42		-0.57			0.52			0.49			0.61											-0.54									0.64	0.43
OTU729_p_Planctomycetes_g_uncultured_bacterium	0.00166734	0.77	0.69	0.72	0.59	-0.78	-0.42	-0.56						0.45									0.69	0.71		-0.5		-0.42					0.44
OTU1217_p_Proteobacteria_g_Legionella	0.00162903																0.42
OTU777_p_Proteobacteria_g_uncultured	0.00161895	-0.7	-0.6	-0.73	-0.49	0.7	0.47		0.62				-0.4										-0.6	-0.6		0.68	0.46		0.54					-0.45
OTU1067_p_Proteobacteria_g_uncultured_bacterium	0.00161593	0.7	0.75	0.61	0.57	-0.67		-0.4															0.75	0.67		-0.64	-0.4	-0.52
OTU860_p_Proteobacteria_g_Bauldia	0.00160988	0.5	0.53	0.53	0.42	-0.53																	0.53	0.53		-0.44
OTU231_p_Actinobacteria_g_Pseudonocardia	0.00160887
OTU452_p_Chloroflexi_Ambiguous_taxa	0.00157056				0.44							0.46					-0.41									-0.51											-0.42
OTU1341_p_Verrucomicrobia_g_Chthoniobacter	0.00153831	0.62	0.61	0.51	0.45	-0.65		-0.57						0.49									0.61	0.53		-0.52		-0.56
OTU284_p_Actinobacteria_g_Patulibacter	0.00153629	0.45		0.4	0.46	-0.42								0.5												-0.53								0.48
OTU67_p_Acidobacteria_Ambiguous_taxa	0.0015252	0.73	0.63	0.71	0.62	-0.71	-0.46		-0.48														0.63	0.62	0.49	-0.65	-0.45		-0.41
OTU1108_p_Proteobacteria_g_uncultured_bacterium	0.00147984	0.76	0.78	0.69	0.61	-0.78		-0.58						0.41									0.78	0.74		-0.63		-0.51
OTU351_p_Bacteroidetes_g_Flavisolibacter	0.00145363	0.63	0.62	0.5	0.46	-0.65		-0.53									0.44						0.62	0.48		-0.61		-0.58									0.44
OTU79_p_Acidobacteria_	0.0014375	0.68	0.56	0.67	0.58	-0.69	-0.5							0.45									0.56	0.54		-0.6								0.42
OTU1024_p_Proteobacteria_g_uncultured	0.00143145	0.63	0.65	0.56	0.47	-0.64		-0.43															0.65	0.57		-0.62		-0.46
OTU192_p_Actinobacteria_	0.00143044																											0.44
OTU216_p_Actinobacteria_g_Marmoricola	0.00138508	0.64	0.59	0.59	0.68	-0.62				-0.43		0.54		0.5									0.59	0.53		-0.75				-0.53		0.53		0.56
OTU1278_p_Proteobacteria_g_Rhodanobacter	0.0012994	-0.49	-0.49	-0.54		0.48							-0.56	-0.46									-0.49	-0.56									-0.47	-0.48
OTU1262_p_Proteobacteria_	0.00128931	-0.82	-0.72	-0.82	-0.59	0.81			0.41	0.47				-0.51									-0.72	-0.68		0.75			0.41	0.52				-0.43
OTU107_p_Acidobacteria_g_uncultured_bacterium	0.0012752	0.44	0.43			-0.49	-0.47	-0.46															0.43
OTU804_p_Proteobacteria_Ambiguous_taxa	0.00126815
OTU362_p_Bacteroidetes_g_Terrimonas	0.00126109	0.85	0.87	0.74	0.73	-0.86	-0.5	-0.6						0.45									0.87	0.75	0.42	-0.64	-0.5	-0.55
OTU874_p_Proteobacteria_g_Labrys	0.00125806	0.49	0.45	0.44		-0.45								0.55					0.4				0.45			-0.55								0.58
OTU825_p_Proteobacteria_g_Hyphomicrobium	0.00125101																																	0.41
OTU481_p_Chloroflexi_g_uncultured	0.00123185												0.43															0.42
OTU1137_p_Proteobacteria_g_Byssovorax	0.00121673	0.68	0.71	0.61	0.54	-0.66		-0.44						0.54									0.71	0.62	0.45	-0.63		-0.45						0.47
OTU1101_p_Proteobacteria_	0.00118952	0.69	0.62	0.71	0.62	-0.68				-0.52													0.62	0.6	0.45	-0.73			-0.42	-0.55
OTU840_p_Proteobacteria_g_Microvirga	0.00118246	0.88	0.83	0.85	0.64	-0.87		-0.47				0.48		0.63									0.83	0.79	0.43	-0.77		-0.46		-0.48		0.4		0.64
OTU475_p_Chloroflexi_g_uncultured_bacterium	0.00118044		-0.41																				-0.41			0.42
OTU31_p_Acidobacteria_g_Edaphobacter	0.00117742	-0.58	-0.61	-0.54	-0.52	0.58	0.4					-0.48											-0.61	-0.56		0.6				0.44		-0.45
OTU1212_p_Proteobacteria_g_Coxiella	0.00116734									0.55							0.43													0.52
OTU1274_p_Proteobacteria_g_Lysobacter	0.0011381	0.8	0.81	0.73	0.65	-0.8		-0.52						0.53									0.81	0.72		-0.69	-0.41	-0.52						0.46
OTU756_p_Planctomycetes_g_Gemmata	0.00112601	0.65	0.63	0.61	0.48	-0.65	-0.45							0.49									0.63	0.56		-0.61	-0.43							0.44
OTU1065_p_Proteobacteria_	0.00111391
OTU202_p_Actinobacteria_g_Micromonospora	0.00108468							0.55									-0.5											0.57									-0.47
OTU266_p_Actinobacteria_g_uncultured_Rubrobacteridae_bacterium	0.00108065																										0.42
OTU185_p_Actinobacteria_g_Arthrobacter	0.00107863											0.45																				0.41
OTU235_p_Actinobacteria_g_Kitasatospora	0.00107863																													-0.47
OTU1336_p_Verrucomicrobia_g_Opitutus	0.00106653					-0.43		-0.55																				-0.45
OTU1333_p_Verrucomicrobia_g_Pedosphaera	0.00105948									0.71	0.43						0.6		-0.48										0.43	0.7						0.45	0.61		-0.46
OTU1002_p_Proteobacteria_g_Burkholderia	0.00104637	-0.61	-0.59	-0.63	-0.52	0.55	0.42		0.41	0.47			-0.42				0.49		-0.51				-0.59	-0.57		0.55			0.59	0.4							0.45		-0.49
OTU809_p_Proteobacteria_Ambiguous_taxa	0.00104536	-0.47	-0.47		-0.53	0.49		0.57			-0.44												-0.47		-0.41	0.6	0.44	0.63
OTU1009_p_Proteobacteria_	0.000990927	0.6	0.43	0.49	0.41	-0.64		-0.53			0.45												0.43	0.41		-0.44		-0.47
OTU1119_p_Proteobacteria_g_uncultured_bacterium	0.0009375	0.47	0.58		0.44	-0.46	-0.48							0.42									0.58	0.51		-0.44
OTU824_p_Proteobacteria_g_Devosia	0.000929435	0.64	0.63	0.51	0.5	-0.66		-0.68						0.46									0.63	0.5		-0.61		-0.62
OTU1318_p_TM6_Ambiguous_taxa	0.000918347
OTU913_p_Proteobacteria_	0.000898185	-0.49	-0.62	-0.47		0.53		0.67						-0.7									-0.62	-0.59		0.59		0.7						-0.65
OTU834_p_Proteobacteria_	0.000897177
OTU208_p_Actinobacteria_g_uncultured	0.000892137				0.48				-0.54																0.49				-0.56
OTU1079_p_Proteobacteria_g_Bdellovibrio	0.000871976	0.51	0.42			-0.53		-0.6			0.53			0.57			0.48						0.42			-0.43		-0.54									0.47
OTU120_p_Actinobacteria_Ambiguous_taxa	0.000863911
OTU348_p_Bacteroidetes_g_Ferruginibacter	0.000862903	0.68	0.53	0.54	0.54	-0.71		-0.67						0.41			0.43						0.53		0.42	-0.58		-0.59							0.48		0.45
OTU483_p_Chloroflexi_g_uncultured	0.000856855	-0.67	-0.54	-0.57	-0.43	0.72	0.41	0.52			-0.45			-0.42									-0.54	-0.45		0.69	0.45	0.7						-0.52
OTU1372_p_WD272_Ambiguous_taxa	0.000854839	-0.75	-0.74	-0.73	-0.62	0.72		0.49		0.43		-0.52		-0.63									-0.74	-0.67		0.77		0.5		0.53		-0.53		-0.61
OTU858_p_Proteobacteria_g_Rhizobium	0.000852823	0.55	0.65	0.43		-0.54		-0.65															0.65	0.58				-0.57
OTU357_p_Bacteroidetes_g_Parafilimonas	0.000846774							-0.43			0.48															-0.42		-0.41							0.48		0.44
OTU807_p_Proteobacteria_g_uncultured	0.000844758	-0.84	-0.77	-0.8	-0.57	0.83		0.48	0.47				-0.47	-0.46									-0.77	-0.75	-0.45	0.66			0.47				-0.43
OTU368_p_Bacteroidetes_g_uncultured_bacterium	0.000815524	0.46				-0.5		-0.59									0.45											-0.46									0.45
OTU836_p_Proteobacteria_g_uncultured_bacterium	0.000810484	0.54	0.61	0.56		-0.55										-0.43							0.61	0.64		-0.42
OTU69_p_Acidobacteria_g_uncultured_bacterium	0.000799395	0.65	0.55	0.69	0.59	-0.65						0.44											0.55	0.59	0.45	-0.6						0.44									0.41
OTU781_p_Proteobacteria_g_Woodsholea	0.000789315	0.62	0.58	0.59	0.65	-0.65		-0.64															0.58	0.58		-0.48		-0.49
OTU491_p_Chloroflexi_g_uncultured_bacterium	0.000778226	0.58	0.64	0.55	0.46	-0.59	-0.42	-0.47															0.64	0.63		-0.56		-0.43
OTU717_p_Nitrospirae_g_uncultured_bacterium	0.000769153	0.5	0.51	0.46		-0.53		-0.45						0.62									0.51	0.47		-0.44		-0.45						0.61
OTU1148_p_Proteobacteria_g_uncultured_bacterium	0.000764113	0.79	0.78	0.74	0.63	-0.77		-0.68						0.57									0.78	0.74	0.51	-0.68		-0.63					0.42	0.58
OTU248_p_Actinobacteria_g_Actinoallomurus	0.000764113							0.45			-0.41						-0.48											0.52									-0.55
OTU820_p_Proteobacteria_g_uncultured_bacterium	0.000748992	0.72	0.66	0.66	0.69	-0.71						0.42		0.57									0.66	0.6	0.51	-0.76		-0.4						0.6
OTU345_p_Bacteroidetes_g_uncultured_bacterium	0.000747984	0.63	0.58	0.54	0.5	-0.63	-0.43	-0.46															0.58	0.43		-0.63		-0.48
OTU204_p_Actinobacteria_g_Planosporangium	0.000746976
OTU501_p_Chloroflexi_	0.000717742
OTU103_p_Acidobacteria_g_uncultured_bacterium	0.000710685							-0.51																				-0.43
OTU86_p_Acidobacteria_g_uncultured_Acidobacteriales_bacterium	0.000703629									-0.54	-0.46					-0.41	-0.58													-0.46							-0.53
OTU384_p_Bacteroidetes_g_uncultured	0.000699597	0.86	0.82	0.81	0.72	-0.86	-0.54	-0.64	-0.41														0.82	0.79	0.46	-0.55	-0.44	-0.53					0.56
OTU839_p_Proteobacteria_g_Methylobacterium	0.000693548																												0.46
OTU408_p_Chlamydiae_g_Neochlamydia	0.0006875
OTU100_p_Acidobacteria_	0.000685484							-0.62			0.46																	-0.55
OTU74_p_Acidobacteria_	0.000666331	0.49		0.49	0.52	-0.49																				-0.59
OTU356_p_Bacteroidetes_g_Niastella	0.000657258	0.64	0.73	0.55	0.42	-0.66		-0.67															0.73	0.59		-0.6		-0.65
OTU476_p_Chloroflexi_	0.000639113		-0.41					0.61			-0.64			-0.59									-0.41			0.51	0.42	0.64			-0.41			-0.62
OTU915_p_Proteobacteria_g_uncultured_bacterium	0.000634073									0.52			-0.4																	0.49
OTU514_p_Cyanobacteria_g_uncultured_bacterium	0.000615927						-0.44																						0.44
OTU473_p_Chloroflexi_	0.000612903							0.44			-0.44																	0.44
OTU455_p_Chloroflexi_g_uncultured_bacterium	0.000609879	-0.54	-0.54	-0.45	-0.41	0.52		0.44															-0.54	-0.46		0.57		0.5						-0.46
OTU964_p_Proteobacteria_g_uncultured_bacterium	0.000605847										0.42						0.43
OTU1259_p_Proteobacteria_g_Polycyclovora	0.000600806	0.77	0.6	0.76	0.47	-0.79	-0.41	-0.57	-0.46														0.6	0.65									0.45
OTU300_p_Armatimonadetes_g_uncultured_bacterium	0.00059879							-0.6			0.45						0.49											-0.46									0.5
OTU337_p_Bacteroidetes_g_Chryseobacterium	0.00059375							-0.42																																0.65
OTU795_p_Proteobacteria_	0.000592742	-0.67	-0.65	-0.63	-0.5	0.66																	-0.65	-0.61		0.58
OTU797_p_Proteobacteria_g_uncultured_bacterium	0.000589718	-0.69	-0.67	-0.57	-0.6	0.7	0.53	0.56															-0.67	-0.56		0.67	0.54	0.6						-0.43
OTU796_p_Proteobacteria_Ambiguous_taxa	0.000585685
OTU178_p_Actinobacteria_g_Agromyces	0.000581653	0.87	0.82	0.84	0.68	-0.85		-0.4	-0.47	-0.51		0.48		0.4									0.82	0.84	0.42	-0.65				-0.54		0.46	0.56	0.48
OTU338_p_Bacteroidetes_g_Flavobacterium	0.000575605	0.75	0.63	0.67	0.53	-0.78	-0.4	-0.48						0.46									0.63	0.56		-0.5
OTU407_p_Chlamydiae_g_Candidatus_Protochlamydia	0.000566532		0.64	0.44						-0.41													0.64	0.64									0.48
OTU352_p_Bacteroidetes_g_Flavitalea	0.0005625	0.8	0.82	0.77	0.58	-0.78		-0.46	-0.42	-0.46		0.42											0.82	0.75		-0.66	-0.44	-0.43		-0.53
OTU146_p_Actinobacteria_g_Blastococcus	0.000560484	-0.52	-0.48	-0.48		0.5	0.53																-0.48	-0.41			0.41
OTU544_p_Elusimicrobia_g_uncultured_bacterium	0.000555444							-0.71																				-0.43							0.5		0.41
OTU574_p_Firmicutes_	0.000543347																				-0.5											-0.4									-0.51
OTU380_p_Bacteroidetes_g_uncultured_bacterium	0.000542339	0.71	0.67	0.65	0.64	-0.69						0.41											0.67	0.64		-0.55
OTU81_p_Acidobacteria_g_uncultured_Acidobacteria_bacterium	0.000533266				0.43																					-0.51
OTU116_p_Actinobacteria_g_Candidatus_Microthrix	0.00052621							0.42		-0.43		0.54																		-0.49		0.41					-0.4
OTU987_p_Proteobacteria_g_Novosphingobium	0.000519153	0.52	0.47	0.42		-0.55		-0.68			0.42			0.43			0.45						0.47			-0.5		-0.59									0.45	0.47
OTU51_p_Acidobacteria_Ambiguous_taxa	0.000518145									0.57							0.55		-0.5											0.54							0.51		-0.46
OTU255_p_Actinobacteria_g_uncultured_bacterium	0.000513105	0.52	0.44	0.51	0.51	-0.52						0.42		0.43									0.44			-0.61						0.4
OTU811_p_Proteobacteria_g_Bosea	0.000506048			0.46					-0.5	-0.77	-0.44		0.41			-0.41	-0.49							0.49					-0.44	-0.66			0.54			-0.41	-0.41
OTU718_p_Nitrospirae_g_uncultured_bacterium	0.000501008									0.58							0.4												0.41	0.49							0.4
OTU1345_p_Verrucomicrobia_g_uncultured_Spartobacteria_bacterium	0.000492944	-0.56	-0.6	-0.57		0.6	0.43							-0.65									-0.6	-0.58		0.57	0.44							-0.71
OTU758_p_Planctomycetes_g_Pir4_lineage	0.000490927	0.91	0.87	0.87	0.6	-0.92	-0.5	-0.52	-0.42					0.52									0.87	0.8		-0.72	-0.5	-0.52						0.48
OTU908_p_Proteobacteria_g_uncultured_alpha_proteobacterium	0.000489919	-0.61	-0.55	-0.6		0.64			0.51														-0.55	-0.54		0.54	0.45		0.45
OTU910_p_Proteobacteria_g_uncultured_forest_soil_bacterium	0.000488911																			0.57						0.43														0.48
OTU979_p_Proteobacteria_g_Altererythrobacter	0.000484879	0.74	0.63	0.7	0.46	-0.76		-0.62															0.63	0.68									0.49
OTU852_p_Proteobacteria_g_Mesorhizobium	0.000481855	0.73	0.73	0.71	0.51	-0.68		-0.49		-0.49				0.59									0.73	0.7	0.44	-0.65		-0.49		-0.54				0.57
OTU767_p_Planctomycetes_g_uncultured_bacterium	0.00047379								0.41
OTU38_p_Acidobacteria_g_uncultured_Acidobacteria_bacterium	0.000472782	0.85	0.8	0.85	0.59	-0.85		-0.41															0.8	0.78		-0.57		-0.41					0.41
OTU193_p_Actinobacteria_Ambiguous_taxa	0.000469758
OTU1208_p_Proteobacteria_g_uncultured_bacterium	0.000466734	0.67	0.64	0.72	0.42	-0.67	-0.53																0.64	0.64		-0.64	-0.51
OTU133_p_Actinobacteria_g_Rhodococcus	0.000464718
OTU1071_p_Proteobacteria_g_uncultured_bacterium	0.000452621	0.8	0.86	0.74	0.56	-0.81		-0.63															0.86	0.84		-0.58	-0.4	-0.57					0.53	0.4
OTU117_p_Actinobacteria_g_Iamia	0.000446573	0.79	0.78	0.77	0.52	-0.78		-0.53						0.51									0.78	0.79		-0.53		-0.44					0.43	0.47
OTU569_p_Firmicutes_g_Cohnella	0.000441532																				-0.44
OTU96_p_Acidobacteria_g_uncultured_bacterium	0.000436492																	0.42
OTU1120_p_Proteobacteria_	0.000430444														-0.44									0.41
OTU457_p_Chloroflexi_g_uncultured_bacterium	0.000427419		-0.4																				-0.4
OTU1021_p_Proteobacteria_g_Ramlibacter	0.000425403	0.65	0.74	0.58		-0.64		-0.53						0.54									0.74	0.75		-0.47		-0.47		-0.42			0.48	0.49
OTU925_p_Proteobacteria_Ambiguous_taxa	0.000422379	0.83	0.85	0.76	0.62	-0.83		-0.52	-0.45	-0.42													0.85	0.82	0.51	-0.74		-0.52	-0.43	-0.49			0.49
OTU1090_p_Proteobacteria_	0.000420363																										-0.45
OTU415_p_Chlorobi_g_uncultured_bacterium	0.000405242
OTU288_p_Actinobacteria_g_uncultured_bacterium	0.000396169
OTU763_p_Planctomycetes_g_Singulisphaera	0.000393145															0.47					-0.49									0.43						0.47
OTU445_p_Chloroflexi_g_uncultured_bacterium	0.000390121													-0.43
OTU387_p_Bacteroidetes_g_Mucilaginibacter	0.000389113			-0.52	-0.41				0.42	0.57	0.49		-0.53				0.48	0.48						-0.46						0.56					0.51		0.43
OTU44_p_Acidobacteria_g_uncultured_bacterium	0.000381048	0.8	0.69	0.8	0.69	-0.78	-0.47	-0.45	-0.52														0.69	0.67		-0.53							0.43
OTU948_p_Proteobacteria_g_uncultured	0.000381048												-0.4
OTU540_p_Elusimicrobia_	0.000375			-0.42																															0.46
OTU10_p_Thaumarchaeota_Ambiguous_taxa	0.000373992
OTU705_p_Latescibacteria_Ambiguous_taxa	0.000372984	0.52	0.52	0.52		-0.49				-0.41		0.41			-0.56								0.52	0.54
OTU779_p_Proteobacteria_g_Hirschia	0.000367944	0.81	0.82	0.77	0.63	-0.83	-0.41	-0.57						0.43									0.82	0.78		-0.58	-0.4	-0.51					0.45
OTU912_p_Proteobacteria_g_uncultured_bacterium	0.000364919	0.4	0.43		0.49					-0.52		0.41											0.43	0.4		-0.46				-0.55
OTU252_p_Actinobacteria_	0.000363911
OTU1034_p_Proteobacteria_g_Massilia	0.000357863
OTU949_p_Proteobacteria_	0.000356855							-0.41		0.41	0.41						0.48											-0.43									0.47
OTU101_p_Acidobacteria_Ambiguous_taxa	0.000355847	0.67	0.6	0.63	0.55	-0.72		-0.53						0.46									0.6	0.67		-0.43		-0.44						0.44
OTU23_unknown_Archaea	0.000354839	-0.5	-0.49	-0.54		0.51				0.54													-0.49	-0.47		0.47				0.46
OTU1110_p_Proteobacteria_g_uncultured_bacterium	0.000353831	0.53	0.62	0.45		-0.59		-0.57			0.5			0.55									0.62	0.6		-0.5		-0.6				0.42		0.5
OTU433_p_Chloroflexi_g_Roseiflexus	0.000352823	0.55	0.48	0.54	0.55	-0.52						0.42											0.48	0.44		-0.55
OTU441_p_Chloroflexi_Ambiguous_taxa	0.000349798	0.47	0.48	0.42		-0.51		-0.57									0.45						0.48	0.44		-0.44		-0.58									0.41
OTU541_p_Elusimicrobia_g_uncultured_bacterium	0.000346774												-0.43				0.57		-0.4																		0.59
OTU347_p_Bacteroidetes_g_Chitinophaga	0.000341734	0.72	0.73	0.64	0.53	-0.74		-0.57						0.49									0.73	0.64	0.44	-0.58		-0.52						0.43
OTU358_p_Bacteroidetes_g_Parasegetibacter	0.000339718	0.82	0.69	0.75	0.69	-0.83		-0.48						0.51									0.69	0.6		-0.63								0.58
OTU1080_p_Proteobacteria_g_OM27_clade	0.000332661	0.78	0.78	0.69	0.56	-0.77		-0.66						0.47									0.78	0.69	0.46	-0.73		-0.67						0.43
OTU16_p_Thaumarchaeota_g_uncultured_archaeon	0.000332661								0.43	0.5
OTU175_p_Actinobacteria_g_Terrabacter	0.000326613	0.61	0.58	0.58		-0.63						0.45		0.65									0.58	0.55		-0.53								0.65
OTU227_p_Actinobacteria_g_Amycolatopsis	0.000326613	-0.59	-0.58	-0.51		0.64		0.67						-0.42									-0.58	-0.5		0.56		0.71
OTU744_p_Planctomycetes_	0.000322581																			-0.43
OTU1163_p_Proteobacteria_g_uncultured_bacterium	0.000319556	0.64	0.66	0.54	0.43	-0.64		-0.42						0.43									0.66	0.65									0.41
OTU828_p_Proteobacteria_g_Rhodomicrobium	0.000319556																														0.55					0.4
OTU848_p_Proteobacteria_	0.00031754	0.76	0.86	0.73	0.65	-0.74		-0.42		-0.42		0.52		0.53					0.51		0.43		0.86	0.8		-0.53	-0.43	-0.4		-0.43			0.44	0.53
OTU45_p_Acidobacteria_	0.000314516	0.79	0.84	0.72	0.55	-0.81	-0.47	-0.7															0.84	0.82	0.4	-0.6	-0.46	-0.61					0.51
OTU80_p_Acidobacteria_Ambiguous_taxa	0.000310484	0.41		0.44
OTU1271_p_Proteobacteria_g_Dokdonella	0.000310484										0.42		-0.59							-0.41
OTU1316_p_Thermotogae_g_GAL15	0.000306452																													0.41					0.47
OTU1129_p_Proteobacteria_	0.000301411																							0.44									0.54
OTU215_p_Actinobacteria_g_Kribbella	0.000300403	0.45		0.43	0.55	-0.42			-0.55	-0.48		0.52														-0.49			-0.54	-0.56
OTU510_p_Cyanobacteria_	0.000299395																												0.44
OTU498_p_Chloroflexi_g_uncultured_bacterium	0.000295363	0.79	0.73	0.72	0.54	-0.78						0.48		0.54									0.73	0.67		-0.63						0.4		0.51
OTU917_p_Proteobacteria_	0.000293347
OTU1036_p_Proteobacteria_g_Paucimonas	0.000291331																								0.63								0.63
OTU47_p_Acidobacteria_g_uncultured_Acidobacteria_bacterium	0.000285282	0.69	0.69	0.66	0.57	-0.7		-0.62															0.69	0.63	0.45	-0.62		-0.56
OTU1030_p_Proteobacteria_Ambiguous_taxa	0.000285282	0.51		0.47		-0.55		-0.49																		-0.5		-0.44
OTU27_p_Acidobacteria_Ambiguous_taxa	0.000283266	-0.82	-0.74	-0.82	-0.78	0.81	0.46	0.45				-0.4	-0.41	-0.48									-0.74	-0.69	-0.49	0.88	0.48	0.49						-0.44
OTU411_p_Chlamydiae_g_Candidatus_Rhabdochlamydia	0.000283266							-0.43																				-0.43
OTU1234_p_Proteobacteria_g_Acinetobacter	0.00028125																												0.45
OTU245_p_Actinobacteria_g_Streptosporangium	0.000280242													0.47																				0.47
OTU63_p_Acidobacteria_	0.000279234	-0.55	-0.53	-0.58		0.56								-0.52									-0.53	-0.54		0.52				0.41				-0.48
OTU459_p_Chloroflexi_	0.000279234
OTU1138_p_Proteobacteria_g_Polyangium	0.000275202	0.53	0.45	0.45	0.58	-0.57	-0.45	-0.46															0.45			-0.44
OTU1097_p_Proteobacteria_Ambiguous_taxa	0.000274194	0.6	0.53	0.55	0.61	-0.6		-0.55															0.53	0.42		-0.47		-0.42
OTU456_p_Chloroflexi_	0.000274194	-0.42				0.42
OTU1281_p_Proteobacteria_g_Stenotrophomonas	0.000272177																												0.46
OTU77_p_Acidobacteria_g_uncultured_bacterium	0.000270161	0.55	0.55	0.49	0.53	-0.53		-0.41															0.55	0.47		-0.54		-0.43
OTU1069_p_Proteobacteria_	0.000268145	0.81	0.84	0.75	0.66	-0.82	-0.48	-0.68															0.84	0.78		-0.6	-0.44	-0.57					0.45
OTU1087_p_Proteobacteria_g_Candidatus_Entotheonella	0.000268145	0.59	0.52	0.51	0.47	-0.59		-0.6						0.43									0.52	0.46		-0.48		-0.51						0.42
OTU198_p_Actinobacteria_g_Dactylosporangium	0.000268145
OTU1365_p_Verrucomicrobia_g_uncultured	0.000262097	0.9	0.82	0.82	0.75	-0.91	-0.54	-0.52	-0.47					0.42									0.82	0.79		-0.61	-0.43	-0.46					0.47
OTU707_p_Latescibacteria_g_uncultured_Latescibacteria_bacterium	0.000262097	0.74	0.73	0.69	0.49	-0.76		-0.47															0.73	0.74		-0.56		-0.46					0.43
OTU1010_p_Proteobacteria_Ambiguous_taxa	0.000262097																																				0.4
OTU1151_p_Proteobacteria_g_Vulgatibacter	0.000261089						-0.44																				-0.41
OTU195_p_Actinobacteria_g_Actinoplanes	0.000259073											0.55							0.41													0.45
OTU1284_p_Proteobacteria_g_uncultured	0.000258065	0.43	0.52			-0.47		-0.45															0.52	0.52				-0.43
OTU875_p_Proteobacteria_g_Pseudolabrys	0.000258065
OTU75_p_Acidobacteria_Ambiguous_taxa	0.000256048	0.57	0.49	0.56	0.62	-0.53				-0.5													0.49	0.46	0.48	-0.57				-0.48
OTU153_p_Actinobacteria_g_uncultured	0.00025504	0.62	0.43	0.62	0.62	-0.6				-0.46		0.51											0.43	0.42		-0.6
OTU704_p_Latescibacteria_	0.000254032	0.72	0.61	0.75	0.48	-0.74		-0.61															0.61	0.68									0.51
OTU1371_p_WD272_	0.000254032
OTU757_p_Planctomycetes_g_Isosphaera	0.000253024																									0.48					0.46
OTU406_p_Chlamydiae_g_Candidatus_Metachlamydia	0.000251008
OTU887_p_Proteobacteria_g_uncultured	0.00025	0.76	0.53	0.75	0.62	-0.75						0.43	0.41	0.57					0.41				0.53	0.52		-0.54								0.63					0.42
OTU1147_p_Proteobacteria_	0.000243952	0.45	0.5			-0.46		-0.5															0.5	0.55									0.42
OTU461_p_Chloroflexi_	0.000242944
OTU91_p_Acidobacteria_g_Holophaga	0.000239919	-0.71	-0.48	-0.71	-0.47	0.69	0.58		0.45	0.41			-0.46	-0.47									-0.48	-0.45		0.44
OTU225_p_Actinobacteria_g_Actinomycetospora	0.000239919
OTU530_p_Cyanobacteria_g_uncultured_bacterium	0.000238911										0.5		-0.46						-0.4																				-0.48
OTU322_p_Bacteroidetes_g_Ohtaekwangia	0.000235887	0.84	0.83	0.76	0.53	-0.84	-0.45	-0.51						0.41									0.83	0.79		-0.53	-0.42	-0.47					0.42
OTU277_p_Actinobacteria_g_Conexibacter	0.000234879
OTU853_p_Proteobacteria_g_Nitratireductor	0.000231855	0.88	0.85	0.83	0.52	-0.88	-0.41	-0.5						0.54									0.85	0.83		-0.58		-0.46						0.59
OTU1004_p_Proteobacteria_g_Cupriavidus	0.000228831
OTU1331_p_Verrucomicrobia_g_uncultured_Verrucomicrobia_bacterium	0.000227823
OTU1369_p_WCHB1_60_g_uncultured_bacterium	0.000225806												-0.53																	0.4			-0.44				0.4
OTU972_p_Proteobacteria_	0.000225806		0.41					-0.55															0.41		0.48			-0.48
OTU1104_p_Proteobacteria_	0.000224798
OTU548_p_Elusimicrobia_g_uncultured_bacterium	0.00022379												-0.41																									0.43
OTU431_p_Chloroflexi_g_uncultured	0.000222782	0.65	0.52	0.66	0.41	-0.64				-0.44													0.52	0.6	0.53	-0.54				-0.49			0.49
OTU830_p_Proteobacteria_g_uncultured	0.000221774	0.64	0.58	0.53	0.53	-0.64	-0.57																0.58	0.47		-0.58	-0.51
OTU389_p_Bacteroidetes_g_Solitalea	0.000217742	0.81	0.7	0.74	0.61	-0.83		-0.57						0.5									0.7	0.57		-0.54		-0.48						0.52
OTU420_p_Chlorobi_g_uncultured_bacterium	0.000217742							-0.52																				-0.42
OTU272_p_Actinobacteria_g_uncultured_bacterium	0.000216734	0.82	0.82	0.78	0.61	-0.81		-0.54				0.41		0.55									0.82	0.74		-0.65		-0.47		-0.46				0.57
OTU508_p_Chloroflexi_g_uncultured_bacterium	0.000216734	0.52	0.44	0.5		-0.56		-0.51						0.4									0.44	0.41		-0.52		-0.5
OTU212_p_Actinobacteria_	0.000212702	0.45	0.48			-0.42																	0.48			-0.46
OTU199_p_Actinobacteria_g_Hamadaea	0.000209677	0.54		0.48	0.63	-0.53						0.55														-0.43						0.48
OTU326_p_Bacteroidetes_g_Sporocytophaga	0.000208669	0.68	0.71	0.65		-0.69	-0.4	-0.43						0.77									0.71	0.61		-0.57	-0.45	-0.47						0.67
OTU1296_p_Proteobacteria_g_uncultured_bacterium	0.000208669	0.57	0.45	0.45	0.53	-0.58	-0.41	-0.67			0.46			0.61									0.45			-0.47	-0.43	-0.55							0.55
OTU1029_p_Proteobacteria_	0.000206653																		-0.44																			0.4
OTU985_p_Proteobacteria_	0.000204637	0.52		0.43		-0.5		-0.41
OTU1121_p_Proteobacteria_g_uncultured_bacterium	0.000204637
OTU562_p_Firmicutes_g_Oceanobacillus	0.000204637
OTU148_p_Actinobacteria_g_Modestobacter	0.000202621																									0.44
OTU1270_p_Proteobacteria_g_Arenimonas	0.000200605	0.7	0.52	0.63	0.5	-0.71		-0.5															0.52	0.45		-0.55		-0.47
OTU66_p_Acidobacteria_	0.000199597	0.58	0.61	0.51	0.66	-0.59		-0.61															0.61	0.56	0.55	-0.59		-0.53
OTU206_p_Actinobacteria_g_Rhizocola	0.000197581	0.79	0.71	0.79	0.52	-0.79						0.47		0.54									0.71	0.69		-0.62						0.42		0.5
OTU297_p_Armatimonadetes_g_Chthonomonas	0.000195565															0.43			-0.44		-0.5															0.46					-0.45
OTU988_p_Proteobacteria_g_Sphingobium	0.000195565																												0.44
OTU694_p_Gemmatimonadetes_g_uncultured_bacterium	0.000193548	0.67	0.7	0.65	0.49	-0.66		-0.58															0.7	0.71		-0.46		-0.45					0.46
OTU892_p_Proteobacteria_g_Acidiphilium	0.000193548	-0.74	-0.65	-0.76	-0.49	0.78	0.57		0.52														-0.65	-0.64		0.7	0.6		0.47
OTU903_p_Proteobacteria_g_Roseomonas	0.0001875	0.72	0.69	0.73		-0.69								0.49									0.69	0.65		-0.52								0.53
OTU1066_p_Proteobacteria_Ambiguous_taxa	0.0001875										0.41
OTU468_p_Chloroflexi_	0.000186492
OTU929_p_Proteobacteria_g_Dongia	0.000186492
OTU1056_p_Proteobacteria_g_Azospira	0.000185484
OTU469_p_Chloroflexi_g_uncultured_bacterium	0.000185484
OTU538_p_Deinococcus_Thermus_g_Deinococcus	0.000185484																												0.45
OTU1186_p_Proteobacteria_g_Haliea	0.000184476	0.88	0.78	0.88	0.58	-0.9	-0.41	-0.43					0.41	0.41									0.78	0.77		-0.58		-0.41
OTU15_p_Thaumarchaeota_Ambiguous_taxa	0.000184476							-0.55									0.45											-0.44									0.45
OTU739_p_Planctomycetes_g_SM1A02	0.000183468	0.5	0.54	0.47	0.45	-0.52																	0.54	0.48		-0.54
OTU794_p_Proteobacteria_g_uncultured_bacterium	0.00018246	0.52	0.55	0.45	0.48	-0.5		-0.62															0.55	0.51		-0.46		-0.51
OTU152_p_Actinobacteria_g_Sporichthya	0.00018246								0.54	0.47						0.42													0.4								0.42
OTU132_p_Actinobacteria_g_Nocardia	0.000181452	-0.44	-0.45																-0.44				-0.45
OTU169_p_Actinobacteria_g_Janibacter	0.000181452																	0.4																		0.42		0.43
OTU1106_p_Proteobacteria_	0.000180444	0.79	0.81	0.71	0.5	-0.79								0.45									0.81	0.73		-0.64		-0.46						0.46
OTU1142_p_Proteobacteria_g_Sandaracinus	0.000178427	0.56	0.54	0.46	0.7	-0.55	-0.48							0.41									0.54	0.45	0.62	-0.63	-0.49	-0.41
OTU315_p_Bacteroidetes_g_Adhaeribacter	0.000178427	0.55		0.47	0.48	-0.55
OTU464_p_Chloroflexi_g_uncultured_bacterium	0.000178427							0.6									-0.45		0.45
OTU4_p_Euryarchaeota_g_uncultured_archaeon	0.000177419
OTU941_p_Proteobacteria_g_Candidatus_Alysiosphaera	0.000176411	0.63	0.46	0.59	0.44	-0.6								0.51									0.46	0.44		-0.5								0.42
OTU394_p_Candidate_division_OP3_g_uncultured_bacterium	0.000175403		0.52		0.5	-0.44	-0.5	-0.54															0.52	0.46	0.44		-0.46	-0.47
OTU535_p_Cyanobacteria_g_uncultured_bacterium	0.000174395
OTU477_p_Chloroflexi_g_uncultured_bacterium	0.000172379									0.51						0.48	0.48													0.53						0.51	0.44
OTU846_p_Proteobacteria_g_uncultured_bacterium	0.000171371	0.82	0.72	0.83	0.6	-0.8	-0.41		-0.4	-0.47				0.45					0.53				0.72	0.71		-0.63								0.5					0.42
OTU40_p_Acidobacteria_	0.000171371							0.41												0.45
OTU150_p_Actinobacteria_g_Nakamurella	0.000170363	0.62	0.56	0.6		-0.66								0.44									0.56	0.52		-0.59								0.5
OTU1215_p_Proteobacteria_g_uncultured	0.000170363																0.42																				0.41
OTU1141_p_Proteobacteria_	0.000169355	0.82	0.75	0.79	0.76	-0.79	-0.44	-0.41	-0.45	-0.46			0.42										0.75	0.72	0.6	-0.65	-0.4			-0.43			0.5
OTU339_p_Bacteroidetes_g_uncultured_bacterium	0.000169355	0.82	0.73	0.78	0.62	-0.84	-0.47	-0.71															0.73	0.75		-0.47		-0.52					0.55
OTU68_p_Acidobacteria_g_uncultured_Acidobacteria_bacterium	0.000165323		0.41																				0.41
OTU511_p_Cyanobacteria_Ambiguous_taxa	0.000163306													-0.53
OTU484_p_Chloroflexi_g_uncultured_bacterium	0.000162298																									0.43								-0.41
OTU768_p_Proteobacteria_	0.000162298										0.41						0.46																				0.44
OTU1238_p_Proteobacteria_g_Pseudomonas	0.00016129					-0.4		-0.4						0.44
OTU550_p_Fibrobacteres_g_possible_genus_04	0.000160282							-0.51																				-0.48
OTU378_p_Bacteroidetes_g_uncultured_bacterium	0.000158266	0.51	0.49	0.48		-0.52		-0.49															0.49	0.44		-0.51		-0.48
OTU168_p_Actinobacteria_g_Intrasporangium	0.00015625											0.4
OTU1089_p_Proteobacteria_g_uncultured	0.000155242	0.52	0.43	0.5	0.43	-0.49								0.4									0.43	0.42		-0.42								0.52
OTU1155_p_Proteobacteria_g_uncultured_bacterium	0.000154234		0.51																				0.51	0.51
OTU50_p_Acidobacteria_	0.00015121									0.68																				0.7	0.55				0.5
OTU671_p_Firmicutes_g_uncultured	0.00015121
OTU1183_p_Proteobacteria_g_Cellvibrio	0.000150202											0.41
OTU409_p_Chlamydiae_g_Parachlamydia	0.000150202							0.49
OTU889_p_Proteobacteria_	0.000148185	-0.68	-0.6	-0.69	-0.57	0.71	0.46	0.52						-0.47									-0.6	-0.58		0.73	0.48	0.6						-0.55
OTU250_p_Actinobacteria_g_Actinomadura	0.000147177
OTU741_p_Planctomycetes_g_uncultured_bacterium	0.000146169	0.52	0.48	0.5	0.47	-0.48																	0.48	0.42		-0.48
OTU605_p_Firmicutes_g_Clostridium_seu_stricto_12	0.000145161											-0.43								0.41	-0.41																				-0.43
OTU724_p_Parcubacteria_g_uncultured_bacterium	0.000145161		0.46					-0.52															0.46	0.49
OTU750_p_Planctomycetes_g_uncultured_bacterium	0.000143145	0.74	0.6	0.65	0.58	-0.72								0.41									0.6	0.63									0.46
OTU868_p_Proteobacteria_g_uncultured_bacterium	0.000143145				0.4																					-0.42
OTU110_p_Actinobacteria_	0.000140121													-0.4
OTU48_p_Acidobacteria_g_uncultured_bacterium	0.000139113	0.73	0.81	0.71	0.48	-0.74	-0.5	-0.54															0.81	0.8		-0.55	-0.51	-0.51					0.55
OTU1152_p_Proteobacteria_	0.000139113								0.5																				0.46
OTU857_p_Proteobacteria_g_Kaistia	0.000138105	0.47	0.51			-0.49								0.43									0.51	0.51				-0.45						0.42
OTU775_p_Proteobacteria_g_Caulobacter	0.000136089	0.44				-0.46		-0.64						0.4
OTU653_p_Firmicutes_	0.000136089										-0.44
OTU816_p_Proteobacteria_g_uncultured	0.000136089									-0.41	-0.53					-0.43
OTU771_p_Proteobacteria_	0.000135081	-0.42		-0.48		0.44							-0.45											-0.41
OTU606_p_Firmicutes_g_Clostridium_seu_stricto_13	0.000135081
OTU930_p_Proteobacteria_g_Elstera	0.000133065	-0.54	-0.54	-0.59		0.5				0.5									-0.44	0.43			-0.54	-0.56		0.44				0.48
OTU241_p_Actinobacteria_g_Microbispora	0.000131048	0.56		0.54	0.6	-0.55			-0.41			0.5														-0.41
OTU226_p_Actinobacteria_g_Actinophytocola	0.00013004				0.46																				0.47					-0.44
OTU126_p_Actinobacteria_g_Catenulispora	0.000129032	-0.51	-0.54	-0.55		0.52								-0.4									-0.54	-0.53		0.62		0.41
OTU1339_p_Verrucomicrobia_g_uncultured_bacterium	0.000128024	0.42	0.46			-0.49	-0.5	-0.49															0.46	0.45				-0.48
OTU93_p_Acidobacteria_	0.000128024										0.42																				0.45
OTU316_p_Bacteroidetes_g_Chryseolinea	0.000127016	0.69	0.76	0.6	0.61	-0.7		-0.65						0.47									0.76	0.64		-0.42	-0.48	-0.48
OTU1199_p_Proteobacteria_g_Escherichia_Shigella	0.000127016																0.48	0.41
OTU346_p_Bacteroidetes_	0.000126008	0.73	0.64	0.65	0.67	-0.73		-0.5						0.43									0.64	0.52	0.41	-0.57	-0.44	-0.47
OTU1310_p_Spirochaetae_g_Spirochaeta_2	0.000123992																																		0.47
OTU112_p_Actinobacteria_g_CL500_29_marine_group	0.000122984	0.44	0.5	0.53	0.49	-0.46		-0.42		-0.55													0.5	0.59	0.4	-0.51				-0.53			0.45
OTU1198_p_Proteobacteria_g_Enterobacter	0.000122984
OTU823_p_Proteobacteria_	0.000121976	0.71	0.72	0.59	0.52	-0.74		-0.54						0.55									0.72	0.59		-0.54		-0.52						0.52
OTU932_p_Proteobacteria_g_Inquilinus	0.000121976	-0.45	-0.44	-0.45	-0.45	0.42								-0.45									-0.44	-0.44						0.41				-0.43
OTU673_p_Firmicutes_g_Coprothermobacter	0.000121976				-0.42				0.45	0.45							0.49													0.45							0.44
OTU1_p_Euryarchaeota_g_uncultured_archaeon	0.000120968	0.78	0.69	0.76	0.56	-0.79	-0.46	-0.58															0.69	0.68		-0.47		-0.46
OTU214_p_Actinobacteria_g_Aeromicrobium	0.000120968	0.68	0.53	0.59	0.76	-0.68		-0.51															0.53	0.42	0.71	-0.59		-0.43
OTU106_p_Acidobacteria_Ambiguous_taxa	0.000117944
OTU42_p_Acidobacteria_g_uncultured_bacterium	0.000115927	-0.42
OTU1103_p_Proteobacteria_g_uncultured_bacterium	0.000114919								0.44	0.48							0.47		-0.41										0.56	0.43							0.44		-0.43
OTU676_p_Firmicutes_g_Turicibacter	0.000114919																	-0.53																				-0.51
OTU894_p_Proteobacteria_g_Acidisphaera	0.000113911
OTU1126_p_Proteobacteria_g_Nannocystis	0.000111895	0.68	0.61	0.57	0.42	-0.68																	0.61	0.46		-0.48
OTU784_p_Proteobacteria_g_uncultured_bacterium	0.000111895	0.41	0.5			-0.43		-0.5			0.45												0.5	0.45				-0.49
OTU546_p_Elusimicrobia_g_uncultured_bacterium	0.000111895							-0.46
OTU808_p_Proteobacteria_	0.000111895						0.42																				0.42
OTU154_p_Actinobacteria_	0.000108871	-0.49	-0.48	-0.4		0.51																	-0.48	-0.44					0.4
OTU583_p_Firmicutes_g_uncultured	0.000108871
OTU1014_p_Proteobacteria_g_Comamonas	0.000107863	0.49	0.61	0.46		-0.51		-0.47															0.61	0.51		-0.46		-0.47
OTU109_p_Actinobacteria_	0.000107863		0.45	0.44														-0.43					0.45	0.43			-0.4											-0.4
OTU1174_p_Proteobacteria_	0.000107863																									-0.42
OTU683_p_Firmicutes_g_Pelosinus	0.000106855																																					-0.41
OTU845_p_Proteobacteria_	0.000106855																	0.52																				0.45			-0.44
OTU482_p_Chloroflexi_g_Thermosporothrix	0.000105847																									0.45
OTU615_p_Firmicutes_g_Fonticella	0.000105847
OTU753_p_Planctomycetes_Ambiguous_taxa	0.000105847																													0.43	0.48					0.44
OTU242_p_Actinobacteria_g_Nonomuraea	0.000103831	0.5		0.46		-0.5																				-0.53
OTU1268_p_Proteobacteria_	0.000103831	-0.5		-0.51	-0.51	0.51			0.53																	0.44			0.62
OTU1109_p_Proteobacteria_	0.000103831
OTU1219_p_Proteobacteria_	0.000103831							0.6																				0.42
OTU602_p_Firmicutes_g_Clostridium_seu_stricto_1	0.000103831
OTU1016_p_Proteobacteria_g_Methylibium	0.000101815	0.54		0.46		-0.57		-0.49			0.48																											0.42
OTU1220_p_Proteobacteria_	0.000101815
OTU1257_p_Proteobacteria_g_Nevskia	0.000101815						0.42		0.56
OTU62_p_Acidobacteria_g_uncultured_bacterium	9.97984e-05	0.83	0.76	0.76	0.64	-0.83		-0.57					0.42	0.4									0.76	0.69	0.49	-0.57		-0.46					0.45
OTU442_p_Chloroflexi_g_uncultured_bacterium	9.97984e-05	0.63		0.59	0.65	-0.65		-0.44																		-0.56		-0.43
OTU342_p_Bacteroidetes_	9.87903e-05	0.7	0.61	0.64	0.63	-0.72		-0.71						0.49									0.61	0.65				-0.41					0.47
OTU1051_p_Proteobacteria_g_Nitrosospira	9.87903e-05													0.47																				0.43
OTU1070_p_Proteobacteria_Ambiguous_taxa	9.77823e-05	0.82	0.75	0.82	0.55	-0.82		-0.5	-0.42	-0.4													0.75	0.77	0.43	-0.5		-0.43					0.62
OTU716_p_Nitrospirae_	9.77823e-05	0.53	0.55	0.51	0.46	-0.54		-0.53															0.55	0.56		-0.4		-0.43
OTU474_p_Chloroflexi_Ambiguous_taxa	9.77823e-05							0.43																				0.43			0.41
OTU360_p_Bacteroidetes_g_Segetibacter	9.67742e-05							-0.4											-0.4																		0.42
OTU505_p_Chloroflexi_g_uncultured_Bellilinea_sp.	9.67742e-05									0.49							0.42		-0.44											0.41					0.56				-0.42	0.48
OTU1218_p_Proteobacteria_g_uncultured	9.57661e-05							0.5			-0.43															0.47		0.5
OTU659_p_Firmicutes_g_Ruminiclostridium_1	9.57661e-05
OTU11_p_Thaumarchaeota_g_uncultured_archaeon	9.47581e-05	0.45	0.51	0.45	0.45	-0.43																	0.51	0.48
OTU496_p_Chloroflexi_	9.47581e-05	-0.75	-0.7	-0.73	-0.47	0.76		0.47						-0.49									-0.7	-0.64		0.71		0.53						-0.46
OTU298_p_Armatimonadetes_g_uncultured_bacterium	9.47581e-05												-0.42																									0.45
OTU472_p_Chloroflexi_g_uncultured_bacterium	9.375e-05
OTU703_p_Hydrogenedentes_g_uncultured_bacterium	9.27419e-05	0.67	0.68	0.68	0.57	-0.65				-0.52													0.68	0.75	0.56	-0.57				-0.53		0.42	0.62
OTU244_p_Actinobacteria_g_Sphaerisporangium	9.27419e-05
OTU567_p_Firmicutes_Ambiguous_taxa	9.27419e-05
OTU1277_p_Proteobacteria_g_Pseudoxanthomonas	9.17339e-05																												0.46
OTU740_p_Planctomycetes_g_uncultured	9.07258e-05	0.5	0.49	0.5		-0.48									-0.45								0.49	0.51
OTU164_p_Actinobacteria_g_Cellulomonas	8.97177e-05	0.55	0.44	0.52	0.42	-0.54						0.5		0.41					0.49		0.44		0.44			-0.49						0.44		0.43					0.42		0.47
OTU1013_p_Proteobacteria_g_Caenimonas	8.87097e-05	0.73	0.75	0.68	0.45	-0.76		-0.53						0.44									0.75	0.69		-0.6		-0.51						0.45
OTU1093_p_Proteobacteria_g_Geobacter	8.87097e-05																																					0.44
OTU525_p_Cyanobacteria_Ambiguous_taxa	8.87097e-05
OTU273_p_Actinobacteria_	8.66935e-05										-0.44
OTU552_p_Firmicutes_	8.66935e-05
OTU1232_p_Proteobacteria_g_Marinicella	8.56855e-05	0.59	0.67	0.53	0.45	-0.61	-0.47	-0.69															0.67	0.64	0.41	-0.44	-0.47	-0.53					0.47
OTU113_p_Actinobacteria_g_Illumatobacter	8.46774e-05	0.61	0.51	0.66		-0.59						0.59		0.43					0.55				0.51	0.57		-0.51				-0.48		0.59		0.54							0.41
OTU29_p_Acidobacteria_g_Acidobacterium	8.46774e-05	-0.46	-0.45	-0.45	-0.43	0.47		0.43															-0.45			0.63	0.54	0.44	0.4
OTU292_p_Armatimonadetes_	8.46774e-05																																						-0.42
OTU295_p_Armatimonadetes_g_uncultured_bacterium	8.46774e-05		-0.42	-0.42					0.47	0.59	0.53												-0.42	-0.48					0.45	0.6	0.49					0.48
OTU728_p_Planctomycetes_	8.36694e-05	0.7	0.68	0.64	0.47	-0.69								0.45									0.68	0.65		-0.47
OTU651_p_Firmicutes_g_Peptoclostridium	8.36694e-05																																	0.41
OTU448_p_Chloroflexi_Ambiguous_taxa	8.26613e-05
OTU1047_p_Proteobacteria_g_Pseudogulbenkiania	8.16532e-05
OTU920_p_Proteobacteria_g_uncultured_bacterium	8.16532e-05		0.53		0.45			-0.42															0.53	0.57									0.49
OTU692_p_Gemmatimonadetes_g_uncultured_bacterium	8.06452e-05	0.53	0.42	0.48		-0.55		-0.57															0.42	0.43				-0.49
OTU555_p_Firmicutes_g_Tumebacillus	8.06452e-05
OTU568_p_Firmicutes_g_Brevibacillus	8.06452e-05										-0.52
OTU258_p_Actinobacteria_g_Rubrobacter	7.8629e-05	0.63	0.42	0.63	0.64	-0.6							0.48										0.42																		0.48
OTU1018_p_Proteobacteria_g_Paucibacter	7.8629e-05							-0.45
OTU124_p_Actinobacteria_	7.7621e-05					0.4
OTU1231_p_Proteobacteria_g_Pseudospirillum	7.66129e-05	0.67	0.58	0.59	0.6	-0.63		-0.55						0.44									0.58	0.49		-0.4		-0.41
OTU60_p_Acidobacteria_g_uncultured_bacterium	7.66129e-05	0.52	0.48	0.49	0.55	-0.53	-0.6																0.48			-0.49	-0.57
OTU1334_p_Verrucomicrobia_	7.66129e-05	0.4	0.46					-0.48															0.46	0.41
OTU1153_p_Proteobacteria_	7.66129e-05																															0.45
OTU1355_p_Verrucomicrobia_g_Candidatus_Methylacidiphilum	7.66129e-05												-0.43
OTU213_p_Actinobacteria_Ambiguous_taxa	7.66129e-05																								0.4
OTU1330_p_Verrucomicrobia_g_uncultured_soil_bacterium	7.56048e-05	0.88	0.81	0.86	0.57	-0.86		-0.48		-0.42			0.42	0.41									0.81	0.74		-0.42	-0.44						0.43
OTU1317_p_TM6_	7.56048e-05									0.42							0.44													0.41
OTU603_p_Firmicutes_g_Clostridium_seu_stricto_10	7.56048e-05
OTU49_p_Acidobacteria_g_uncultured_bacterium	7.45968e-05	0.69	0.5	0.6	0.59	-0.72		-0.42															0.5	0.52	0.45	-0.47
OTU922_p_Proteobacteria_g_uncultured_bacterium	7.45968e-05	0.67	0.67	0.71	0.51	-0.66		-0.49	-0.45	-0.43			0.46										0.67	0.73									0.62
OTU1343_p_Verrucomicrobia_Ambiguous_taxa	7.45968e-05									0.41	0.4																			0.47
OTU890_p_Proteobacteria_Ambiguous_taxa	7.45968e-05				-0.42																								0.46
OTU1008_p_Proteobacteria_g_Ralstonia	7.35887e-05
OTU174_p_Actinobacteria_g_Phycicoccus	7.35887e-05
OTU343_p_Bacteroidetes_	7.35887e-05							-0.52			0.59						0.45											-0.47									0.43
OTU580_p_Firmicutes_g_Rummeliibacillus	7.35887e-05
OTU488_p_Chloroflexi_g_uncultured_bacterium	7.25806e-05																0.41		-0.41																		0.45
OTU814_p_Proteobacteria_g_Rhodoblastus	7.25806e-05										-0.42																		-0.45
OTU1300_p_Saccharibacteria_g_uncultured_bacterium	7.15726e-05											0.4									0.5																				0.53
OTU138_p_Actinobacteria_	7.15726e-05
OTU418_p_Chlorobi_g_uncultured_bacterium	7.15726e-05						-0.44																												0.59
OTU1229_p_Proteobacteria_g_Halomonas	7.05645e-05	0.51	0.45	0.51		-0.45		-0.48		-0.43			0.51										0.45	0.54									0.5
OTU832_p_Proteobacteria_g_uncultured_bacterium	6.95565e-05	0.41	0.55					-0.42															0.55	0.44		-0.41
OTU1019_p_Proteobacteria_g_Pelomonas	6.95565e-05																																					0.43
OTU533_p_Cyanobacteria_g_uncultured_bacterium	6.95565e-05									0.55			-0.48		0.46		0.59	0.43												0.58							0.61
OTU837_p_Proteobacteria_	6.95565e-05							-0.47				0.46		0.48														-0.43				0.42		0.42
OTU1209_p_Proteobacteria_g_uncultured_soil_bacterium	6.85484e-05	0.83	0.65	0.78	0.69	-0.84		-0.5	-0.41					0.44									0.65	0.58	0.43	-0.61		-0.4
OTU1012_p_Proteobacteria_g_Azohydromonas	6.85484e-05	0.4				-0.43																																0.41
OTU1306_p_SM2F11_g_uncultured_bacterium	6.85484e-05													0.43
OTU188_p_Actinobacteria_g_Sinomonas	6.85484e-05									-0.44																														0.45
OTU961_p_Proteobacteria_g_Candidatus_Odyssella	6.85484e-05												-0.41
OTU365_p_Bacteroidetes_g_uncultured_bacterium	6.75403e-05	-0.54	-0.57	-0.53	-0.49	0.51				0.49		-0.4											-0.57	-0.53		0.63				0.53
OTU1295_p_Proteobacteria_	6.75403e-05
OTU1135_p_Proteobacteria_	6.65323e-05																							0.48						-0.44			0.51
OTU1279_p_Proteobacteria_g_Rudaea	6.65323e-05			-0.43																									0.42
OTU880_p_Proteobacteria_	6.55242e-05	0.61	0.6	0.64		-0.61			-0.4										0.41				0.6	0.56		-0.49								0.41
OTU32_p_Acidobacteria_g_Granulicella	6.55242e-05	-0.64	-0.64	-0.6	-0.55	0.66	0.56		0.42			-0.46		-0.44									-0.64	-0.54		0.83	0.58	0.45				-0.4		-0.48
OTU22_p_Woesearchaeota_.DHVEG_6._g_uncultured_euryarchaeote	6.55242e-05		0.63		0.41											-0.42							0.63	0.53
OTU593_p_Firmicutes_g_Lactobacillus	6.55242e-05
OTU1077_p_Proteobacteria_g_Peredibacter	6.45161e-05	0.73	0.78	0.72		-0.72		-0.47		-0.43				0.47						-0.44			0.78	0.79		-0.51		-0.47		-0.46			0.54
OTU274_p_Actinobacteria_Ambiguous_taxa	6.45161e-05	0.69	0.74	0.69	0.46	-0.69			-0.5				0.46	0.45									0.74	0.74		-0.43							0.45	0.47
OTU197_p_Actinobacteria_g_Asanoa	6.45161e-05
OTU752_p_Planctomycetes_	6.35081e-05
OTU463_p_Chloroflexi_g_uncultured_bacterium	6.25e-05	-0.42																												0.5
OTU994_p_Proteobacteria_	6.25e-05							-0.56																0.45	0.57								0.52
OTU1025_p_Proteobacteria_g_Variovorax	6.14919e-05	0.47	0.46			-0.49																	0.46												0.42
OTU587_p_Firmicutes_g_Shimazuella	6.14919e-05
OTU1308_p_Spirochaetae_g_Turneriella	6.04839e-05	0.57	0.55	0.48	0.46	-0.57		-0.65						0.44									0.55	0.42		-0.43	-0.43	-0.53							0.45
OTU713_p_Microgenomates_g_uncultured_bacterium	5.94758e-05	0.68	0.68	0.58	0.62	-0.68		-0.67						0.42									0.68	0.6		-0.54		-0.56
OTU743_p_Planctomycetes_g_uncultured_bacterium	5.84677e-05	0.68	0.53	0.64	0.55	-0.71	-0.41	-0.45															0.53	0.52		-0.54
OTU831_p_Proteobacteria_	5.84677e-05	0.46		0.46	0.45	-0.51		-0.54																0.42				-0.42
OTU359_p_Bacteroidetes_g_Sediminibacterium	5.84677e-05
OTU37_p_Acidobacteria_Ambiguous_taxa	5.84677e-05
OTU147_p_Actinobacteria_g_Geodermatophilus	5.74597e-05
OTU600_p_Firmicutes_	5.74597e-05																														0.47
OTU125_p_Actinobacteria_g_Actinospica	5.64516e-05	-0.59	-0.47	-0.64		0.59								-0.43						0.44			-0.47	-0.45		0.57								-0.41
OTU549_p_Elusimicrobia_g_uncultured_bacterium	5.64516e-05				0.45
OTU200_p_Actinobacteria_g_Longispora	5.54435e-05	0.56	0.54	0.46		-0.56																	0.54	0.49		-0.46
OTU98_p_Acidobacteria_g_uncultured_bacterium	5.54435e-05	0.55	0.44	0.47	0.44	-0.55		-0.46															0.44			-0.45		-0.41
OTU1033_p_Proteobacteria_g_Janthinobacterium	5.54435e-05																												0.42
OTU373_p_Bacteroidetes_g_uncultured_bacterium	5.54435e-05
OTU958_p_Proteobacteria_g_uncultured	5.54435e-05														0.55																				0.67
OTU998_p_Proteobacteria_g_Achromobacter	5.54435e-05																												0.46
OTU1255_p_Proteobacteria_g_Alkanibacter	5.44355e-05										0.45
OTU613_p_Firmicutes_g_Clostridium_seu_stricto_8	5.44355e-05
OTU121_p_Actinobacteria_g_uncultured_actinobacterium	5.34274e-05
OTU721_p_Omnitrophica_g_uncultured_bacterium	5.24194e-05	0.42	0.49		0.49	-0.4		-0.41				0.41											0.49			-0.42		-0.41
OTU963_p_Proteobacteria_g_uncultured_alpha_proteobacterium	5.24194e-05	-0.6	-0.55	-0.57		0.59			0.65														-0.55	-0.53		0.61	0.44		0.48
OTU269_p_Actinobacteria_	5.24194e-05				0.42																											0.46
OTU657_p_Firmicutes_g_Candidatus_Soleaferrea	5.24194e-05										-0.4	-0.4																												0.58
OTU2_p_Euryarchaeota_g_uncultured_archaeon	5.14113e-05	0.45		0.41		-0.46		-0.65
OTU479_p_Chloroflexi_	5.04032e-05																												-0.49	-0.48						-0.43	-0.51
OTU1130_p_Proteobacteria_Ambiguous_taxa	4.93952e-05	0.47	0.6	0.48		-0.51								0.43									0.6	0.58		-0.48		-0.45						0.41
OTU13_p_Thaumarchaeota_g_Candidatus_Nitrososphaera	4.93952e-05						0.45		0.58																				0.56
OTU403_p_Chlamydiae_g_uncultured_bacterium	4.93952e-05							-0.52	0.44																			-0.45
OTU916_p_Proteobacteria_g_uncultured_Rhodospirillaceae_bacterium	4.93952e-05						0.41		0.42
OTU422_p_Chloroflexi_	4.83871e-05	0.66	0.64	0.63	0.49	-0.66		-0.53															0.64	0.65	0.45	-0.53		-0.45					0.46
OTU1154_p_Proteobacteria_g_Oligoflexus	4.83871e-05											0.4				-0.42																0.4
OTU162_p_Actinobacteria_g_Georgenia	4.83871e-05
OTU900_p_Proteobacteria_g_Rhodopila	4.83871e-05						0.43																				0.42
OTU1179_p_Proteobacteria_g_Marinobacter	4.7379e-05	0.49	0.53	0.46	0.45	-0.48	-0.53																0.53	0.53									0.41
OTU992_p_Proteobacteria_g_uncultured_bacterium	4.7379e-05	0.47	0.46		0.46	-0.46																	0.46	0.42		-0.44						0.41
OTU1044_p_Proteobacteria_g_uncultured	4.7379e-05																0.52
OTU1359_p_Verrucomicrobia_	4.7379e-05				0.44
OTU159_p_Actinobacteria_	4.7379e-05											-0.53														0.55						-0.45
OTU778_p_Proteobacteria_	4.7379e-05																				0.4														0.41
OTU183_p_Actinobacteria_g_Lysinimonas	4.6371e-05	0.48	0.5	0.49	0.41	-0.46				-0.4											0.41		0.5	0.43		-0.49															0.41
OTU494_p_Chloroflexi_g_uncultured_bacterium	4.6371e-05
OTU899_p_Proteobacteria_g_Granulibacter	4.6371e-05																0.44		-0.45											0.45							0.49
OTU1000_p_Proteobacteria_g_uncultured	4.53629e-05
OTU396_p_Chlamydiae_	4.53629e-05
OTU76_p_Acidobacteria_g_uncultured_Acidobacteria_bacterium	4.53629e-05
OTU801_p_Proteobacteria_g_Aureimonas	4.53629e-05
OTU417_p_Chlorobi_Ambiguous_taxa	4.43548e-05	0.69	0.76	0.56	0.42	-0.7	-0.56	-0.5	-0.41														0.76	0.66			-0.47	-0.43					0.41
OTU751_p_Planctomycetes_g_uncultured_planctomycete	4.43548e-05	0.53	0.57	0.45		-0.5																	0.57	0.53		-0.41
OTU1124_p_Proteobacteria_g_uncultured	4.43548e-05	0.5	0.51	0.47		-0.49		-0.43															0.51	0.55
OTU1282_p_Proteobacteria_g_Tahibacter	4.43548e-05	0.44		0.45		-0.41						0.55												0.4		-0.43						0.53
OTU1194_p_Proteobacteria_g_uncultured_bacterium	4.43548e-05
OTU160_p_Actinobacteria_g_Angustibacter	4.43548e-05
OTU371_p_Bacteroidetes_	4.43548e-05							-0.4			0.41																	-0.41
OTU305_p_Bacteroidetes_	4.33468e-05	0.6	0.63	0.58	0.51	-0.61	-0.42	-0.53															0.63	0.63	0.41			-0.41					0.52
OTU1349_p_Verrucomicrobia_g_uncultured_bacterium	4.33468e-05	0.45	0.64	0.42		-0.43		-0.47															0.64	0.57				-0.42
OTU353_p_Bacteroidetes_g_Hydrotalea	4.33468e-05												-0.43		0.47															0.42					0.4
OTU644_p_Firmicutes_g_Tyzzerella_3	4.33468e-05
OTU485_p_Chloroflexi_g_uncultured_Ktedobacteria_bacterium	4.23387e-05							0.42																		0.64	0.49	0.7
OTU640_p_Firmicutes_g_Mobilitalea	4.23387e-05														-0.4
OTU733_p_Planctomycetes_g_uncultured_planctomycete	4.23387e-05
OTU95_p_Acidobacteria_g_uncultured_Acidobacteria_bacterium	4.23387e-05				0.43							0.45
OTU151_p_Actinobacteria_	4.13306e-05	-0.43
OTU566_p_Firmicutes_	4.13306e-05					0.43	0.41
OTU635_p_Firmicutes_g_Lachnoclostridium	4.13306e-05
OTU667_p_Firmicutes_g_Ruminococcaceae_UCG_014	4.13306e-05
OTU977_p_Proteobacteria_g_uncultured_bacterium	4.03226e-05	0.83	0.7	0.79	0.59	-0.84	-0.44	-0.63					0.41										0.7	0.68	0.56	-0.47		-0.47					0.56
OTU727_p_Planctomycetes_g_uncultured_bacterium	4.03226e-05						0.42								-0.43												0.5
OTU1303_p_SHA_109_g_uncultured_bacterium	3.93145e-05
OTU279_p_Actinobacteria_g_uncultured_bacterium	3.93145e-05				0.5							0.49																				0.45
OTU317_p_Bacteroidetes_g_Cytophaga	3.93145e-05
OTU973_p_Proteobacteria_	3.93145e-05				0.52																			0.45	0.77								0.72
OTU1133_p_Proteobacteria_g_uncultured_organism	3.83065e-05	0.43			0.43	-0.43
OTU1105_p_Proteobacteria_g_uncultured_bacterium	3.83065e-05		0.5																				0.5	0.48
OTU558_p_Firmicutes_g_Anoxybacillus	3.83065e-05
OTU89_p_Acidobacteria_	3.83065e-05
OTU923_p_Proteobacteria_g_uncultured_bacterium	3.72984e-05	-0.47	-0.42	-0.53	-0.42	0.49							-0.44										-0.42	-0.47
OTU1351_p_Verrucomicrobia_	3.72984e-05
OTU543_p_Elusimicrobia_	3.72984e-05
OTU631_p_Firmicutes_g_uncultured	3.72984e-05
OTU7_p_Miscellaneous_Crenarchaeotic_Grou_p_g_uncultured_crenarchaeote	3.72984e-05									0.44							0.6	0.43												0.44							0.61
OTU1290_p_Proteobacteria_g_uncultured_bacterium	3.62903e-05	0.74	0.76	0.68	0.43	-0.75	-0.46	-0.52	-0.52														0.76	0.69		-0.43	-0.44	-0.42
OTU735_p_Planctomycetes_g_AKYG587	3.62903e-05	0.69	0.67	0.66	0.53	-0.67		-0.57					0.46	0.47									0.67	0.77	0.53								0.81
OTU1063_p_Proteobacteria_g_uncultured	3.62903e-05
OTU141_p_Actinobacteria_g_Fodinicola	3.62903e-05				0.41				-0.45
OTU401_p_Chlamydiae_	3.62903e-05
OTU731_p_Planctomycetes_	3.62903e-05																			-0.41
OTU144_p_Actinobacteria_	3.52823e-05	-0.41		-0.43																				-0.42											0.46					0.42
OTU1340_p_Verrucomicrobia_	3.52823e-05																																					0.4
OTU56_p_Acidobacteria_g_uncultured_bacterium	3.52823e-05			0.41
OTU57_p_Acidobacteria_	3.52823e-05
OTU686_p_Firmicutes_g_uncultured	3.52823e-05
OTU748_p_Planctomycetes_	3.52823e-05											0.53																				0.54
OTU1221_p_Proteobacteria_Ambiguous_taxa	3.42742e-05	0.57	0.56	0.5	0.52	-0.56																	0.56	0.56									0.46
OTU1127_p_Proteobacteria_g_Pseudenhygromyxa	3.42742e-05	0.52	0.48	0.46	0.57	-0.5				-0.43		0.45									0.5		0.48	0.44		-0.46						0.47		0.41							0.58
OTU1165_p_Proteobacteria_g_Desulfomonile	3.42742e-05	0.44			0.47																													0.43
OTU1038_p_Proteobacteria_g_Undibacterium	3.42742e-05																		-0.55
OTU14_p_Thaumarchaeota_	3.42742e-05			-0.4																																			0.54
OTU299_p_Armatimonadetes_g_uncultured_Armatimonadetes_bacterium	3.42742e-05
OTU94_p_Acidobacteria_Ambiguous_taxa	3.32661e-05	0.68		0.59	0.75	-0.65	-0.44		-0.42			0.4													0.49		-0.44
OTU1162_p_Proteobacteria_Ambiguous_taxa	3.32661e-05		0.41																				0.41
OTU228_p_Actinobacteria_g_Crossiella	3.32661e-05			-0.4																	-0.51					0.42															-0.52
OTU769_p_Proteobacteria_	3.32661e-05		-0.41															0.48					-0.41			0.47												0.49
OTU806_p_Proteobacteria_g_Methylovirgula	3.32661e-05		-0.41				0.45									0.46							-0.41				0.45									0.46
OTU1207_p_Proteobacteria_Ambiguous_taxa	3.22581e-05	0.54		0.6		-0.57
OTU754_p_Planctomycetes_g_Blastopirellula	3.22581e-05	0.51	0.55	0.5	0.5	-0.54			-0.5														0.55	0.63	0.47								0.59
OTU377_p_Bacteroidetes_Ambiguous_taxa	3.22581e-05	0.4				-0.42								0.48												-0.46						0.43
OTU1037_p_Proteobacteria_g_uncultured	3.22581e-05				-0.46				0.45								0.42
OTU1123_p_Proteobacteria_	3.22581e-05
OTU388_p_Bacteroidetes_g_Pedobacter	3.22581e-05
OTU765_p_Planctomycetes_	3.22581e-05
OTU1189_p_Proteobacteria_g_Acidiferrobacter	3.125e-05	0.71	0.66	0.6	0.52	-0.71	-0.48	-0.49						0.42									0.66	0.58		-0.47	-0.44	-0.42
OTU736_p_Planctomycetes_g_CL500_3	3.125e-05	0.63	0.56	0.6	0.42	-0.65		-0.54															0.56	0.59				-0.44
OTU819_p_Proteobacteria_	3.125e-05	0.56	0.5	0.52	0.47	-0.57		-0.42															0.5	0.46		-0.51
OTU402_p_Chlamydiae_Ambiguous_taxa	3.125e-05																									0.46		0.46						-0.44
OTU556_p_Firmicutes_	3.125e-05
OTU755_p_Planctomycetes_g_Candidatus_Nostocoida	3.125e-05
OTU938_p_Proteobacteria_g_Telmatospirillum	3.125e-05																											0.41
OTU575_p_Firmicutes_g_Domibacillus	3.02419e-05							-0.41
OTU738_p_Planctomycetes_g_Phycisphaera	3.02419e-05								0.44		0.4										0.41
OTU773_p_Proteobacteria_g_Asticcacaulis	3.02419e-05
OTU693_p_Gemmatimonadetes_	2.92339e-05	0.61	0.64	0.67	0.4	-0.55		-0.46	-0.52	-0.51			0.53										0.64	0.72									0.65
OTU870_p_Proteobacteria_Ambiguous_taxa	2.92339e-05	0.57		0.5	0.54	-0.54			-0.49	-0.41		0.47													0.52				-0.42
OTU1059_p_Proteobacteria_g_Methyloversatilis	2.92339e-05
OTU1273_p_Proteobacteria_g_Luteibacter	2.92339e-05																												0.51
OTU1352_p_Verrucomicrobia_g_uncultured_bacterium	2.92339e-05																								0.54
OTU166_p_Actinobacteria_Ambiguous_taxa	2.92339e-05
OTU506_p_Chloroflexi_	2.92339e-05																			0.49											0.57									0.44
OTU515_p_Cyanobacteria_g_uncultured_Dunaliella_sp.	2.92339e-05
OTU71_p_Acidobacteria_g_uncultured_Acidobacteria_bacterium	2.92339e-05
OTU46_p_Acidobacteria_Ambiguous_taxa	2.82258e-05	0.67	0.53	0.7		-0.66		-0.43					0.49	0.43									0.53	0.66	0.69								0.82
OTU306_p_Bacteroidetes_g_uncultured_bacterium	2.82258e-05	0.57	0.46	0.5		-0.59	-0.41																0.46			-0.44
OTU170_p_Actinobacteria_g_Knoellia	2.82258e-05																-0.42		0.5																				0.52
OTU547_p_Elusimicrobia_	2.82258e-05																0.42	0.44																				0.41
OTU429_p_Chloroflexi_g_uncultured_bacterium	2.72177e-05	0.54	0.54	0.61		-0.52		-0.44		-0.49			0.5										0.54	0.64									0.59
OTU179_p_Actinobacteria_g_Amnibacterium	2.72177e-05										-0.4			-0.43																				-0.4
OTU534_p_Cyanobacteria_	2.72177e-05																				0.48																				0.48
OTU674_p_Firmicutes_g_Asteroleplasma	2.72177e-05
OTU70_p_Acidobacteria_	2.72177e-05								-0.41
OTU36_p_Acidobacteria_g_uncultured_bacterium	2.62097e-05	0.55	0.61	0.5	0.53	-0.5				-0.41				0.46									0.61	0.54		-0.43				-0.4
OTU196_p_Actinobacteria_g_Allocatelliglobosispora	2.62097e-05	0.53	0.61	0.54		-0.52								0.52									0.61	0.55
OTU967_p_Proteobacteria_g_uncultured_bacterium	2.62097e-05	0.53	0.43	0.47		-0.57																	0.43	0.46		-0.44
OTU1116_p_Proteobacteria_g_uncultured_bacterium	2.62097e-05	0.48	0.43	0.44		-0.51		-0.44															0.43	0.48	0.63								0.53
OTU1285_p_Proteobacteria_	2.62097e-05	0.47		0.47		-0.46								0.44										0.44
OTU1272_p_Proteobacteria_g_Dyella	2.62097e-05	-0.45	-0.44	-0.5	-0.43	0.44													-0.41				-0.44	-0.43		0.49
OTU1032_p_Proteobacteria_g_Herbaspirillum	2.62097e-05	-0.52	-0.42	-0.47	-0.41	0.51								-0.42									-0.42
OTU1275_p_Proteobacteria_g_Metallibacterium	2.62097e-05
OTU291_p_Aerophobetes_g_uncultured_bacterium	2.62097e-05		0.4								0.5												0.4
OTU614_p_Firmicutes_g_Clostridium_seu_stricto_9	2.62097e-05
OTU885_p_Proteobacteria_g_Rhodobacter	2.62097e-05
OTU1049_p_Proteobacteria_g_Vogesella	2.52016e-05								-0.46																			0.43	-0.44					-0.47					0.46
OTU1361_p_Verrucomicrobia_g_Haloferula	2.52016e-05				0.48
OTU318_p_Bacteroidetes_g_Dyadobacter	2.52016e-05
OTU350_p_Bacteroidetes_g_Flavihumibacter	2.52016e-05		0.42			-0.41																	0.42
OTU367_p_Bacteroidetes_Ambiguous_taxa	2.52016e-05																												0.44						0.42
OTU399_p_Chlamydiae_g_uncultured_Chlamydiales_bacterium	2.52016e-05				-0.44
OTU898_p_Proteobacteria_g_Gluconobacter	2.52016e-05																												0.43
OTU841_p_Proteobacteria_g_uncultured	2.41935e-05	0.76	0.81	0.67	0.41	-0.75	-0.44	-0.53	-0.41														0.81	0.75			-0.46	-0.44					0.5
OTU1062_p_Proteobacteria_g_Uliginosibacterium	2.41935e-05
OTU1167_p_Proteobacteria_g_uncultured	2.41935e-05
OTU1195_p_Proteobacteria_	2.41935e-05
OTU230_p_Actinobacteria_g_Kutzneria	2.41935e-05																								0.53								0.54
OTU542_p_Elusimicrobia_g_uncultured_soil_bacterium	2.41935e-05
OTU805_p_Proteobacteria_g_Methylorosula	2.41935e-05
OTU950_p_Proteobacteria_g_uncultured_bacterium	2.41935e-05
OTU959_p_Proteobacteria_g_Candidatus_Captivus	2.41935e-05										0.46
OTU983_p_Proteobacteria_	2.41935e-05										0.45																				0.47
OTU1128_p_Proteobacteria_g_uncultured	2.31855e-05	0.57	0.72	0.47		-0.55		-0.41															0.72	0.6
OTU1140_p_Proteobacteria_g_uncultured	2.31855e-05	0.57	0.58	0.6	0.46	-0.56		-0.47	-0.4														0.58	0.7	0.47	-0.42							0.66
OTU1260_p_Proteobacteria_g_Solimonas	2.31855e-05
OTU369_p_Bacteroidetes_g_uncultured_Bacteroidetes_bacterium	2.31855e-05												-0.41																	0.42
OTU618_p_Firmicutes_g_uncultured_bacterium	2.31855e-05											-0.48
OTU927_p_Proteobacteria_g_Azospirillum	2.31855e-05																				0.41																	0.46
OTU1003_p_Proteobacteria_g_Chitinimonas	2.21774e-05																																					0.41
OTU12_p_Thaumarchaeota_g_uncultured_crenarchaeote	2.21774e-05				-0.53
OTU1362_p_Verrucomicrobia_g_Luteolibacter	2.21774e-05		0.42																				0.42	0.46
OTU470_p_Chloroflexi_g_uncultured_Ktedobacteria_bacterium	2.21774e-05																									0.42
OTU513_p_Cyanobacteria_g_Triticum_urartu	2.21774e-05				-0.43																								0.45
OTU364_p_Bacteroidetes_	2.11694e-05	-0.61	-0.47	-0.61	-0.55	0.55																	-0.47	-0.42		0.55
OTU1023_p_Proteobacteria_g_Sphaerotilus	2.11694e-05									0.43	0.44				0.51		0.54												0.42						0.63		0.52
OTU1283_p_Proteobacteria_g_Thermomonas	2.11694e-05		0.41																				0.41	0.42
OTU366_p_Bacteroidetes_	2.11694e-05																			-0.49																				-0.45
OTU521_p_Cyanobacteria_g_Microcoleus	2.11694e-05																		-0.41
OTU55_p_Acidobacteria_	2.11694e-05																											0.57
OTU789_p_Proteobacteria_	2.11694e-05																												0.46
OTU835_p_Proteobacteria_Ambiguous_taxa	2.11694e-05												-0.44
OTU131_p_Actinobacteria_g_Gordonia	2.01613e-05	0.54	0.5	0.5	0.6	-0.54	-0.5	-0.49	-0.45														0.5	0.51	0.55	-0.44	-0.4		-0.41				0.42
OTU1064_p_Proteobacteria_g_Zoogloea	2.01613e-05
OTU1276_p_Proteobacteria_g_Panacagrimonas	2.01613e-05															-0.44
OTU129_p_Actinobacteria_	2.01613e-05
OTU1363_p_Verrucomicrobia_g_Prosthecobacter	2.01613e-05																																					0.42
OTU234_p_Actinobacteria_Ambiguous_taxa	2.01613e-05
OTU334_p_Bacteroidetes_g_Fluviicola	2.01613e-05
OTU370_p_Bacteroidetes_g_uncultured_bacterium	2.01613e-05													-0.4
OTU585_p_Firmicutes_g_Staphylococcus	2.01613e-05																																					-0.4
OTU632_p_Firmicutes_	2.01613e-05																														0.51
OTU633_p_Firmicutes_Ambiguous_taxa	2.01613e-05
OTU689_p_Firmicutes_g_uncultured_bacterium	2.01613e-05														-0.49																				-0.42
OTU788_p_Proteobacteria_Ambiguous_taxa	2.01613e-05				0.4				-0.43																					-0.42
OTU815_p_Proteobacteria_g_Tardiphaga	2.01613e-05											0.4
OTU847_p_Proteobacteria_g_uncultured_bacterium	2.01613e-05
OTU430_p_Chloroflexi_g_Litorilinea	1.91532e-05	0.51	0.61	0.56	0.44	-0.46				-0.45			0.46										0.61	0.69	0.51					-0.45			0.7
OTU1054_p_Proteobacteria_g_Azoarcus	1.91532e-05
OTU412_p_Chlamydiae_g_uncultured	1.91532e-05
OTU610_p_Firmicutes_g_Clostridium_seu_stricto_3	1.91532e-05
OTU666_p_Firmicutes_g_Ruminococcaceae_UCG_013	1.91532e-05
OTU774_p_Proteobacteria_g_Brevundimonas	1.91532e-05													-0.44
OTU955_p_Proteobacteria_g_uncultured_bacterium	1.91532e-05							-0.42										0.44										-0.43
OTU314_p_Bacteroidetes_	1.81452e-05	0.55		0.47	0.44	-0.55		-0.47
OTU1224_p_Proteobacteria_g_uncultured_organism	1.81452e-05	0.5	0.45	0.41		-0.5																	0.45		0.4	-0.4											0.43
OTU971_p_Proteobacteria_g_uncultured	1.81452e-05	0.5	0.48	0.5		-0.52																	0.48	0.46	0.51								0.44
OTU122_p_Actinobacteria_g_uncultured_Actinomycetales_bacterium	1.81452e-05																	0.41
OTU1347_p_Verrucomicrobia_	1.81452e-05															0.47
OTU180_p_Actinobacteria_g_Curtobacterium	1.81452e-05																												0.46
OTU444_p_Chloroflexi_Ambiguous_taxa	1.81452e-05																									-0.45
OTU572_p_Firmicutes_g_uncultured	1.81452e-05																0.52																				0.49
OTU647_p_Firmicutes_g_Desulfosporosinus	1.81452e-05															0.47																				0.5
OTU990_p_Proteobacteria_g_Sphingopyxis	1.81452e-05																								0.41
OTU376_p_Bacteroidetes_	1.71371e-05	0.53	0.5	0.44	0.5	-0.52		-0.5															0.5	0.5	0.48								0.45
OTU747_p_Planctomycetes_g_uncultured_planctomycete	1.71371e-05	0.46	0.46			-0.45														-0.41			0.46	0.41																-0.43
OTU1053_p_Proteobacteria_	1.71371e-05
OTU1244_p_Proteobacteria_g_uncultured_bacterium	1.71371e-05																																							0.42
OTU219_p_Actinobacteria_g_uncultured_bacterium	1.71371e-05																																				-0.47
OTU278_p_Actinobacteria_	1.71371e-05
OTU34_p_Acidobacteria_g_Terriglobus	1.71371e-05								0.44																				0.51
OTU522_p_Cyanobacteria_g_Phormidium	1.71371e-05
OTU636_p_Firmicutes_g_Lachnoclostridium_5	1.71371e-05
OTU762_p_Planctomycetes_g_Schlesneria	1.71371e-05
OTU968_p_Proteobacteria_	1.71371e-05
OTU886_p_Proteobacteria_g_Rubellimicrobium	1.6129e-05	0.5	0.44	0.5	0.45	-0.48			-0.42														0.44	0.44		-0.41
OTU1187_p_Proteobacteria_g_BD1_7_clade	1.6129e-05	0.47	0.49	0.46		-0.44																	0.49	0.57									0.48
OTU18_p_Thaumarchaeota_g_uncultured_archaeon	1.6129e-05	-0.4				0.42	0.53																			0.41	0.49		0.49
OTU590_p_Firmicutes_g_Aerococcus	1.6129e-05																												0.49
OTU952_p_Proteobacteria_	1.6129e-05
OTU176_p_Actinobacteria_	1.5121e-05	0.41		0.4										0.44										0.42
OTU302_p_Armatimonadetes_g_uncultured_soil_bacterium	1.5121e-05	-0.43		-0.46																						0.49
OTU1160_p_Proteobacteria_g_uncultured_bacterium	1.5121e-05
OTU1200_p_Proteobacteria_g_Pantoea	1.5121e-05
OTU1263_p_Proteobacteria_Ambiguous_taxa	1.5121e-05
OTU289_p_Actinobacteria_	1.5121e-05									-0.43							-0.41
OTU397_p_Chlamydiae_	1.5121e-05
OTU443_p_Chloroflexi_	1.5121e-05																		-0.42
OTU592_p_Firmicutes_g_Enterococcus	1.5121e-05					-0.41
OTU872_p_Proteobacteria_Ambiguous_taxa	1.5121e-05																												0.41
OTU895_p_Proteobacteria_g_Acidocella	1.5121e-05																			-0.44
OTU919_p_Proteobacteria_	1.5121e-05								-0.51	-0.61																				-0.5							-0.44
OTU939_p_Proteobacteria_g_Thalassospira	1.5121e-05
OTU954_p_Proteobacteria_g_uncultured_bacterium	1.5121e-05
OTU980_p_Proteobacteria_g_Erythrobacter	1.41129e-05	0.49	0.63			-0.45																	0.63	0.61									0.43
OTU413_p_Chlorobi_	1.41129e-05	-0.43		-0.5		0.4			0.47	0.49			-0.57		0.52									-0.43											0.45
OTU1048_p_Proteobacteria_g_uncultured	1.41129e-05
OTU1338_p_Verrucomicrobia_	1.41129e-05
OTU312_p_Bacteroidetes_g_Alistipes	1.41129e-05																																							0.49
OTU344_p_Bacteroidetes_Ambiguous_taxa	1.41129e-05
OTU439_p_Chloroflexi_g_uncultured_bacterium	1.41129e-05
OTU450_p_Chloroflexi_g_uncultured_Chloroflexi_bacterium	1.41129e-05
OTU502_p_Chloroflexi_Ambiguous_taxa	1.41129e-05				0.45						0.45	0.42																				0.48
OTU630_p_Firmicutes_g_Lutispora	1.41129e-05		0.43																				0.43
OTU698_p_Gemmatimonadetes_g_uncultured_bacterium	1.41129e-05		0.5					-0.56															0.5	0.51				-0.45					0.44
OTU869_p_Proteobacteria_	1.41129e-05		0.42				-0.44											-0.41					0.42
OTU957_p_Proteobacteria_g_Rickettsia	1.41129e-05
OTU97_p_Acidobacteria_g_uncultured_bacterium	1.31048e-05	0.49		0.49	0.4	-0.52		-0.54						0.46										0.41	0.41
OTU1118_p_Proteobacteria_	1.31048e-05												-0.41
OTU1122_p_Proteobacteria_g_uncultured_delta_proteobacterium	1.31048e-05										0.46						0.54																				0.47
OTU1227_p_Proteobacteria_	1.31048e-05																		-0.44
OTU191_p_Actinobacteria_g_Myceligenera	1.31048e-05
OTU504_p_Chloroflexi_g_uncultured_Chloroflexi_bacterium	1.31048e-05
OTU573_p_Firmicutes_g_Pasteuria	1.31048e-05
OTU598_p_Firmicutes_g_Christeenellaceae_R_7_group	1.31048e-05																																							0.5
OTU745_p_Planctomycetes_Ambiguous_taxa	1.31048e-05														-0.41
OTU780_p_Proteobacteria_g_uncultured	1.31048e-05																			-0.48																				-0.44
OTU914_p_Proteobacteria_Ambiguous_taxa	1.31048e-05
OTU962_p_Proteobacteria_	1.31048e-05																			-0.52																				-0.47
OTU982_p_Proteobacteria_g_uncultured	1.20968e-05	0.62	0.5	0.56		-0.6																	0.5	0.44
OTU210_p_Actinobacteria_	1.20968e-05	0.42	0.49	0.51		-0.4				-0.42				0.41									0.49	0.52						-0.41
OTU1028_p_Proteobacteria_g_Zhizhongheella	1.20968e-05
OTU1150_p_Proteobacteria_	1.20968e-05															-0.49																				-0.4
OTU1184_p_Proteobacteria_g_Simiduia	1.20968e-05											0.44					-0.52															0.49
OTU1245_p_Proteobacteria_	1.20968e-05									0.45	0.42		-0.5				0.54		-0.43																		0.47		-0.42
OTU1312_p_Tenericutes_g_Spiroplasma	1.20968e-05															-0.43																				-0.41				0.56
OTU1367_p_Verrucomicrobia_g_Verrucomicrobium	1.20968e-05																																							0.41
OTU184_p_Actinobacteria_g_Microbacterium	1.20968e-05				0.48																			0.48									0.49								0.42
OTU259_p_Actinobacteria_g_uncultured_bacterium	1.20968e-05																							0.4
OTU33_p_Acidobacteria_g_Telmatobacter	1.20968e-05		-0.4			0.43		0.43						-0.49									-0.4			0.61	0.44	0.68						-0.55
OTU551_p_Fibrobacteres_g_uncultured	1.20968e-05
OTU563_p_Firmicutes_g_Paucisalibacillus	1.20968e-05																												0.4
OTU637_p_Firmicutes_g_Lachnospiraceae_NK4A136_group	1.20968e-05																								0.48
OTU646_p_Firmicutes_g_Desulfitobacterium	1.20968e-05				-0.4
OTU844_p_Proteobacteria_g_Pleomorphomonas	1.20968e-05							-0.56																				-0.43
OTU937_p_Proteobacteria_g_Skermanella	1.20968e-05																																							0.52
OTU283_p_Actinobacteria_g_uncultured_bacterium	1.10887e-05	0.53		0.5		-0.48
OTU324_p_Bacteroidetes_g_Rhodocytophaga	1.10887e-05	0.53	0.48	0.45	0.4	-0.49								0.62									0.48				-0.42							0.43
OTU715_p_Microgenomates_g_uncultured_Microgenomates_bacterium	1.10887e-05	0.45	0.56	0.46		-0.42		-0.5															0.56	0.65									0.54
OTU1286_p_Proteobacteria_Ambiguous_taxa	1.10887e-05																								0.44
OTU1293_p_Proteobacteria_	1.10887e-05																				0.45
OTU233_p_Actinobacteria_	1.10887e-05							0.45																				0.44
OTU285_p_Actinobacteria_	1.10887e-05																															0.43
OTU471_p_Chloroflexi_	1.10887e-05
OTU536_p_Cyanobacteria_g_uncultured_cyanobacterium	1.10887e-05		0.52					-0.48						0.41									0.52	0.45
OTU584_p_Firmicutes_g_uncultured_bacterium	1.10887e-05
OTU608_p_Firmicutes_g_Clostridium_seu_stricto_18	1.10887e-05											0.42
OTU720_p_Omnitrophica_	1.10887e-05																								0.43
OTU734_p_Planctomycetes_g_uncultured_bacterium	1.10887e-05																									-0.44
OTU802_p_Proteobacteria_g_uncultured_bacterium	1.10887e-05												-0.43
OTU325_p_Bacteroidetes_g_Spirosoma	1.00806e-05	-0.41
OTU330_p_Bacteroidetes_g_uncultured_bacterium	1.00806e-05	-0.6	-0.52	-0.53	-0.43	0.55																	-0.52	-0.47		0.49
OTU1011_p_Proteobacteria_g_Acidovorax	1.00806e-05												-0.41
OTU1201_p_Proteobacteria_g_Pragia	1.00806e-05
OTU1248_p_Proteobacteria_g_uncultured	1.00806e-05
OTU156_p_Actinobacteria_g_uncultured_bacterium	1.00806e-05
OTU171_p_Actinobacteria_g_Lapillicoccus	1.00806e-05																																	0.41
OTU251_p_Actinobacteria_g_uncultured	1.00806e-05
OTU296_p_Armatimonadetes_	1.00806e-05
OTU385_p_Bacteroidetes_	1.00806e-05																																				0.41
OTU607_p_Firmicutes_g_Clostridium_seu_stricto_16	1.00806e-05
OTU623_p_Firmicutes_	1.00806e-05
OTU792_p_Proteobacteria_g_uncultured_bacterium	1.00806e-05			-0.43	-0.57	0.42																				0.45
OTU817_p_Proteobacteria_g_Ochrobactrum	1.00806e-05															0.42													0.49
OTU211_p_Actinobacteria_g_uncultured_bacterium	9.07258e-06	0.58	0.41	0.54		-0.59																	0.41											0.49
OTU375_p_Bacteroidetes_g_uncultured_Bacteroidetes_bacterium	9.07258e-06	0.48	0.59	0.48		-0.45																	0.59	0.58
OTU105_p_Acidobacteria_	9.07258e-06	0.46	0.57			-0.46																	0.57	0.44			-0.41
OTU1035_p_Proteobacteria_g_Noviherbaspirillum	9.07258e-06																	0.51									0.43	0.45										0.45
OTU1216_p_Proteobacteria_	9.07258e-06
OTU1320_p_TM6_g_uncultured_candidate_division_TM6_bacterium	9.07258e-06
OTU135_p_Actinobacteria_g_Williamsia	9.07258e-06
OTU161_p_Actinobacteria_g_Kineosporia	9.07258e-06
OTU268_p_Actinobacteria_Ambiguous_taxa	9.07258e-06
OTU3_p_Euryarchaeota_Ambiguous_taxa	9.07258e-06																														0.41
OTU432_p_Chloroflexi_g_uncultured_bacterium	9.07258e-06
OTU52_p_Acidobacteria_g_uncultured_Acidobacteria_bacterium	9.07258e-06																		-0.54
OTU682_p_Firmicutes_g_Anaerospora	9.07258e-06																										-0.47
OTU766_p_Planctomycetes_Ambiguous_taxa	9.07258e-06
OTU851_p_Proteobacteria_g_Cohaesibacter	9.07258e-06
OTU882_p_Proteobacteria_g_Defluviimonas	9.07258e-06
OTU924_p_Proteobacteria_	9.07258e-06
OTU970_p_Proteobacteria_g_uncultured_bacterium	9.07258e-06
OTU984_p_Proteobacteria_g_uncultured_bacterium	9.07258e-06		0.46																				0.46	0.51
OTU1364_p_Verrucomicrobia_g_Roseimicrobium	8.06452e-06	0.52	0.54	0.59		-0.52		-0.54					0.46										0.54	0.68	0.52								0.69
OTU681_p_Firmicutes_g_Anaerosinus	8.06452e-06	0.45	0.56			-0.46		-0.44															0.56	0.48
OTU1094_p_Proteobacteria_	8.06452e-06	0.4		0.46		-0.42																										0.51
OTU803_p_Proteobacteria_	8.06452e-06	-0.41																								0.47
OTU1022_p_Proteobacteria_g_Rhizobacter	8.06452e-06
OTU1084_p_Proteobacteria_g_Sva0081_sediment_group	8.06452e-06
OTU1085_p_Proteobacteria_g_uncultured	8.06452e-06		0.45																				0.45				-0.4
OTU111_p_Actinobacteria_	8.06452e-06																				-0.41																				-0.41
OTU1246_p_Proteobacteria_g_uncultured_bacterium	8.06452e-06
OTU1350_p_Verrucomicrobia_g_uncultured_Verrucomicrobia_bacterium	8.06452e-06																																		0.48
OTU224_p_Actinobacteria_	8.06452e-06
OTU229_p_Actinobacteria_g_Kibdelosporangium	8.06452e-06
OTU238_p_Actinobacteria_	8.06452e-06
OTU282_p_Actinobacteria_	8.06452e-06		0.57					-0.5					0.4					-0.43					0.57	0.51
OTU293_p_Armatimonadetes_Ambiguous_taxa	8.06452e-06									0.42																														0.48
OTU308_p_Bacteroidetes_g_Dysgonomonas	8.06452e-06
OTU340_p_Bacteroidetes_g_uncultured_Bacteroidetes_bacterium	8.06452e-06																																							0.48
OTU381_p_Bacteroidetes_g_uncultured_bacterium	8.06452e-06															-0.47																				-0.45
OTU400_p_Chlamydiae_g_Criblamydia	8.06452e-06							-0.43			0.41
OTU458_p_Chloroflexi_g_uncultured_Chloroflexi_bacterium	8.06452e-06												-0.46
OTU5_p_Euryarchaeota_g_uncultured_methanogenic_archaeon	8.06452e-06
OTU523_p_Cyanobacteria_g_uncultured	8.06452e-06																0.41
OTU564_p_Firmicutes_g_Terribacillus	8.06452e-06														0.44																				0.48
OTU620_p_Firmicutes_g_uncultured_Clostridiales_bacterium	8.06452e-06							0.42																				0.44			0.51
OTU628_p_Firmicutes_g_uncultured	8.06452e-06
OTU665_p_Firmicutes_g_Ruminococcaceae_UCG_010	8.06452e-06
OTU813_p_Proteobacteria_g_Nitrobacter	8.06452e-06								0.44																				0.42
OTU865_p_Proteobacteria_g_Rhodobium	8.06452e-06										-0.41
OTU1302_p_SHA_109_	7.05645e-06	0.45	0.59	0.41		-0.44		-0.43													0.44		0.59	0.56																	0.5
OTU1050_p_Proteobacteria_g_Nitrosomonas	7.05645e-06	0.42	0.44			-0.45																	0.44
OTU1099_p_Proteobacteria_g_uncultured_delta_proteobacterium	7.05645e-06	0.41			0.42
OTU1006_p_Proteobacteria_g_Limnobacter	7.05645e-06
OTU1026_p_Proteobacteria_g_Xenophilus	7.05645e-06															-0.45
OTU1043_p_Proteobacteria_g_Methylotenera	7.05645e-06
OTU108_p_Acidobacteria_g_uncultured_bacterium	7.05645e-06
OTU1100_p_Proteobacteria_g_uncultured_organism	7.05645e-06		0.44																				0.44
OTU1149_p_Proteobacteria_g_uncultured_bacterium	7.05645e-06
OTU1202_p_Proteobacteria_g_Tatumella	7.05645e-06
OTU1226_p_Proteobacteria_	7.05645e-06																																							0.61
OTU1236_p_Proteobacteria_g_Perlucidibaca	7.05645e-06
OTU1261_p_Proteobacteria_g_uncultured	7.05645e-06
OTU1335_p_Verrucomicrobia_g_uncultured_bacterium	7.05645e-06														0.41																				0.42
OTU189_p_Actinobacteria_	7.05645e-06		0.44																				0.44	0.49
OTU361_p_Bacteroidetes_g_Taibaiella	7.05645e-06
OTU465_p_Chloroflexi_g_uncultured_Ktedobacteria_bacterium	7.05645e-06
OTU467_p_Chloroflexi_g_uncultured_bacterium	7.05645e-06
OTU516_p_Cyanobacteria_g_uncultured_eukaryote	7.05645e-06
OTU570_p_Firmicutes_g_Fontibacillus	7.05645e-06								0.4						0.44														0.48
OTU581_p_Firmicutes_g_Solibacillus	7.05645e-06																																							0.47
OTU649_p_Firmicutes_g_Thermincola	7.05645e-06
OTU650_p_Firmicutes_g_uncultured	7.05645e-06										0.5																				0.45
OTU658_p_Firmicutes_g_Pseudobacteroides	7.05645e-06													0.45
OTU675_p_Firmicutes_g_Erysipelatoclostridium	7.05645e-06
OTU761_p_Planctomycetes_g_Rhodopirellula	7.05645e-06
OTU821_p_Proteobacteria_	7.05645e-06														-0.42												0.47	0.51
OTU1125_p_Proteobacteria_	6.04839e-06	0.55	0.55	0.49		-0.51		-0.42		-0.47													0.55	0.49	0.46								0.44
OTU926_p_Proteobacteria_g_AEGEAN_169_marine_group	6.04839e-06	0.53	0.62	0.48		-0.48																	0.62	0.64									0.49
OTU827_p_Proteobacteria_g_Prosthecomicrobium	6.04839e-06	0.46	0.48	0.53		-0.47		-0.46						0.51									0.48	0.5										0.42
OTU240_p_Actinobacteria_Ambiguous_taxa	6.04839e-06	0.43		0.42		-0.43
OTU1326_p_TM6_g_Verrucomicrobia_bacterium_YJF2_48	6.04839e-06	-0.43		-0.42	-0.46	0.4
OTU1269_p_Proteobacteria_Ambiguous_taxa	6.04839e-06	-0.51	-0.43	-0.45	-0.47	0.5	0.41		0.41														-0.43			0.52			0.5
OTU1060_p_Proteobacteria_g_Propionivibrio	6.04839e-06
OTU1073_p_Proteobacteria_	6.04839e-06														0.44																				0.46
OTU1082_p_Proteobacteria_g_Desulfosarcina	6.04839e-06																			0.4
OTU1111_p_Proteobacteria_	6.04839e-06		0.45																				0.45
OTU115_p_Actinobacteria_g_Aciditerrimonas	6.04839e-06
OTU1156_p_Proteobacteria_g_uncultured_organism	6.04839e-06				-0.4																																			0.52
OTU1210_p_Proteobacteria_	6.04839e-06
OTU1297_p_Proteobacteria_g_uncultured_delta_proteobacterium	6.04839e-06
OTU1298_p_Proteobacteria_g_uncultured_soil_bacterium	6.04839e-06
OTU1323_p_TM6_g_uncultured_organism	6.04839e-06																								0.55								0.5
OTU1332_p_Verrucomicrobia_g_uncultured_Verrucomicrobia_subdivision_3_bacterium	6.04839e-06
OTU136_p_Actinobacteria_	6.04839e-06						-0.42		-0.41																		-0.41		-0.44
OTU1366_p_Verrucomicrobia_g_uncultured_bacterium	6.04839e-06																0.47																				0.42
OTU137_p_Actinobacteria_g_uncultured_bacterium	6.04839e-06
OTU142_p_Actinobacteria_g_Frankia	6.04839e-06
OTU157_p_Actinobacteria_g_Glycomyces	6.04839e-06
OTU163_p_Actinobacteria_g_Actinotalea	6.04839e-06
OTU17_p_Thaumarchaeota_	6.04839e-06
OTU177_p_Actinobacteria_Ambiguous_taxa	6.04839e-06				0.45																			0.48	0.48								0.58
OTU247_p_Actinobacteria_	6.04839e-06			-0.41
OTU309_p_Bacteroidetes_g_Parabacteroides	6.04839e-06
OTU341_p_Bacteroidetes_g_uncultured_bacterium	6.04839e-06								-0.54	-0.41																			-0.52
OTU39_p_Acidobacteria_g_uncultured_bacterium	6.04839e-06																														0.54
OTU398_p_Chlamydiae_Ambiguous_taxa	6.04839e-06																								0.63				-0.42				0.59
OTU41_p_Acidobacteria_g_uncultured_Acidobacteria_bacterium	6.04839e-06
OTU478_p_Chloroflexi_g_uncultured_Chloroflexi_bacterium	6.04839e-06
OTU537_p_Deferribacteres_g_Caldithrix	6.04839e-06
OTU54_p_Acidobacteria_g_uncultured_bacterium	6.04839e-06		0.56				-0.41																0.56	0.52			-0.45
OTU596_p_Firmicutes_g_Streptococcus	6.04839e-06
OTU670_p_Firmicutes_g_Sporobacter	6.04839e-06
OTU685_p_Firmicutes_g_Sporomusa	6.04839e-06
OTU709_p_Lentisphaerae_g_uncultured_bacterium	6.04839e-06
OTU712_p_Microgenomates_	6.04839e-06
OTU782_p_Proteobacteria_	6.04839e-06										0.51		-0.47			0.42															0.41					0.41
OTU867_p_Proteobacteria_g_uncultured_bacterium	6.04839e-06		0.4																				0.4
OTU888_p_Proteobacteria_	6.04839e-06						-0.43										-0.45	-0.47																				-0.44
OTU907_p_Proteobacteria_Ambiguous_taxa	6.04839e-06																																							0.59
OTU966_p_Proteobacteria_	6.04839e-06									0.43										0.41																				0.59
OTU969_p_Proteobacteria_g_uncultured_alpha_proteobacterium	6.04839e-06
OTU978_p_Proteobacteria_	6.04839e-06
OTU856_p_Proteobacteria_g_Eifer	5.04032e-06	0.44
OTU1005_p_Proteobacteria_g_Lautropia	5.04032e-06	0.43	0.55	0.45		-0.45																	0.55	0.47
OTU1001_p_Proteobacteria_	5.04032e-06
OTU1040_p_Proteobacteria_g_Thiobacillus	5.04032e-06
OTU1171_p_Proteobacteria_g_Campylobacter	5.04032e-06
OTU1193_p_Proteobacteria_	5.04032e-06
OTU1239_p_Proteobacteria_g_uncultured_bacterium	5.04032e-06
OTU1249_p_Proteobacteria_g_Vibrio	5.04032e-06																																	0.44
OTU127_p_Actinobacteria_g_Corynebacterium_1	5.04032e-06																																							-0.41
OTU1301_p_Saccharibacteria_g_uncultured_Candidatus_Saccharibacteria_bacterium	5.04032e-06																			-0.5																				-0.43
OTU1311_p_Spirochaetae_g_uncultured	5.04032e-06										0.45																				0.58
OTU1346_p_Verrucomicrobia_g_uncultured_Verrucomicrobia_bacterium	5.04032e-06
OTU1348_p_Verrucomicrobia_Ambiguous_taxa	5.04032e-06																	-0.47																				-0.43
OTU173_p_Actinobacteria_g_Oryzihumus	5.04032e-06																				-0.45
OTU187_p_Actinobacteria_g_Rothia	5.04032e-06					0.4	0.44																						0.47
OTU232_p_Actinobacteria_g_Saccharopolyspora	5.04032e-06
OTU239_p_Actinobacteria_g_Nocardiopsis	5.04032e-06																	0.45							0.44													0.43
OTU313_p_Bacteroidetes_g_Mucinivora	5.04032e-06																										0.42	0.44
OTU349_p_Bacteroidetes_g_Filimonas	5.04032e-06				0.47			-0.41									0.41	0.43							0.62													0.42
OTU355_p_Bacteroidetes_g_Niabella	5.04032e-06
OTU395_p_Candidate_division_SR1_g_uncultured_bacterium	5.04032e-06														0.42
OTU414_p_Chlorobi_Ambiguous_taxa	5.04032e-06		0.43					-0.41															0.43	0.52
OTU446_p_Chloroflexi_g_uncultured_Chloroflexi_bacterium	5.04032e-06
OTU554_p_Firmicutes_g_Alicyclobacillus	5.04032e-06
OTU582_p_Firmicutes_g_Sporosarcina	5.04032e-06
OTU601_p_Firmicutes_g_Candidatus_Arthromitus	5.04032e-06
OTU645_p_Firmicutes_g_uncultured	5.04032e-06																																0.46
OTU654_p_Firmicutes_g_.Eubacterium._coprostanoligenes_group	5.04032e-06												0.45				-0.41
OTU655_p_Firmicutes_g_Acetivibrio	5.04032e-06						-0.45																				-0.51
OTU688_p_Firmicutes_	5.04032e-06
OTU714_p_Microgenomates_g_uncultured_candidate_division_WS6_bacterium	5.04032e-06														0.43		0.4			0.49															0.47		0.4			0.43
OTU855_p_Proteobacteria_	5.04032e-06										0.42
OTU90_p_Acidobacteria_g_Geothrix	5.04032e-06
OTU72_p_Acidobacteria_g_uncultured_bacterium	4.03226e-06	0.44						-0.4																	0.5
OTU25_p_Acidobacteria_	4.03226e-06	0.43	0.54	0.45		-0.45																	0.54	0.47
OTU1356_p_Verrucomicrobia_	4.03226e-06	0.42	0.62	0.42				-0.42															0.62	0.54
OTU589_p_Firmicutes_g_uncultured_bacterium	4.03226e-06	0.4																							0.6
OTU1039_p_Proteobacteria_g_uncultured_bacterium	4.03226e-06
OTU104_p_Acidobacteria_g_uncultured_bacterium	4.03226e-06				0.41																				0.69								0.52
OTU1057_p_Proteobacteria_g_Candidatus_Accumulibacter	4.03226e-06																											0.44
OTU1068_p_Proteobacteria_g_uncultured_beta_proteobacterium	4.03226e-06
OTU1078_p_Proteobacteria_g_uncultured	4.03226e-06
OTU1088_p_Proteobacteria_g_Desulfovibrio	4.03226e-06																	-0.46
OTU1092_p_Proteobacteria_g_uncultured_delta_proteobacterium	4.03226e-06
OTU1102_p_Proteobacteria_	4.03226e-06														0.41
OTU1145_p_Proteobacteria_	4.03226e-06																																						0.51
OTU1158_p_Proteobacteria_g_uncultured_delta_proteobacterium	4.03226e-06						-0.47								0.44				-0.43								-0.46								0.45
OTU1159_p_Proteobacteria_Ambiguous_taxa	4.03226e-06																															0.46
OTU1164_p_Proteobacteria_	4.03226e-06
OTU1176_p_Proteobacteria_g_uncultured_bacterium	4.03226e-06		0.45	0.41									0.42										0.45	0.6	0.56								0.82
OTU1185_p_Proteobacteria_	4.03226e-06																				0.45																			0.47	0.4
OTU1197_p_Proteobacteria_g_Cronobacter	4.03226e-06
OTU1203_p_Proteobacteria_g_Thiohalorhabdus	4.03226e-06
OTU1214_p_Proteobacteria_g_Rickettsiella	4.03226e-06																																								-0.4
OTU1237_p_Proteobacteria_g_uncultured	4.03226e-06
OTU1241_p_Proteobacteria_	4.03226e-06
OTU1337_p_Verrucomicrobia_g_Cerasicoccus	4.03226e-06
OTU149_p_Actinobacteria_g_uncultured	4.03226e-06
OTU158_p_Actinobacteria_g_uncultured	4.03226e-06																0.42																				0.41
OTU181_p_Actinobacteria_g_Frigoribacterium	4.03226e-06																							0.43									0.42
OTU24_p_Acidobacteria_	4.03226e-06
OTU254_p_Actinobacteria_g_uncultured_actinobacterium	4.03226e-06							-0.45
OTU260_p_Actinobacteria_	4.03226e-06
OTU328_p_Bacteroidetes_g_Candidatus_Amoebophilus	4.03226e-06												-0.47
OTU333_p_Bacteroidetes_g_Crocinitomix	4.03226e-06																																		0.5
OTU354_p_Bacteroidetes_g_Lacibacter	4.03226e-06
OTU386_p_Bacteroidetes_g_Arcticibacter	4.03226e-06		0.45																				0.45	0.47
OTU390_p_Bacteroidetes_g_Sphingobacterium	4.03226e-06																																		0.45					0.58
OTU424_p_Chloroflexi_g_Anaerolinea	4.03226e-06																								0.7								0.64
OTU434_p_Chloroflexi_g_Herpetosiphon	4.03226e-06		0.44																				0.44	0.54									0.43
OTU436_p_Chloroflexi_g_uncultured_bacterium	4.03226e-06
OTU531_p_Cyanobacteria_	4.03226e-06		0.51				-0.41																0.51				-0.44
OTU595_p_Firmicutes_g_Lactococcus	4.03226e-06																				-0.45														0.44						-0.4
OTU597_p_Firmicutes_	4.03226e-06														-0.42
OTU616_p_Firmicutes_g_Oxobacter	4.03226e-06
OTU648_p_Firmicutes_g_Sporotomaculum	4.03226e-06
OTU661_p_Firmicutes_g_Ruminiclostridium_6	4.03226e-06
OTU662_p_Firmicutes_g_Ruminiclostridium_9	4.03226e-06																																							0.52
OTU677_p_Firmicutes_g_uncultured	4.03226e-06																												-0.47								-0.42		0.56
OTU701_p_Gracilibacteria_g_uncultured_bacterium	4.03226e-06							-0.44
OTU732_p_Planctomycetes_g_uncultured_bacterium	4.03226e-06																									0.45
OTU799_p_Proteobacteria_	4.03226e-06
OTU864_p_Proteobacteria_g_Parvibaculum	4.03226e-06
OTU873_p_Proteobacteria_g_Ancylobacter	4.03226e-06
OTU897_p_Proteobacteria_g_Endobacter	4.03226e-06																												0.43
OTU931_p_Proteobacteria_g_Ferrovibrio	4.03226e-06
OTU933_p_Proteobacteria_g_Magnetospirillum	4.03226e-06		0.44																				0.44
OTU996_p_Proteobacteria_	4.03226e-06		0.4																				0.4
OTU1223_p_Proteobacteria_g_uncultured_gamma_proteobacterium	3.02419e-06	0.45	0.63	0.44										0.46									0.63	0.62									0.42	0.48
OTU462_p_Chloroflexi_	3.02419e-06	-0.41		-0.42	-0.42					0.48						0.49										0.44			0.41	0.57	0.53					0.5
OTU249_p_Actinobacteria_g_Actinocorallia	3.02419e-06	-0.44	-0.41	-0.41		0.42		0.41															-0.41			0.58		0.46
OTU660_p_Firmicutes_g_Ruminiclostridium_5	3.02419e-06	-0.45	-0.41	-0.49	-0.49	0.44																	-0.41			0.52
OTU1017_p_Proteobacteria_g_Ottowia	3.02419e-06
OTU1041_p_Proteobacteria_g_uncultured	3.02419e-06									-0.43															0.52					-0.4									0.58
OTU1042_p_Proteobacteria_	3.02419e-06																								0.65								0.61
OTU1045_p_Proteobacteria_	3.02419e-06
OTU1046_p_Proteobacteria_g_Neisseria	3.02419e-06
OTU1081_p_Proteobacteria_g_Desulfatigla	3.02419e-06																									0.46				0.43	0.48
OTU1086_p_Proteobacteria_g_Desulfobulbus	3.02419e-06
OTU1107_p_Proteobacteria_Ambiguous_taxa	3.02419e-06
OTU1144_p_Proteobacteria_g_uncultured_bacterium	3.02419e-06																																		0.46					0.45
OTU1170_p_Proteobacteria_g_Arcobacter	3.02419e-06																										-0.4
OTU1265_p_Proteobacteria_g_uncultured_gamma_proteobacterium	3.02419e-06
OTU1292_p_Proteobacteria_g_uncultured_bacterium	3.02419e-06																									0.42		0.47
OTU1299_p_Saccharibacteria_	3.02419e-06		0.4																				0.4	0.47
OTU1315_p_Tenericutes_g_uncultured_Firmicutes_bacterium	3.02419e-06
OTU1360_p_Verrucomicrobia_g_Brevifollis	3.02419e-06
OTU1370_p_WCHB1_60_g_uncultured_soil_bacterium	3.02419e-06								0.4
OTU145_p_Actinobacteria_Ambiguous_taxa	3.02419e-06
OTU19_p_Thaumarchaeota_g_uncultured_crenarchaeote	3.02419e-06											-0.44																	0.41			-0.4			0.49
OTU190_p_Actinobacteria_g_Cellulosimicrobium	3.02419e-06
OTU220_p_Actinobacteria_	3.02419e-06
OTU222_p_Actinobacteria_g_Microlunatus	3.02419e-06
OTU236_p_Actinobacteria_g_Streptacidiphilus	3.02419e-06
OTU294_p_Armatimonadetes_	3.02419e-06												-0.43
OTU319_p_Bacteroidetes_g_Emticicia	3.02419e-06											0.42																				0.47
OTU320_p_Bacteroidetes_g_Hymenobacter	3.02419e-06
OTU332_p_Bacteroidetes_	3.02419e-06
OTU335_p_Bacteroidetes_g_Owenweeksia	3.02419e-06		0.45																	-0.4			0.45	0.43
OTU372_p_Bacteroidetes_Ambiguous_taxa	3.02419e-06																																							0.58
OTU391_p_Bacteroidetes_g_uncultured	3.02419e-06														0.42						-0.41														0.57						-0.42
OTU419_p_Chlorobi_g_uncultured_Chlorobi_bacterium	3.02419e-06																																							0.43
OTU423_p_Chloroflexi_	3.02419e-06
OTU428_p_Chloroflexi_g_uncultured_bacterium	3.02419e-06
OTU435_p_Chloroflexi_	3.02419e-06
OTU495_p_Chloroflexi_g_uncultured_bacterium	3.02419e-06																								0.66								0.6
OTU507_p_Chloroflexi_Ambiguous_taxa	3.02419e-06
OTU512_p_Cyanobacteria_g_Cercis_gigantea	3.02419e-06
OTU532_p_Cyanobacteria_Ambiguous_taxa	3.02419e-06
OTU545_p_Elusimicrobia_g_uncultured_soil_bacterium	3.02419e-06																															0.41
OTU561_p_Firmicutes_g_Geobacillus	3.02419e-06					0.41																					0.42		0.41											0.41
OTU58_p_Acidobacteria_g_uncultured_bacterium	3.02419e-06
OTU594_p_Firmicutes_g_Fructobacillus	3.02419e-06																									0.4
OTU625_p_Firmicutes_g_Tissierella	3.02419e-06		0.4																				0.4	0.4
OTU627_p_Firmicutes_g_uncultured	3.02419e-06																																								0.41
OTU639_p_Firmicutes_g_Marvinbryantia	3.02419e-06
OTU643_p_Firmicutes_g_Tyzzerella	3.02419e-06															-0.41
OTU656_p_Firmicutes_g_Anaerobacterium	3.02419e-06																				-0.45																				-0.45
OTU684_p_Firmicutes_g_Selenomonas_3	3.02419e-06
OTU726_p_Parcubacteria_g_uncultured_soil_bacterium	3.02419e-06																																					-0.52
OTU810_p_Proteobacteria_g_Afipia	3.02419e-06				0.43				-0.41																0.61				-0.49
OTU843_p_Proteobacteria_g_Methylocystis	3.02419e-06																													0.43	0.63
OTU877_p_Proteobacteria_g_Starkeya	3.02419e-06																-0.44																				-0.45		0.49
OTU881_p_Proteobacteria_g_Amaricoccus	3.02419e-06
OTU893_p_Proteobacteria_g_Acidisoma	3.02419e-06
OTU911_p_Proteobacteria_	3.02419e-06		0.42																				0.42	0.53									0.45
OTU921_p_Proteobacteria_Ambiguous_taxa	3.02419e-06
OTU928_p_Proteobacteria_g_Defluviicoccus	3.02419e-06
OTU947_p_Proteobacteria_	3.02419e-06		0.45																				0.45	0.47									0.41
OTU976_p_Proteobacteria_	3.02419e-06																																		0.48
OTU997_p_Proteobacteria_Ambiguous_taxa	3.02419e-06																																		0.41
OTU999_p_Proteobacteria_g_Candidimonas	3.02419e-06
OTU1161_p_Proteobacteria_	2.01613e-06	0.42	0.68	0.42				-0.42															0.68	0.66									0.49
OTU1196_p_Proteobacteria_Ambiguous_taxa	2.01613e-06	-0.4				0.41																				0.58	0.42	0.41						-0.42
OTU842_p_Proteobacteria_	2.01613e-06	-0.4																								0.57
OTU1027_p_Proteobacteria_g_Xylophilus	2.01613e-06
OTU1058_p_Proteobacteria_g_Georgfuchsia	2.01613e-06		0.45																				0.45
OTU1061_p_Proteobacteria_g_Sulfuritalea	2.01613e-06
OTU1072_p_Proteobacteria_g_uncultured_Burkholderiales_bacterium	2.01613e-06
OTU1075_p_Proteobacteria_	2.01613e-06		0.44																				0.44	0.52									0.48
OTU1076_p_Proteobacteria_g_Bacteriovorax	2.01613e-06
OTU1091_p_Proteobacteria_	2.01613e-06		0.44																				0.44	0.52									0.48
OTU1113_p_Proteobacteria_	2.01613e-06																0.41																				0.4
OTU1132_p_Proteobacteria_g_uncultured_delta_proteobacterium	2.01613e-06
OTU1136_p_Proteobacteria_Ambiguous_taxa	2.01613e-06
OTU1146_p_Proteobacteria_g_uncultured_bacterium	2.01613e-06
OTU1173_p_Proteobacteria_g_Sulfurovum	2.01613e-06
OTU1175_p_Proteobacteria_	2.01613e-06																																							0.54
OTU1181_p_Proteobacteria_g_Pseudoalteromonas	2.01613e-06																				-0.42																				-0.44
OTU1188_p_Proteobacteria_g_Nitrosococcus	2.01613e-06																							0.42									0.42
OTU1191_p_Proteobacteria_g_Thiogranum	2.01613e-06
OTU1192_p_Proteobacteria_g_uncultured_bacterium	2.01613e-06
OTU1205_p_Proteobacteria_g_uncultured_bacterium	2.01613e-06																									0.5		0.5						-0.41
OTU1213_p_Proteobacteria_g_Diplorickettsia	2.01613e-06
OTU1228_p_Proteobacteria_g_uncultured_gamma_proteobacterium	2.01613e-06
OTU1230_p_Proteobacteria_g_Balneatrix	2.01613e-06
OTU1242_p_Proteobacteria_g_uncultured_bacterium	2.01613e-06
OTU1243_p_Proteobacteria_	2.01613e-06
OTU1247_p_Proteobacteria_g_Beggiatoa	2.01613e-06
OTU1252_p_Proteobacteria_	2.01613e-06
OTU1266_p_Proteobacteria_g_uncultured_organism	2.01613e-06
OTU1267_p_Proteobacteria_g_uncultured_proteobacterium	2.01613e-06
OTU1291_p_Proteobacteria_	2.01613e-06																													0.4
OTU1304_p_SHA_109_g_uncultured_organism	2.01613e-06
OTU1305_p_SHA_109_g_uncultured_soil_bacterium	2.01613e-06
OTU1321_p_TM6_g_uncultured_dee_p_sea_bacterium	2.01613e-06																								0.72								0.66
OTU1357_p_Verrucomicrobia_Ambiguous_taxa	2.01613e-06
OTU182_p_Actinobacteria_g_Herbiconiux	2.01613e-06
OTU20_p_Thaumarchaeota_g_uncultured_thaumarchaeote	2.01613e-06
OTU209_p_Actinobacteria_g_Virgisporangium	2.01613e-06
OTU253_p_Actinobacteria_Ambiguous_taxa	2.01613e-06
OTU270_p_Actinobacteria_g_uncultured_actinobacterium	2.01613e-06
OTU307_p_Bacteroidetes_	2.01613e-06																											0.47
OTU310_p_Bacteroidetes_g_Prevotella	2.01613e-06
OTU321_p_Bacteroidetes_g_Larkinella	2.01613e-06																																			-0.41
OTU323_p_Bacteroidetes_g_Pseudarcicella	2.01613e-06																																							0.47
OTU331_p_Bacteroidetes_g_uncultured	2.01613e-06																																					-0.44
OTU336_p_Bacteroidetes_g_Actibacter	2.01613e-06																									0.49		0.5			0.47
OTU379_p_Bacteroidetes_	2.01613e-06
OTU404_p_Chlamydiae_g_uncultured_Chlamydia_sp.	2.01613e-06
OTU416_p_Chlorobi_	2.01613e-06
OTU427_p_Chloroflexi_g_uncultured_bacterium	2.01613e-06
OTU486_p_Chloroflexi_g_uncultured_bacterium	2.01613e-06
OTU487_p_Chloroflexi_	2.01613e-06
OTU489_p_Chloroflexi_	2.01613e-06		0.4																				0.4	0.49
OTU490_p_Chloroflexi_Ambiguous_taxa	2.01613e-06		0.44																				0.44	0.52									0.48
OTU493_p_Chloroflexi_g_uncultured_eubacterium_H1.2.f	2.01613e-06		0.48																				0.48
OTU497_p_Chloroflexi_Ambiguous_taxa	2.01613e-06							0.41																				0.57
OTU499_p_Chloroflexi_g_uncultured_Chloroflexi_bacterium	2.01613e-06																								0.72								0.66
OTU500_p_Chloroflexi_g_uncultured_Thermomicrobia_bacterium	2.01613e-06
OTU519_p_Cyanobacteria_	2.01613e-06
OTU527_p_Cyanobacteria_g_uncultured_bacterium	2.01613e-06																								0.51								0.5
OTU528_p_Cyanobacteria_	2.01613e-06																								0.65
OTU529_p_Cyanobacteria_Ambiguous_taxa	2.01613e-06
OTU553_p_Firmicutes_Ambiguous_taxa	2.01613e-06						-0.42																				-0.47				0.47
OTU565_p_Firmicutes_g_Gemella	2.01613e-06			-0.42	-0.41																					0.42
OTU576_p_Firmicutes_g_Kurthia	2.01613e-06
OTU578_p_Firmicutes_g_Planococcus	2.01613e-06
OTU579_p_Firmicutes_g_Planomicrobium	2.01613e-06
OTU588_p_Firmicutes_	2.01613e-06
OTU591_p_Firmicutes_g_Alloiococcus	2.01613e-06
OTU599_p_Firmicutes_g_uncultured	2.01613e-06
OTU6_p_Miscellaneous_Crenarchaeotic_Grou_p_g_uncultured_archaeon	2.01613e-06																												0.41
OTU61_p_Acidobacteria_	2.01613e-06										0.42																				0.47
OTU617_p_Firmicutes_g_Alkaliphilus	2.01613e-06																									0.41
OTU622_p_Firmicutes_g_Defluviitaleaceae_UCG_011	2.01613e-06																										-0.41		-0.44							-0.45			0.42
OTU624_p_Firmicutes_g_Gottschalkia	2.01613e-06																														0.47
OTU626_p_Firmicutes_g_Anaerovorax	2.01613e-06
OTU629_p_Firmicutes_g_Gracilibacter	2.01613e-06																											0.47
OTU634_p_Firmicutes_g_Anaerosporobacter	2.01613e-06
OTU642_p_Firmicutes_g_Roseburia	2.01613e-06																																					-0.45		0.55
OTU652_p_Firmicutes_g_Sporacetigenium	2.01613e-06
OTU664_p_Firmicutes_g_Ruminococcaceae_UCG_005	2.01613e-06
OTU678_p_Firmicutes_g_uncultured	2.01613e-06
OTU679_p_Firmicutes_g_uncultured_bacterium	2.01613e-06																																					-0.44
OTU680_p_Firmicutes_	2.01613e-06
OTU690_p_Fusobacteria_g_Fusobacterium	2.01613e-06
OTU699_p_Gracilibacteria_	2.01613e-06
OTU711_p_Lentisphaerae_g_uncultured_bacterium	2.01613e-06		0.4																				0.4																	-0.4
OTU722_p_Parcubacteria_	2.01613e-06
OTU737_p_Planctomycetes_g_I_8	2.01613e-06																							0.42								0.46
OTU749_p_Planctomycetes_	2.01613e-06
OTU770_p_Proteobacteria_	2.01613e-06
OTU783_p_Proteobacteria_g_uncultured_alpha_proteobacterium	2.01613e-06																													0.4
OTU798_p_Proteobacteria_g_uncultured_forest_soil_bacterium	2.01613e-06
OTU8_p_Thaumarchaeota_	2.01613e-06														0.41																				0.61					0.53
OTU833_p_Proteobacteria_g_uncultured_bacterium	2.01613e-06
OTU838_p_Proteobacteria_g_Meganema	2.01613e-06
OTU850_p_Proteobacteria_g_Ahreia	2.01613e-06
OTU854_p_Proteobacteria_g_uncultured	2.01613e-06		0.44																				0.44	0.52									0.48
OTU859_p_Proteobacteria_g_Shinella	2.01613e-06																																						0.52
OTU863_p_Proteobacteria_	2.01613e-06
OTU876_p_Proteobacteria_g_Pseudoxanthobacter	2.01613e-06
OTU883_p_Proteobacteria_g_Gemmobacter	2.01613e-06																								0.6								0.48
OTU891_p_Proteobacteria_g_Acidicaldus	2.01613e-06
OTU902_p_Proteobacteria_g_Roseococcus	2.01613e-06																																					0.42
OTU918_p_Proteobacteria_g_uncultured_bacterium	2.01613e-06		0.43												-0.41								0.43	0.49
OTU934_p_Proteobacteria_g_Oceanibaculum	2.01613e-06																			-0.41																				-0.41
OTU936_p_Proteobacteria_g_Phaeospirillum	2.01613e-06
OTU945_p_Proteobacteria_Ambiguous_taxa	2.01613e-06
OTU951_p_Proteobacteria_g_uncultured_proteobacterium	2.01613e-06
OTU953_p_Proteobacteria_Ambiguous_taxa	2.01613e-06
OTU960_p_Proteobacteria_g_Candidatus_Midichloria	2.01613e-06																		0.41																				0.66
OTU975_p_Proteobacteria_g_uncultured_bacterium	2.01613e-06
OTU986_p_Proteobacteria_Ambiguous_taxa	2.01613e-06
OTU991_p_Proteobacteria_g_Zymomonas	2.01613e-06
OTU1007_p_Proteobacteria_g_Pandoraea	1.00806e-06
OTU1015_p_Proteobacteria_g_Hylemonella	1.00806e-06
OTU102_p_Acidobacteria_g_uncultured_Acidobacteria_bacterium	1.00806e-06																																								0.47
OTU1020_p_Proteobacteria_g_Polaromonas	1.00806e-06		0.44																				0.44	0.52									0.48
OTU1031_p_Proteobacteria_g_Collimonas	1.00806e-06
OTU1055_p_Proteobacteria_g_Azonexus	1.00806e-06
OTU1074_p_Proteobacteria_Ambiguous_taxa	1.00806e-06
OTU1083_p_Proteobacteria_g_SEEP_SRB1	1.00806e-06
OTU1095_p_Proteobacteria_g_uncultured_bacterium	1.00806e-06
OTU1114_p_Proteobacteria_g_uncultured_bacterium	1.00806e-06																																		0.55
OTU1115_p_Proteobacteria_g_uncultured_bacterium	1.00806e-06
OTU1166_p_Proteobacteria_g_Syntrophus	1.00806e-06																												-0.52							-0.43			0.66
OTU1168_p_Proteobacteria_g_Desulfovirga	1.00806e-06																																		0.55
OTU1169_p_Proteobacteria_g_Syntrophobacter	1.00806e-06
OTU1172_p_Proteobacteria_g_Sulfurimonas	1.00806e-06
OTU1177_p_Proteobacteria_g_uncultured_gamma_proteobacterium	1.00806e-06		0.44																				0.44	0.52									0.48
OTU1178_p_Proteobacteria_g_Aeromonas	1.00806e-06																																					-0.5
OTU118_p_Actinobacteria_g_uncultured_bacterium	1.00806e-06
OTU1180_p_Proteobacteria_g_Thalassotalea	1.00806e-06																														0.41			0.41
OTU1182_p_Proteobacteria_g_Shewanella	1.00806e-06		0.51																				0.51
OTU1190_p_Proteobacteria_g_Ectothiorhodospira	1.00806e-06
OTU1204_p_Proteobacteria_	1.00806e-06
OTU1206_p_Proteobacteria_	1.00806e-06																																							0.65
OTU1225_p_Proteobacteria_g_uncultured_soil_bacterium	1.00806e-06
OTU1233_p_Proteobacteria_g_Aggregatibacter	1.00806e-06
OTU1235_p_Proteobacteria_g_Moraxella	1.00806e-06
OTU1240_p_Proteobacteria_	1.00806e-06																																		0.55
OTU1250_p_Proteobacteria_	1.00806e-06
OTU1251_p_Proteobacteria_g_Algiphilus	1.00806e-06
OTU1253_p_Proteobacteria_Ambiguous_taxa	1.00806e-06
OTU1254_p_Proteobacteria_g_uncultured_bacterium	1.00806e-06																												0.45
OTU1256_p_Proteobacteria_g_Hydrocarboniphaga	1.00806e-06
OTU1258_p_Proteobacteria_g_Fontimonas	1.00806e-06																												-0.52							-0.43			0.66
OTU1280_p_Proteobacteria_g_Silanimonas	1.00806e-06
OTU1294_p_Proteobacteria_g_uncultured_bacterium	1.00806e-06
OTU130_p_Actinobacteria_Ambiguous_taxa	1.00806e-06		0.44																				0.44	0.52									0.48
OTU1307_p_Spirochaetae_g_Brevinema	1.00806e-06		0.51																				0.51
OTU1309_p_Spirochaetae_g_uncultured	1.00806e-06																																							0.65
OTU1313_p_Tenericutes_	1.00806e-06																											0.47
OTU1314_p_Tenericutes_g_uncultured_bacterium	1.00806e-06																																							0.65
OTU1322_p_TM6_g_uncultured_Nautiliales_bacterium	1.00806e-06																																					-0.5
OTU1324_p_TM6_g_uncultured_proteobacterium	1.00806e-06
OTU1325_p_TM6_g_uncultured_soil_bacterium	1.00806e-06
OTU134_p_Actinobacteria_g_Smaragdicoccus	1.00806e-06																												0.45
OTU1354_p_Verrucomicrobia_g_uncultured_bacterium	1.00806e-06		0.44																				0.44	0.52									0.48
OTU1358_p_Verrucomicrobia_g_uncultured_organism	1.00806e-06
OTU1368_p_WCHB1_60_	1.00806e-06
OTU140_p_Actinobacteria_g_Cryptosporangium	1.00806e-06
OTU155_p_Actinobacteria_Ambiguous_taxa	1.00806e-06																											0.47
OTU167_p_Actinobacteria_g_Humibacillus	1.00806e-06
OTU172_p_Actinobacteria_g_Ornithinimicrobium	1.00806e-06																																		0.55
OTU186_p_Actinobacteria_g_Auritidibacter	1.00806e-06																												0.45
OTU194_p_Actinobacteria_g_Actinocatenispora	1.00806e-06																												-0.52							-0.43			0.66
OTU203_p_Actinobacteria_g_Pilimelia	1.00806e-06
OTU205_p_Actinobacteria_g_Plantactinospora	1.00806e-06																								0.72								0.66
OTU207_p_Actinobacteria_g_Rugosimonospora_sp._260305	1.00806e-06																																								0.47
OTU21_p_Woesearchaeota_.DHVEG_6._g_uncultured_archaeon	1.00806e-06
OTU218_p_Actinobacteria_g_uncultured	1.00806e-06																																							0.65
OTU221_p_Actinobacteria_Ambiguous_taxa	1.00806e-06
OTU223_p_Actinobacteria_g_Propionibacterium	1.00806e-06		0.44																				0.44	0.52									0.48
OTU243_p_Actinobacteria_g_Sinosporangium	1.00806e-06
OTU246_p_Actinobacteria_g_Motilibacter	1.00806e-06																														0.41			0.41
OTU256_p_Actinobacteria_g_uncultured_Micromonospora_sp.	1.00806e-06
OTU257_p_Actinobacteria_g_Euzebya	1.00806e-06		0.44																				0.44	0.52									0.48
OTU264_p_Actinobacteria_g_uncultured_actinobacterium	1.00806e-06		0.44																				0.44	0.52									0.48
OTU28_p_Acidobacteria_g_Acidicapsa	1.00806e-06
OTU280_p_Actinobacteria_g_uncultured_bacterium	1.00806e-06																								0.72								0.66
OTU281_p_Actinobacteria_g_uncultured_bacterium	1.00806e-06
OTU301_p_Armatimonadetes_g_uncultured_Firmicutes_bacterium	1.00806e-06																																		0.55
OTU303_p_Bacteroidetes_	1.00806e-06																																							0.65
OTU304_p_Bacteroidetes_Ambiguous_taxa	1.00806e-06																																							0.65
OTU311_p_Bacteroidetes_	1.00806e-06
OTU329_p_Bacteroidetes_g_uncultured	1.00806e-06																													0.46	0.75
OTU374_p_Bacteroidetes_	1.00806e-06
OTU382_p_Bacteroidetes_g_Aureispira	1.00806e-06																																					-0.5
OTU383_p_Bacteroidetes_g_Phaeodactylibacter	1.00806e-06
OTU392_p_Bacteroidetes_	1.00806e-06		0.51																				0.51
OTU393_p_Candidate_division_OP3_	1.00806e-06																																		0.55
OTU410_p_Chlamydiae_	1.00806e-06																																		0.55
OTU421_p_Chlorobi_g_Ignavibacterium	1.00806e-06
OTU425_p_Chloroflexi_g_Longilinea	1.00806e-06																														0.41			0.41
OTU43_p_Acidobacteria_g_uncultured_Holophaga_sp.	1.00806e-06																																		0.55
OTU437_p_Chloroflexi_	1.00806e-06
OTU438_p_Chloroflexi_g_uncultured_bacterium	1.00806e-06																																		0.55
OTU440_p_Chloroflexi_	1.00806e-06
OTU454_p_Chloroflexi_	1.00806e-06
OTU466_p_Chloroflexi_Ambiguous_taxa	1.00806e-06																											0.47
OTU492_p_Chloroflexi_g_uncultured_Chloroflexi_bacterium	1.00806e-06		0.51																				0.51
OTU509_p_Chloroflexi_g_uncultured_soil_bacterium	1.00806e-06		0.44																				0.44	0.52									0.48
OTU517_p_Cyanobacteria_	1.00806e-06
OTU518_p_Cyanobacteria_Ambiguous_taxa	1.00806e-06
OTU520_p_Cyanobacteria_g_Leptolyngbya	1.00806e-06
OTU524_p_Cyanobacteria_	1.00806e-06																																							0.65
OTU526_p_Cyanobacteria_Ambiguous_taxa	1.00806e-06																																							0.65
OTU539_p_Elusimicrobia_	1.00806e-06																																							0.65
OTU557_p_Firmicutes_g_Aeribacillus	1.00806e-06
OTU560_p_Firmicutes_g_Fictibacillus	1.00806e-06
OTU586_p_Firmicutes_g_Seinonella	1.00806e-06		0.51																				0.51
OTU59_p_Acidobacteria_Ambiguous_taxa	1.00806e-06
OTU604_p_Firmicutes_g_Clostridium_seu_stricto_11	1.00806e-06																													0.46	0.75
OTU609_p_Firmicutes_g_Clostridium_seu_stricto_2	1.00806e-06																																							0.65
OTU611_p_Firmicutes_g_Clostridium_seu_stricto_5	1.00806e-06																																							0.65
OTU612_p_Firmicutes_g_Clostridium_seu_stricto_6	1.00806e-06																											0.47
OTU619_p_Firmicutes_g_uncultured_Clostridiaceae_bacterium	1.00806e-06
OTU621_p_Firmicutes_g_uncultured_Thermoanaerobacterales_bacterium	1.00806e-06																																							0.65
OTU638_p_Firmicutes_g_Lachnospiraceae_UCG_004	1.00806e-06		0.51																				0.51
OTU641_p_Firmicutes_g_Natranaerovirga	1.00806e-06
OTU663_p_Firmicutes_g_Ruminococcaceae_NK4A214_group	1.00806e-06																																							0.65
OTU668_p_Firmicutes_g_Ruminococcus_1	1.00806e-06																											0.47
OTU669_p_Firmicutes_g_Ruminococcus_2	1.00806e-06																											0.47
OTU672_p_Firmicutes_g_Dethiobacter	1.00806e-06
OTU687_p_Firmicutes_g_Veillonella	1.00806e-06																																		0.55
OTU691_p_Fusobacteria_g_Leptotrichia	1.00806e-06																																					-0.5
OTU695_p_Gemmatimonadetes_	1.00806e-06																																		0.55
OTU700_p_Gracilibacteria_g_uncultured_bacterium_GKS2_174	1.00806e-06
OTU702_p_Hydrogenedentes_	1.00806e-06		0.44																				0.44	0.52									0.48
OTU708_p_Lentisphaerae_	1.00806e-06
OTU710_p_Lentisphaerae_	1.00806e-06
OTU723_p_Parcubacteria_Ambiguous_taxa	1.00806e-06																												0.45
OTU725_p_Parcubacteria_g_uncultured_Parcubacteria_bacterium	1.00806e-06																												0.45
OTU73_p_Acidobacteria_g_uncultured_bacterium	1.00806e-06																																		0.55
OTU730_p_Planctomycetes_g_uncultured_planctomycete	1.00806e-06
OTU742_p_Planctomycetes_g_uncultured_organism	1.00806e-06		0.44																				0.44	0.52									0.48
OTU772_p_Proteobacteria_Ambiguous_taxa	1.00806e-06
OTU785_p_Proteobacteria_g_uncultured_organism	1.00806e-06
OTU786_p_Proteobacteria_	1.00806e-06
OTU790_p_Proteobacteria_Ambiguous_taxa	1.00806e-06																												0.45
OTU791_p_Proteobacteria_g_Rhizobium_sp._SC_11	1.00806e-06																												0.45
OTU793_p_Proteobacteria_	1.00806e-06
OTU800_p_Proteobacteria_g_Aurantimonas	1.00806e-06																								0.72								0.66
OTU818_p_Proteobacteria_g_Pseudochrobactrum	1.00806e-06
OTU822_p_Proteobacteria_g_uncultured_bacterium	1.00806e-06
OTU88_p_Acidobacteria_g_uncultured_proteobacterium	1.00806e-06
OTU884_p_Proteobacteria_g_Paracocccus	1.00806e-06																														0.41			0.41
OTU896_p_Proteobacteria_g_Asaia	1.00806e-06																												0.45
OTU901_p_Proteobacteria_g_Rhodovastum	1.00806e-06
OTU905_p_Proteobacteria_g_uncultured_bacterium	1.00806e-06
OTU92_p_Acidobacteria_	1.00806e-06
OTU935_p_Proteobacteria_g_Pararhodospirillum	1.00806e-06																														0.41			0.41
OTU942_p_Proteobacteria_g_Geminicoccus	1.00806e-06
OTU944_p_Proteobacteria_	1.00806e-06																												0.45
OTU946_p_Proteobacteria_g_uncultured_bacterium	1.00806e-06																												0.45
OTU956_p_Proteobacteria_	1.00806e-06
OTU965_p_Proteobacteria_g_uncultured_soil_bacterium	1.00806e-06
OTU974_p_Proteobacteria_Ambiguous_taxa	1.00806e-06																														0.41			0.41
OTU981_p_Proteobacteria_g_Porphyrobacter	1.00806e-06
OTU99_p_Acidobacteria_	1.00806e-06		0.51																				0.51
OTU993_p_Proteobacteria_g_uncultured_bacterium	1.00806e-06
OTU995_p_Proteobacteria_g_uncultured_bacterium	1.00806e-06
